# Supplementary material for: (3S,5R,6S)-Di­phenyl­methyl 1-oxo-6-bromo­penicillanate
Source: IUCrdata. 2020 Feb 11;5(Pt 2):x200143. doi: 10.1107/S2414314620001431 (PMC9462188; doi:10.1107/S2414314620001431)
Supplement: Supplementary file 1 [file x-05-x200143-sup1.cif]

##############################################################################
#                                                                            #
# This CIF contains the data for a data article accepted for                 #
# publication in IUCrData. It conforms to the requirements of                #
# Notes for Authors for IUCrData, and has been                               #
# peer reviewed under the auspices of IUCrData.                              #
#                                                                            #
# Full details of the Crystallographic Information File format               #
# are given in the paper "The Crystallographic Information File (CIF):       #
# a New Standard Archive File for Crystallography" by S. R. Hall, F. H.      #
# Allen and I. D. Brown [Acta Cryst. (1991), A47, 655-685].                  #
#                                                                            #
# The current version of the core CIF dictionary is obtainable from          #
# ftp://ftp.iucr.org/pub/cif_core.dic.                                       #
#                                                                            #
# Software is freely available for graphical display of the structure(s)     #
# in this CIF. For information consult the CIF software page                 #
# http://www.iucr.org/resources/cif/software.                                #
#                                                                            #
# This file may be used for bona fide research purposes within the           #
# scientific community so long as proper attribution is given to the data    # 
# article from which it was obtained.                                        #
#                                                                            #
##############################################################################
data_global
_audit_creation_method     'form.cif (version 2.0)'
_journal_data_validation_number     ?
_journal_date_recd_electronic     2020-01-06
_journal_date_accepted     2020-02-01
_journal_name_full     'IUCrData'
_journal_year     2020
_journal_volume     5
_journal_issue      2
_journal_page_first     0
_journal_page_last     0
_journal_paper_category     HO
_journal_paper_doi     10.1107/S2414314620001431
_journal_coeditor_code     IS4040
_publ_contact_author_name     'V. Sethuraman'
_publ_contact_author_address
;
       Department of Chemistry
 Periyar Maniammai Institute of Science and Technology
 Vallam-613 403
 Thanjavur
 Tamil Nadu, India
;
_publ_contact_author_email     'xrdsethu@gmail.com'
_publ_contact_author_fax     ?
_publ_contact_author_phone     ?
_publ_section_title
;
(3<i>S</i>,5<i>R</i>,6<i>S</i>)-Diphenylmethyl 1-oxo-6-bromopenicillanate
;
loop_
    _publ_author_name
    _publ_author_footnote
    _publ_author_address
    'Krishnan Soundararajan' ?
;
Department of Chemistry
Periyar Maniammai Institute of Science and Technology
Vallam-613 403
Thanjavur
Tamil Nadu, India
;
    'Velusamy Sethuraman' ?
;
Department of Chemistry
Periyar Maniammai Institute of Science and Technology
Vallam-613 403
Thanjavur
Tamil Nadu, India
;
    'Kaliyaperumal Thanigaimani' ?
;
Department of Chemistry
Government Arts College
Tiruchirappalli- 620 022
Tamil Nadu, India
;
_publ_section_synopsis
;
In the title compound, C~21~H~20~BrNO~4~S, a key intermediate in the synthesis
of the widely used \b-lactamase inhibitor tazobactam, the five-membered
thiazolidine ring adopts an envelope conformation and the four-membered
azetidine ring is in a distorted planar conformation.
;
data_I
_database_code_depnum_ccdc_archive 'CCDC 1981292'
_audit_creation_method     SHELXL-97
_chemical_name_systematic
;
(3<i>S</i>,5<i>R</i>,6<i>S</i>)-Diphenylmethyl 1-oxo-6-bromopenicillanate
;
_chemical_name_common     ?
_chemical_formula_moiety     'C21 H20 Br N O4 S'
_chemical_formula_sum     'C21 H20 Br N O4 S'
_chemical_formula_iupac     'C21 H20 Br N O4 S'
_chemical_formula_weight     462.35
_chemical_melting_point     ?
_chemical_absolute_configuration     ad
_symmetry_cell_setting     tetragonal
_symmetry_space_group_name_H-M     'P 41'
_symmetry_space_group_name_Hall     'P 4w'
loop_
    _symmetry_equiv_pos_as_xyz
    'x, y, z'
    '-x, -y, z+1/2'
    '-y, x, z+1/4'
    'y, -x, z+3/4'
_cell_length_a     11.076(2)
_cell_length_b     11.076(2)
_cell_length_c     16.478(3)
_cell_angle_alpha     90.00
_cell_angle_beta     90.00
_cell_angle_gamma     90.00
_cell_volume     2021.4(7)
_cell_formula_units_Z     4
_cell_measurement_reflns_used     5313
_cell_measurement_theta_min     2.21
_cell_measurement_theta_max     20.71
_cell_measurement_temperature     293(2)
_exptl_crystal_description     block
_exptl_crystal_colour     yellow
_exptl_crystal_size_max     0.30
_exptl_crystal_size_mid     0.25
_exptl_crystal_size_min     0.20
_exptl_crystal_density_diffrn     1.519
_exptl_crystal_density_meas     ?
_exptl_crystal_density_method     'not measured'
_exptl_crystal_F_000     944
_exptl_absorpt_coefficient_mu     2.164
_exptl_absorpt_correction_type     multi-scan
_exptl_absorpt_process_details
;
(SADABS; Bruker, 2004)
;
_exptl_absorpt_correction_T_min     0.5629
_exptl_absorpt_correction_T_max     0.6715
_exptl_special_details     ?
_diffrn_ambient_temperature     293(2)
_diffrn_radiation_type     MoK\a
_diffrn_radiation_wavelength     0.71073
_diffrn_radiation_source     'fine-focus sealed tube'
_diffrn_radiation_monochromator     graphite
_diffrn_measurement_device_type     'Bruker Kappa APEXII CCD'
_diffrn_measurement_method     '\w and \f scan'
_diffrn_detector_area_resol_mean     ?
_diffrn_reflns_number     20917
_diffrn_reflns_av_R_equivalents     0.0720
_diffrn_reflns_av_sigmaI/netI     0.0777
_diffrn_reflns_theta_min     2.22
_diffrn_reflns_theta_max     26.12
_diffrn_reflns_theta_full     26.12
_diffrn_measured_fraction_theta_max     0.998
_diffrn_measured_fraction_theta_full     0.998
_diffrn_reflns_limit_h_min     -13
_diffrn_reflns_limit_h_max     13
_diffrn_reflns_limit_k_min     -13
_diffrn_reflns_limit_k_max     13
_diffrn_reflns_limit_l_min     -20
_diffrn_reflns_limit_l_max     20
_diffrn_standards_number     ?
_diffrn_standards_interval_count     ?
_diffrn_standards_interval_time     ?
_diffrn_standards_decay_%     ?
_refine_special_details
;
 Refinement of F^2^ against ALL reflections.  The weighted R-factor wR and
 goodness of fit S are based on F^2^, conventional R-factors R are based
 on F, with F set to zero for negative F^2^. The threshold expression of
 F^2^ > 2sigma(F^2^) is used only for calculating R-factors(gt) etc. and is
 not relevant to the choice of reflections for refinement.  R-factors based
 on F^2^ are statistically about twice as large as those based on F, and R-
 factors based on ALL data will be even larger.
;
_reflns_number_total     4005
_reflns_number_gt     2553
_reflns_threshold_expression     'I > 2\s(I)'
_refine_ls_structure_factor_coef     Fsqd
_refine_ls_matrix_type     full
_refine_ls_R_factor_all     0.0828
_refine_ls_R_factor_gt     0.0328
_refine_ls_wR_factor_gt     0.0685
_refine_ls_wR_factor_ref     0.0834
_refine_ls_goodness_of_fit_ref     0.886
_refine_ls_restrained_S_all     0.886
_refine_ls_number_reflns     4005
_refine_ls_number_parameters     255
_refine_ls_number_restraints     1
_refine_ls_hydrogen_treatment     constr
_refine_ls_weighting_scheme     calc
_refine_ls_weighting_details
         'calc w=1/[\s^2^(Fo^2^)+(0.0349P)^2^+0.0000P] where P=(Fo^2^+2Fc^2^)/3'
_atom_sites_solution_hydrogens     geom
_atom_sites_solution_primary     direct
_atom_sites_solution_secondary     difmap
_refine_ls_shift/su_max     0.000
_refine_ls_shift/su_mean     0.000
_refine_diff_density_max     0.196
_refine_diff_density_min     -0.269
_refine_ls_extinction_method     none
_refine_ls_extinction_coef     ?
_refine_ls_abs_structure_details
;
Flack (1983)
;
_refine_ls_abs_structure_Flack     0.016(8)
loop_
    _atom_type_symbol
    _atom_type_description
    _atom_type_scat_dispersion_real
    _atom_type_scat_dispersion_imag
    _atom_type_scat_source
    'C' 'C' 0.0033 0.0016
                         'International Tables Vol C Tables 4.2.6.8 and 6.1.1.4'
    'H' 'H' 0.0000 0.0000
                         'International Tables Vol C Tables 4.2.6.8 and 6.1.1.4'
    'N' 'N' 0.0061 0.0033
                         'International Tables Vol C Tables 4.2.6.8 and 6.1.1.4'
    'O' 'O' 0.0106 0.0060
                         'International Tables Vol C Tables 4.2.6.8 and 6.1.1.4'
    'Br' 'Br' -0.2901 2.4595
                         'International Tables Vol C Tables 4.2.6.8 and 6.1.1.4'
    'S' 'S' 0.1246 0.1234
                         'International Tables Vol C Tables 4.2.6.8 and 6.1.1.4'
_computing_data_collection
;
APEX2 (Bruker, 2004)
;
_computing_cell_refinement
;
APEX2 (Bruker, 2004)
;
_computing_data_reduction
;
SAINT (Bruker, 2004)
;
_computing_structure_solution
;
SIR92 (Altomare <i>et al.</i>,  1993)
;
_computing_structure_refinement
;
SHELXL2014 (Sheldrick, 2015)
;
_computing_molecular_graphics
;
ORTEP-3 (Farrugia, 2012)
;
_computing_publication_material
;
SHELXL2014 (Sheldrick, 2015)
;
loop_
    _atom_site_type_symbol
    _atom_site_label
    _atom_site_fract_x
    _atom_site_fract_y
    _atom_site_fract_z
    _atom_site_U_iso_or_equiv
    _atom_site_adp_type
    _atom_site_calc_flag
    _atom_site_refinement_flags
    _atom_site_occupancy
    _atom_site_symmetry_multiplicity
    _atom_site_disorder_assembly
    _atom_site_disorder_group
    Br Br1 0.00718(4) -0.08038(4) 0.19956(3) 0.07083(18) Uani d . 1 1 . .
    S S1 0.35274(8) 0.13083(9) 0.18370(7) 0.0532(3) Uani d . 1 1 . .
    O O1 0.3126(3) 0.1885(3) 0.10598(17) 0.0729(9) Uani d . 1 1 . .
    O O2 -0.0067(3) 0.2442(3) 0.16015(19) 0.0668(9) Uani d . 1 1 . .
    O O3 0.1395(2) 0.3262(2) 0.39477(18) 0.0509(7) Uani d . 1 1 . .
    O O4 0.2319(2) 0.4801(2) 0.33087(14) 0.0433(7) Uani d . 1 1 . .
    N N1 0.1482(2) 0.1911(2) 0.24983(18) 0.0340(7) Uani d . 1 1 . .
    C C2 0.3557(3) 0.2540(3) 0.2593(3) 0.0478(11) Uani d . 1 1 . .
    C C3 0.2217(3) 0.2991(3) 0.2603(2) 0.0355(9) Uani d . 1 1 . .
    H H3 0.2088 0.3525 0.2137 0.043 Uiso calc R 1 1 . .
    C C5 0.2117(3) 0.0786(3) 0.2304(2) 0.0393(10) Uani d . 1 1 . .
    H H5 0.2207 0.0213 0.2753 0.047 Uiso calc R 1 1 . .
    C C6 0.1117(3) 0.0491(3) 0.1688(2) 0.0433(10) Uani d . 1 1 . .
    H H6 0.1423 0.0410 0.1132 0.052 Uiso calc R 1 1 . .
    C C7 0.0661(3) 0.1762(3) 0.1875(3) 0.0429(9) Uani d . 1 1 . .
    C C8 0.3934(4) 0.1997(4) 0.3415(3) 0.0725(15) Uani d . 1 1 . .
    H H8A 0.4010 0.2630 0.3809 0.109 Uiso calc R 1 1 . .
    H H8B 0.4695 0.1591 0.3357 0.109 Uiso calc R 1 1 . .
    H H8C 0.3333 0.1431 0.3591 0.109 Uiso calc R 1 1 . .
    C C9 0.4420(4) 0.3490(4) 0.2290(4) 0.090(2) Uani d . 1 1 . .
    H H9A 0.4384 0.4183 0.2640 0.135 Uiso calc R 1 1 . .
    H H9B 0.4200 0.3722 0.1749 0.135 Uiso calc R 1 1 . .
    H H9C 0.5226 0.3172 0.2290 0.135 Uiso calc R 1 1 . .
    C C10 0.1903(3) 0.3669(3) 0.3367(2) 0.0385(9) Uani d . 1 1 . .
    C C11 0.2093(3) 0.5603(3) 0.4013(2) 0.0392(9) Uani d . 1 1 . .
    H H11 0.2150 0.5123 0.4511 0.047 Uiso calc R 1 1 . .
    C C12 0.0850(3) 0.6124(3) 0.3960(3) 0.0385(9) Uani d . 1 1 . .
    C C13 0.0227(4) 0.6223(4) 0.3241(3) 0.0489(11) Uani d . 1 1 . .
    H H13 0.0566 0.5940 0.2761 0.059 Uiso calc R 1 1 . .
    C C14 -0.0922(4) 0.6754(4) 0.3235(3) 0.0641(13) Uani d . 1 1 . .
    H H14 -0.1342 0.6831 0.2749 0.077 Uiso calc R 1 1 . .
    C C15 -0.1417(4) 0.7151(4) 0.3933(4) 0.0660(13) Uani d . 1 1 . .
    H H15 -0.2187 0.7483 0.3925 0.079 Uiso calc R 1 1 . .
    C C16 -0.0808(4) 0.7075(4) 0.4651(3) 0.0628(13) Uani d . 1 1 . .
    H H16 -0.1156 0.7363 0.5127 0.075 Uiso calc R 1 1 . .
    C C17 0.0334(4) 0.6563(3) 0.4664(3) 0.0508(11) Uani d . 1 1 . .
    H H17 0.0756 0.6515 0.5150 0.061 Uiso calc R 1 1 . .
    C C18 0.3106(3) 0.6508(3) 0.4006(2) 0.0370(9) Uani d . 1 1 . .
    C C19 0.3129(4) 0.7455(4) 0.3469(3) 0.0479(11) Uani d . 1 1 . .
    H H19 0.2509 0.7545 0.3094 0.057 Uiso calc R 1 1 . .
    C C20 0.4071(4) 0.8277(4) 0.3484(3) 0.0542(12) Uani d . 1 1 . .
    H H20 0.4083 0.8914 0.3116 0.065 Uiso calc R 1 1 . .
    C C21 0.4986(4) 0.8154(4) 0.4038(3) 0.0568(12) Uani d . 1 1 . .
    H H21 0.5617 0.8708 0.4047 0.068 Uiso calc R 1 1 . .
    C C22 0.4969(3) 0.7212(4) 0.4581(3) 0.0597(12) Uani d . 1 1 . .
    H H22 0.5587 0.7129 0.4959 0.072 Uiso calc R 1 1 . .
    C C23 0.4040(3) 0.6394(3) 0.4562(3) 0.0486(10) Uani d . 1 1 . .
    H H23 0.4036 0.5755 0.4928 0.058 Uiso calc R 1 1 . .
loop_
    _atom_site_aniso_label
    _atom_site_aniso_U_11
    _atom_site_aniso_U_22
    _atom_site_aniso_U_33
    _atom_site_aniso_U_12
    _atom_site_aniso_U_13
    _atom_site_aniso_U_23
    Br1 0.0570(3) 0.0518(3) 0.1037(4) -0.0182(2) 0.0112(3) -0.0148(3)
    S1 0.0352(5) 0.0467(6) 0.0777(9) -0.0011(4) 0.0143(6) -0.0181(6)
    O1 0.075(2) 0.090(2) 0.054(2) -0.0136(18) 0.0229(18) -0.0001(18)
    O2 0.0562(19) 0.0591(19) 0.085(2) 0.0144(16) -0.0230(16) 0.0023(17)
    O3 0.0619(18) 0.0393(16) 0.0516(17) -0.0119(13) 0.0178(16) -0.0062(14)
    O4 0.0485(15) 0.0305(14) 0.0509(17) -0.0064(12) 0.0093(13) -0.0076(12)
    N1 0.0290(16) 0.0246(16) 0.0486(19) 0.0025(12) 0.0027(15) -0.0078(14)
    C2 0.030(2) 0.043(2) 0.070(3) -0.0048(19) 0.012(2) -0.015(2)
    C3 0.035(2) 0.0265(19) 0.046(2) -0.0021(16) 0.0077(18) -0.0008(17)
    C5 0.039(2) 0.032(2) 0.047(3) 0.0025(17) 0.0037(18) -0.0097(17)
    C6 0.043(2) 0.038(2) 0.049(3) -0.0055(17) 0.0026(19) -0.0081(19)
    C7 0.042(2) 0.034(2) 0.053(3) -0.0004(17) -0.001(2) -0.002(2)
    C8 0.052(3) 0.083(4) 0.082(4) 0.016(2) -0.023(3) -0.030(3)
    C9 0.058(3) 0.061(3) 0.151(6) -0.027(3) 0.045(3) -0.033(3)
    C10 0.033(2) 0.030(2) 0.053(3) -0.0017(17) 0.002(2) -0.009(2)
    C11 0.048(2) 0.032(2) 0.038(2) -0.0027(17) 0.0054(19) -0.0052(18)
    C12 0.039(2) 0.030(2) 0.046(2) -0.0059(16) 0.000(2) -0.0033(18)
    C13 0.044(2) 0.047(2) 0.056(3) -0.0034(19) 0.000(2) -0.011(2)
    C14 0.046(3) 0.063(3) 0.083(4) -0.006(2) -0.015(3) -0.010(3)
    C15 0.047(3) 0.044(3) 0.107(4) 0.001(2) -0.001(3) -0.007(3)
    C16 0.061(3) 0.049(3) 0.079(4) 0.010(2) 0.020(3) -0.010(3)
    C17 0.061(3) 0.042(2) 0.049(3) 0.007(2) 0.005(2) -0.007(2)
    C18 0.033(2) 0.032(2) 0.046(2) 0.0010(16) -0.0013(18) -0.0067(19)
    C19 0.040(2) 0.048(3) 0.057(3) -0.0060(19) -0.006(2) 0.002(2)
    C20 0.051(3) 0.045(2) 0.066(3) -0.008(2) 0.008(2) -0.002(2)
    C21 0.039(2) 0.056(3) 0.075(3) -0.003(2) 0.003(2) -0.021(3)
    C22 0.042(2) 0.053(3) 0.085(3) 0.004(2) -0.019(2) -0.009(3)
    C23 0.043(2) 0.037(2) 0.065(3) 0.0060(17) -0.011(2) 0.001(2)
_geom_special_details
;
 All esds (except the esd in the dihedral angle between two l.s. planes)
 are estimated using the full covariance matrix.  The cell esds are taken
 into account individually in the estimation of esds in distances, angles
 and torsion angles; correlations between esds in cell parameters are only
 used when they are defined by crystal symmetry.  An approximate (isotropic)
 treatment of cell esds is used for estimating esds involving l.s. planes.
;
loop_
    _geom_bond_atom_site_label_1
    _geom_bond_atom_site_label_2
    _geom_bond_site_symmetry_2
    _geom_bond_distance
    _geom_bond_publ_flag
    Br1 C6 . 1.912(4) ?
    S1 O1 . 1.499(3) ?
    S1 C5 . 1.835(4) ?
    S1 C2 . 1.847(4) ?
    O2 C7 . 1.191(4) ?
    O3 C10 . 1.199(4) ?
    O4 C10 . 1.338(4) ?
    O4 C11 . 1.484(4) ?
    N1 C7 . 1.382(5) ?
    N1 C3 . 1.458(4) ?
    N1 C5 . 1.466(4) ?
    C2 C9 . 1.506(6) ?
    C2 C8 . 1.540(6) ?
    C2 C3 . 1.567(5) ?
    C3 C10 . 1.505(5) ?
    C3 H3 . 0.9800 ?
    C5 C6 . 1.537(5) ?
    C5 H5 . 0.9800 ?
    C6 C7 . 1.528(5) ?
    C6 H6 . 0.9800 ?
    C8 H8A . 0.9600 ?
    C8 H8B . 0.9600 ?
    C8 H8C . 0.9600 ?
    C9 H9A . 0.9600 ?
    C9 H9B . 0.9600 ?
    C9 H9C . 0.9600 ?
    C11 C12 . 1.495(5) ?
    C11 C18 . 1.505(5) ?
    C11 H11 . 0.9800 ?
    C12 C13 . 1.375(6) ?
    C12 C17 . 1.382(5) ?
    C13 C14 . 1.401(6) ?
    C13 H13 . 0.9300 ?
    C14 C15 . 1.348(7) ?
    C14 H14 . 0.9300 ?
    C15 C16 . 1.364(6) ?
    C15 H15 . 0.9300 ?
    C16 C17 . 1.386(6) ?
    C16 H16 . 0.9300 ?
    C17 H17 . 0.9300 ?
    C18 C19 . 1.372(5) ?
    C18 C23 . 1.388(5) ?
    C19 C20 . 1.385(6) ?
    C19 H19 . 0.9300 ?
    C20 C21 . 1.371(6) ?
    C20 H20 . 0.9300 ?
    C21 C22 . 1.374(6) ?
    C21 H21 . 0.9300 ?
    C22 C23 . 1.371(5) ?
    C22 H22 . 0.9300 ?
    C23 H23 . 0.9300 ?
loop_
    _geom_angle_atom_site_label_1
    _geom_angle_atom_site_label_2
    _geom_angle_atom_site_label_3
    _geom_angle_site_symmetry_1
    _geom_angle_site_symmetry_3
    _geom_angle
    _geom_angle_publ_flag
    O1 S1 C5 . . 103.90(17) ?
    O1 S1 C2 . . 105.5(2) ?
    C5 S1 C2 . . 88.00(16) ?
    C10 O4 C11 . . 116.5(3) ?
    C7 N1 C3 . . 123.6(3) ?
    C7 N1 C5 . . 93.0(3) ?
    C3 N1 C5 . . 117.1(3) ?
    C9 C2 C8 . . 113.1(4) ?
    C9 C2 C3 . . 112.4(3) ?
    C8 C2 C3 . . 111.8(3) ?
    C9 C2 S1 . . 107.7(3) ?
    C8 C2 S1 . . 108.0(3) ?
    C3 C2 S1 . . 103.1(3) ?
    N1 C3 C10 . . 112.3(3) ?
    N1 C3 C2 . . 105.4(3) ?
    C10 C3 C2 . . 112.8(3) ?
    N1 C3 H3 . . 108.7 ?
    C10 C3 H3 . . 108.7 ?
    C2 C3 H3 . . 108.7 ?
    N1 C5 C6 . . 88.8(3) ?
    N1 C5 S1 . . 103.4(2) ?
    C6 C5 S1 . . 113.8(3) ?
    N1 C5 H5 . . 115.7 ?
    C6 C5 H5 . . 115.7 ?
    S1 C5 H5 . . 115.7 ?
    C7 C6 C5 . . 84.8(3) ?
    C7 C6 Br1 . . 115.9(3) ?
    C5 C6 Br1 . . 114.8(3) ?
    C7 C6 H6 . . 112.8 ?
    C5 C6 H6 . . 112.8 ?
    Br1 C6 H6 . . 112.8 ?
    O2 C7 N1 . . 130.6(3) ?
    O2 C7 C6 . . 136.9(4) ?
    N1 C7 C6 . . 92.4(3) ?
    C2 C8 H8A . . 109.5 ?
    C2 C8 H8B . . 109.5 ?
    H8A C8 H8B . . 109.5 ?
    C2 C8 H8C . . 109.5 ?
    H8A C8 H8C . . 109.5 ?
    H8B C8 H8C . . 109.5 ?
    C2 C9 H9A . . 109.5 ?
    C2 C9 H9B . . 109.5 ?
    H9A C9 H9B . . 109.5 ?
    C2 C9 H9C . . 109.5 ?
    H9A C9 H9C . . 109.5 ?
    H9B C9 H9C . . 109.5 ?
    O3 C10 O4 . . 124.8(3) ?
    O3 C10 C3 . . 126.0(3) ?
    O4 C10 C3 . . 109.1(3) ?
    O4 C11 C12 . . 109.9(3) ?
    O4 C11 C18 . . 105.5(3) ?
    C12 C11 C18 . . 115.4(3) ?
    O4 C11 H11 . . 108.6 ?
    C12 C11 H11 . . 108.6 ?
    C18 C11 H11 . . 108.6 ?
    C13 C12 C17 . . 119.2(4) ?
    C13 C12 C11 . . 122.9(4) ?
    C17 C12 C11 . . 117.9(4) ?
    C12 C13 C14 . . 119.7(4) ?
    C12 C13 H13 . . 120.1 ?
    C14 C13 H13 . . 120.1 ?
    C15 C14 C13 . . 120.0(4) ?
    C15 C14 H14 . . 120.0 ?
    C13 C14 H14 . . 120.0 ?
    C14 C15 C16 . . 121.3(4) ?
    C14 C15 H15 . . 119.4 ?
    C16 C15 H15 . . 119.4 ?
    C15 C16 C17 . . 119.3(4) ?
    C15 C16 H16 . . 120.4 ?
    C17 C16 H16 . . 120.4 ?
    C12 C17 C16 . . 120.6(4) ?
    C12 C17 H17 . . 119.7 ?
    C16 C17 H17 . . 119.7 ?
    C19 C18 C23 . . 118.8(4) ?
    C19 C18 C11 . . 121.8(3) ?
    C23 C18 C11 . . 119.4(3) ?
    C18 C19 C20 . . 120.4(4) ?
    C18 C19 H19 . . 119.8 ?
    C20 C19 H19 . . 119.8 ?
    C21 C20 C19 . . 120.2(4) ?
    C21 C20 H20 . . 119.9 ?
    C19 C20 H20 . . 119.9 ?
    C20 C21 C22 . . 119.9(4) ?
    C20 C21 H21 . . 120.0 ?
    C22 C21 H21 . . 120.0 ?
    C23 C22 C21 . . 119.8(4) ?
    C23 C22 H22 . . 120.1 ?
    C21 C22 H22 . . 120.1 ?
    C22 C23 C18 . . 120.9(4) ?
    C22 C23 H23 . . 119.5 ?
    C18 C23 H23 . . 119.5 ?
loop_
    _geom_torsion_atom_site_label_1
    _geom_torsion_atom_site_label_2
    _geom_torsion_atom_site_label_3
    _geom_torsion_atom_site_label_4
    _geom_torsion_site_symmetry_1
    _geom_torsion_site_symmetry_2
    _geom_torsion_site_symmetry_3
    _geom_torsion_site_symmetry_4
    _geom_torsion
    _geom_torsion_publ_flag
    O1 S1 C2 C9 . . . . -58.9(3) ?
    C5 S1 C2 C9 . . . . -162.8(3) ?
    O1 S1 C2 C8 . . . . 178.6(3) ?
    C5 S1 C2 C8 . . . . 74.7(3) ?
    O1 S1 C2 C3 . . . . 60.1(3) ?
    C5 S1 C2 C3 . . . . -43.8(3) ?
    C7 N1 C3 C10 . . . . 114.4(4) ?
    C5 N1 C3 C10 . . . . -131.4(3) ?
    C7 N1 C3 C2 . . . . -122.4(4) ?
    C5 N1 C3 C2 . . . . -8.2(4) ?
    C9 C2 C3 N1 . . . . 152.1(4) ?
    C8 C2 C3 N1 . . . . -79.5(4) ?
    S1 C2 C3 N1 . . . . 36.3(3) ?
    C9 C2 C3 C10 . . . . -85.0(4) ?
    C8 C2 C3 C10 . . . . 43.4(4) ?
    S1 C2 C3 C10 . . . . 159.2(3) ?
    C7 N1 C5 C6 . . . . -7.8(3) ?
    C3 N1 C5 C6 . . . . -138.3(3) ?
    C7 N1 C5 S1 . . . . 106.4(2) ?
    C3 N1 C5 S1 . . . . -24.1(4) ?
    O1 S1 C5 N1 . . . . -66.7(3) ?
    C2 S1 C5 N1 . . . . 38.7(3) ?
    O1 S1 C5 C6 . . . . 28.0(3) ?
    C2 S1 C5 C6 . . . . 133.5(3) ?
    N1 C5 C6 C7 . . . . 7.1(3) ?
    S1 C5 C6 C7 . . . . -97.1(3) ?
    N1 C5 C6 Br1 . . . . -109.1(3) ?
    S1 C5 C6 Br1 . . . . 146.69(19) ?
    C3 N1 C7 O2 . . . . -43.8(6) ?
    C5 N1 C7 O2 . . . . -169.4(5) ?
    C3 N1 C7 C6 . . . . 133.5(3) ?
    C5 N1 C7 C6 . . . . 7.9(3) ?
    C5 C6 C7 O2 . . . . 169.5(5) ?
    Br1 C6 C7 O2 . . . . -75.4(6) ?
    C5 C6 C7 N1 . . . . -7.5(3) ?
    Br1 C6 C7 N1 . . . . 107.6(3) ?
    C11 O4 C10 O3 . . . . -1.9(5) ?
    C11 O4 C10 C3 . . . . -179.8(3) ?
    N1 C3 C10 O3 . . . . 20.8(5) ?
    C2 C3 C10 O3 . . . . -98.2(4) ?
    N1 C3 C10 O4 . . . . -161.3(3) ?
    C2 C3 C10 O4 . . . . 79.7(4) ?
    C10 O4 C11 C12 . . . . -82.9(4) ?
    C10 O4 C11 C18 . . . . 152.0(3) ?
    O4 C11 C12 C13 . . . . -23.0(5) ?
    C18 C11 C12 C13 . . . . 96.2(4) ?
    O4 C11 C12 C17 . . . . 159.5(3) ?
    C18 C11 C12 C17 . . . . -81.4(4) ?
    C17 C12 C13 C14 . . . . -0.7(6) ?
    C11 C12 C13 C14 . . . . -178.2(4) ?
    C12 C13 C14 C15 . . . . -0.8(6) ?
    C13 C14 C15 C16 . . . . 1.6(7) ?
    C14 C15 C16 C17 . . . . -0.9(7) ?
    C13 C12 C17 C16 . . . . 1.3(6) ?
    C11 C12 C17 C16 . . . . 179.0(4) ?
    C15 C16 C17 C12 . . . . -0.6(6) ?
    O4 C11 C18 C19 . . . . 76.6(4) ?
    C12 C11 C18 C19 . . . . -45.0(5) ?
    O4 C11 C18 C23 . . . . -104.1(4) ?
    C12 C11 C18 C23 . . . . 134.3(4) ?
    C23 C18 C19 C20 . . . . 0.2(6) ?
    C11 C18 C19 C20 . . . . 179.5(4) ?
    C18 C19 C20 C21 . . . . -0.4(6) ?
    C19 C20 C21 C22 . . . . 0.1(6) ?
    C20 C21 C22 C23 . . . . 0.3(6) ?
    C21 C22 C23 C18 . . . . -0.5(6) ?
    C19 C18 C23 C22 . . . . 0.2(6) ?
    C11 C18 C23 C22 . . . . -179.1(4) ?
loop_
    _geom_hbond_atom_site_label_D
    _geom_hbond_atom_site_label_H
    _geom_hbond_atom_site_label_A
    _geom_hbond_site_symmetry_A
    _geom_hbond_distance_DH
    _geom_hbond_distance_HA
    _geom_hbond_distance_DA
    _geom_hbond_angle_DHA
    _geom_hbond_publ_flag
    C21 H21 O2 3_665 0.93 2.54 3.465(5) 171 yes
    C22 H22 O1 2_665 0.93 2.55 3.375(5) 148 yes
    C14 H14 Cg 4_464 0.93 2.68 3.533(5) 153 yes
_shelx_hkl_file
;
  -1   1   0   54.77    4.24
  -1   1   0   54.70    4.24
   1  -1   0   50.53    4.55
   1  -1   0   51.14    4.23
   1  -1   0   49.89    4.24
   1   1   0   49.20    4.22
   1   1   0   53.09    4.24
   1   1   0   50.83    5.20
  -1  -1   0   49.89    4.23
  -1  -1   0   50.41    4.23
  -1  -1   0   48.19    5.19
  -1   1   0   49.58    4.55
   1  -2   0  228.41   19.22
  -1   2   0  239.76   20.55
   1  -2   0  223.60   23.52
   2   1   0  239.99   19.22
   2   1   0  241.06   23.54
   1  -2   0  233.48   19.23
  -1   2   0  221.54   19.22
  -2  -1   0  237.64   20.50
  -2  -1   0  236.46   19.21
  -2  -1   0  229.46   19.22
  -2  -1   0  231.62   23.53
   2   1   0  223.87   20.50
   2   1   0  247.65   19.21
  -1   2   0  228.23   19.23
  -2   0   0    4.69    0.52
  -2   0   0    4.39    0.50
   0  -2   0    4.58    0.55
   0   2   0    5.56    0.58
   0   2   0    4.55    0.61
   2   0   0    5.34    0.63
   2   0   0    5.32    0.52
   0  -2   0    4.32    0.67
   2   0   0    5.68    0.61
   0   2   0    4.62    0.53
   0   2   0    4.67    0.52
   2   0   0    4.90    0.51
  -2   0   0    5.37    0.61
   0  -2   0    4.27    0.55
   0  -2   0    5.00    0.54
   1   2   0  144.38   15.41
  -2   1   0  159.42   12.58
  -2   1   0  153.48   12.59
  -1  -2   0  145.33   12.57
   2  -1   0  169.76   13.48
   2  -1   0  164.10   12.58
  -1  -2   0  147.92   12.57
  -1  -2   0  141.85   15.41
   1   2   0  144.90   12.57
   2  -1   0  164.89   12.59
   1   2   0  139.70   12.57
   2   2   0    5.83    0.51
   2   2   0    5.66    0.73
   2  -2   0    9.02    0.96
  -2  -2   0    4.96    0.48
   2  -2   0    5.05    0.63
  -2   2   0    4.62    0.58
  -2   2   0    4.89    0.59
   2  -2   0    5.34    0.64
  -2   2   0    5.02    0.70
  -2  -2   0    3.31    0.69
   2  -3   0    0.33    0.44
   2  -3   0    0.48    0.36
  -2   3   0    0.74    0.45
   2  -3   0    0.92    0.41
  -2   3   0    0.29    0.44
   3   1   0  172.19   13.48
   1  -3   0  162.15   13.50
  -3  -1   0  157.70   13.47
   3   1   0  158.32   13.49
   1  -3   0  161.42   14.44
   1  -3   0  155.38   13.48
  -1   3   0  168.85   13.50
  -1   3   0  165.08   14.44
   1  -3   0  161.30   16.53
   3   1   0  169.63   16.53
  -3  -1   0  175.02   14.40
  -1   3   0  158.16   13.50
  -3  -1   0  157.73   13.49
  -3  -1   0  160.99   16.52
   3   1   0  161.01   14.40
  -3   0   0  133.93   11.37
  -3   0   0  136.87   11.36
   3   0   0  133.70   11.37
   3   0   0  139.53   12.18
   0  -3   0  133.98   13.94
   0   3   0  135.32   11.37
   0   3   0  120.14   13.91
  -3   0   0  137.20   13.89
   3   0   0  148.26   11.36
   0   3   0  138.27   11.37
   0  -3   0  141.02   11.37
   3   0   0  140.39   13.90
  -3   0   0  146.86   12.16
   0   3   0  133.74   12.13
   0  -3   0  137.80   12.14
   0  -3   0  138.33   11.37
   1   3   0  475.71   39.58
   1   3   0  482.62   48.48
   1   3   0  500.29   42.23
   1   3   0  461.66   39.57
   3  -1   0  463.74   39.59
  -1  -3   0  502.13   39.58
   3  -1   0  512.28   48.42
  -3   1   0  501.64   42.30
  -3   1   0  450.25   39.57
  -3   1   0  517.48   39.61
  -1  -3   0  502.15   39.58
  -1  -3   0  467.49   42.20
  -1  -3   0  448.23   48.48
   3  -1   0  462.48   39.57
   3  -1   0  457.18   42.30
   2   3   0   92.59    9.66
  -2  -3   0   90.57    7.86
  -2  -3   0   80.17    9.65
   2   3   0   89.60    7.87
   2   3   0   94.39    7.85
  -2  -3   0   92.14    7.86
  -3   2   0  105.97    7.90
  -3   2   0  102.09    8.48
   3  -2   0   90.92    8.48
   3  -2   0   99.36    7.91
  -3   2   0   98.95    7.88
   3  -2   0   97.24    7.87
  -3   3   0   42.90    4.05
  -3  -3   0   46.43    5.01
  -3  -3   0   56.13    4.05
   3  -3   0   44.09    4.13
  -3   4   0    4.48    0.81
  -4  -3   0    4.53    0.55
   3  -4   0    3.24    0.76
   1  -4   0   27.33    2.52
   4   1   0   30.80    3.08
  -4  -1   0   28.40    2.47
   4   1   0   27.42    2.70
  -1   4   0   28.49    3.08
   4   1   0   28.93    2.50
   1  -4   0   26.02    2.75
  -4  -1   0   30.00    3.08
   4   1   0   29.93    2.47
  -4  -1   0   30.11    2.67
   1  -4   0   26.95    3.11
  -1   4   0   29.35    2.73
  -1   4   0   27.18    2.54
  -1   4   0   27.90    2.49
  -4   0   0   10.11    1.30
   0  -4   0   12.88    1.19
   4   0   0   10.32    1.29
  -4   0   0    9.12    1.20
   4   0   0    8.95    0.99
   0   4   0   12.14    1.17
   0  -4   0   10.44    1.17
   4   0   0    9.11    1.28
  -4   0   0    9.40    1.07
   0   4   0   11.52    1.07
   0   4   0   11.16    1.11
   0  -4   0    9.93    1.44
   0   4   0   10.00    1.25
   4   0   0    8.70    1.04
   4  -1   0   19.31    2.07
   4  -1   0   19.39    1.82
   4  -1   0   18.72    1.95
  -1  -4   0   20.96    2.19
   4  -1   0   17.03    1.69
  -4   1   0   17.85    1.69
   1   4   0   19.36    1.78
  -2  -4   0    1.34    0.64
   4  -2   0    0.25    0.68
   4  -2   0    2.05    0.73
  -4   2   0    2.17    0.56
   2   4   0    1.27    0.17
  -3  -4   0   46.80    4.99
   3   4   0   48.21    4.00
  -3  -4   0   47.93    4.03
   3   4   0   49.71    4.05
  -4   3   0   47.18    4.06
   4  -3   0   41.89    4.10
   4  -3   0   44.83    4.43
  -4  -4   0    7.04    1.02
   4  -4   0    5.84    1.08
  -4   4   0    8.08    1.09
   4   4   0    9.95    1.08
   4   4   0    8.48    0.97
  -4  -4   0    6.56    1.11
   4  -4   0    8.30    1.30
   4  -5   0   45.44    4.75
   4  -5   0   44.28    4.49
  -5  -4   0   45.12    4.85
  -4   5   0   40.94    3.89
  -5  -4   0   43.80    3.90
   4  -5   0   45.91    4.08
  -5  -4   0   46.33    3.96
   5   4   0   43.52    3.95
   3  -5   0    3.06    0.93
  -5  -3   0    2.58    0.73
  -5  -3   0    1.63    0.79
  -3   5   0    3.56    0.68
   3  -5   0    2.15    0.62
   5   3   0    1.25    0.48
  -5  -3   0    2.31    0.41
   3  -5   0    6.14    1.12
   5   3   0    1.59    0.59
  -5  -2   0   53.65    5.73
  -5  -2   0   58.91    4.92
   2  -5   0   52.31    5.71
   5   2   0   54.30    4.67
  -2   5   0   54.16    4.69
   2  -5   0   55.17    4.74
   5   2   0   51.68    4.95
  -5  -2   0   54.64    4.64
   2  -5   0   52.21    5.09
  -5  -1   0   12.04    1.26
   1  -5   0   12.54    1.41
  -1   5   0   10.21    1.29
  -5  -1   0   10.75    1.21
   5   1   0   12.00    1.32
   5   1   0    8.19    1.20
  -5  -1   0   10.09    1.50
   5   0   0    0.51    0.70
   0   5   0    0.54    0.40
   0  -5   0    0.35    0.61
   5   0   0    0.59    0.42
  -5   0   0    1.14    0.55
  -5   0   0    1.09    0.44
   0   5   0    2.04    0.63
   0  -5   0    1.95    0.79
   0  -5   0    0.93    0.53
   5   0   0    0.22    0.46
  -5   1   0   39.01    3.68
   1   5   0   43.70    3.87
   5  -1   0   39.10    3.69
  -1  -5   0   44.21    3.72
   1   5   0   43.68    3.65
   5  -1   0   42.56    4.04
  -1  -5   0   43.01    4.58
  -1  -5   0   46.00    3.89
   5  -1   0   41.67    4.43
   1   5   0   42.16    3.71
   5  -2   0    0.05    0.61
  -2  -5   0    1.06    0.55
   2   5   0    1.30    0.64
  -5   2   0    0.68    0.62
   2   5   0   -0.05    0.21
   5  -2   0   -0.11    0.37
   5  -2   0   -0.09    0.80
   3   5   0   35.81    3.31
  -5   3   0   38.68    3.33
   5  -3   0   35.42    3.67
  -3  -5   0   36.89    4.10
   5  -3   0   36.66    3.42
  -3  -5   0   38.56    3.30
   5  -4   0   48.29    4.65
  -4  -5   0   46.43    4.04
   5  -4   0   42.89    4.17
  -5   4   0   46.80    4.08
   4   5   0   45.03    4.06
  -4  -5   0   46.95    5.03
   5   5   0   39.55    3.70
   5  -5   0   40.53    3.73
  -5  -5   0   43.10    4.75
  -5  -5   0   40.90    3.59
   5  -5   0   41.17    4.33
  -5   5   0   40.27    3.64
   6   5   0   51.65    4.42
  -6  -5   0   46.94    4.34
   5  -6   0   46.93    4.42
   5  -6   0   50.58    5.31
  -5   6   0   45.58    4.32
   5  -6   0   54.39    5.13
  -6  -5   0   48.48    5.41
  -4   6   0   67.40    6.17
   6   4   0   68.62    6.16
   4  -6   0   74.54    6.90
  -6  -4   0   71.03    6.17
  -6  -4   0   74.16    6.41
   4  -6   0   77.95    6.35
   4  -6   0   74.83    7.55
  -6  -4   0   70.16    7.71
   6   4   0   70.83    6.45
  -3   6   0   51.84    3.82
   6   3   0   41.03    3.76
   3  -6   0   46.07    4.59
  -6  -3   0   39.12    3.71
  -6  -3   0   38.61    4.53
   3  -6   0   42.54    4.26
  -6  -3   0   41.36    3.82
   6   3   0   36.81    3.88
   2  -6   0   31.48    2.84
   6   2   0   28.62    2.76
  -6  -2   0   30.70    3.48
   2  -6   0   31.29    3.50
  -2   6   0   30.05    2.86
   6   2   0   26.20    3.01
  -6  -2   0   29.81    2.72
  -6  -2   0   34.17    2.94
   2  -6   0   31.31    3.21
   1  -6   0    0.59    0.69
   6   1   0   -0.38    0.80
  -1   6   0    0.43    0.74
   1  -6   0    0.23    0.54
   1  -6   0    0.19    0.98
  -6  -1   0    0.09    0.59
   6   1   0   -0.41    0.61
  -6  -1   0    0.48    0.49
   0   6   0   34.37    3.15
   0  -6   0   34.81    3.34
  -6   0   0   37.70    3.79
   6   0   0   35.68    3.20
   0  -6   0   34.50    3.98
  -6   0   0   35.86    3.12
   0  -6   0   36.12    3.21
   0   6   0   32.67    3.28
   6   0   0   30.16    3.47
  -1  -6   0    2.88    0.96
   6  -1   0    3.61    0.98
  -1  -6   0    3.09    0.61
   6  -1   0    1.40    0.73
  -6   1   0    3.37    0.77
   1   6   0    3.71    0.84
  -2  -6   0   37.22    3.30
   6  -2   0   39.91    3.47
  -2  -6   0   35.26    4.17
   6  -2   0   36.00    3.73
   2   6   0   40.55    3.37
  -6   2   0   33.94    3.28
   6  -2   0   36.58    3.97
   2   6   0   38.13    3.38
   3   6   0   52.20    4.54
   6  -3   0   50.51    4.63
  -3  -6   0   50.70    5.73
   6  -3   0   54.26    5.17
  -3  -6   0   47.81    4.45
  -6   3   0   55.82    4.55
   6  -4   0   36.50    3.47
  -4  -6   0   37.08    3.46
  -6   4   0   39.29    3.40
   4   6   0   35.94    3.47
  -4  -6   0   36.47    4.31
   6  -4   0   41.94    3.93
  -5  -6   0   69.29    7.27
   6  -5   0   65.80    5.89
   5   6   0   65.62    5.75
  -6   5   0   65.70    5.77
  -5  -6   0   66.08    5.70
   6  -5   0   61.92    6.31
  -6  -6   0   64.54    5.53
  -6  -6   0   67.12    6.93
   6  -6   0   62.51    5.75
   6  -6   0   66.08    6.70
   6  -6   0   56.89    6.13
  -6   6   0   58.80    5.51
   6   6   0   64.64    5.60
  -7  -6   0   39.52    4.76
  -6   7   0   34.94    3.43
   6  -7   0   38.85    3.61
   7   6   0   35.90    3.57
   6  -7   0   39.42    4.22
   6  -7   0   28.69    3.96
  -7  -6   0   34.80    3.46
   7   5   0    1.67    1.20
   5  -7   0    1.47    1.23
   5  -7   0    1.62    0.82
   5  -7   0    2.63    1.47
  -7  -5   0    0.90    1.05
  -5   7   0    1.57    1.21
  -7  -5   0    2.01    1.29
   4  -7   0    0.72    0.78
   4  -7   0    0.26    1.23
  -7  -4   0    0.72    0.44
  -4   7   0    2.58    1.14
   4  -7   0    0.55    1.10
   7   3   0    2.84    0.88
   3  -7   0    2.40    0.89
  -7  -3   0    2.15    0.71
  -7  -3   0    1.66    1.00
   3  -7   0    1.12    0.84
   7   3   0    0.83    0.69
   3  -7   0    2.25    1.09
  -3   7   0    1.68    1.05
   7   2   0    1.83    1.00
   2  -7   0    2.15    0.98
   7   2   0    0.40    0.69
   2  -7   0   -0.43    0.83
   2  -7   0    1.32    1.25
  -7  -2   0    0.93    0.82
  -7  -2   0    1.09    0.83
  -2   7   0    1.13    0.99
   7   1   0    0.29    0.76
  -7  -1   0    2.26    0.84
   1  -7   0    2.02    0.96
   1  -7   0    1.61    0.96
  -7  -1   0    2.24    0.77
  -1   7   0    0.94    0.70
   1  -7   0    1.92    0.94
   7   1   0    3.67    0.88
   0  -7   0   20.87    2.82
   0  -7   0   22.69    2.24
   7   0   0   20.08    2.20
   7   0   0   19.10    2.48
  -7   0   0   18.77    2.04
   0  -7   0   16.66    2.18
  -7   0   0   20.54    2.39
   7  -1   0   41.99    4.11
  -1  -7   0   45.50    3.98
   7  -1   0   43.64    4.41
  -1  -7   0   47.34    4.25
   1   7   0   47.31    4.16
   1   7   0   47.39    4.06
  -1  -7   0   44.39    4.99
  -7   1   0   41.58    3.93
  -2  -7   0   59.39    4.87
  -7   2   0   50.39    4.81
  -2  -7   0   55.64    6.14
   2   7   0   54.21    4.94
   2   7   0   57.66    4.86
   7  -2   0   54.74    5.33
   7  -2   0   53.51    4.93
   7  -3   0    9.34    1.34
  -3  -7   0    5.04    1.46
  -3  -7   0    7.79    1.32
   7  -3   0    5.19    1.52
  -7   3   0    8.96    1.13
   3   7   0    8.34    1.28
  -7   4   0   92.36    7.44
  -4  -7   0   77.37    9.15
   7  -4   0   84.38    7.43
  -4  -7   0   87.08    7.40
   7  -4   0   93.30    8.16
   4   7   0   84.53    7.37
  -5  -7   0   67.39    7.31
   5   7   0   66.84    5.80
   7  -5   0   76.03    6.76
  -7   5   0   68.06    5.90
   7  -5   0   62.48    6.02
  -5  -7   0   62.41    5.83
  -6  -7   0    5.46    1.77
   7  -6   0    9.27    1.62
   7  -6   0    9.30    1.98
  -6  -7   0    6.99    1.46
   6   7   0    8.09    1.52
  -7   6   0    8.07    1.33
   7   7   0   71.93    6.33
   7  -7   0   74.00    6.54
   7  -7   0   72.11    7.27
  -7  -7   0   67.80    6.22
  -7   7   0   65.91    6.35
   7  -7   0   71.62    7.49
  -7  -7   0   74.28    8.11
  -8  -7   0    6.75    1.32
  -8  -7   0    8.05    2.12
   8   7   0   10.67    1.84
  -7   8   0    7.70    1.56
   7  -8   0    6.65    2.18
   7  -8   0    7.21    1.44
   7  -8   0   10.82    2.34
   8   6   0   12.54    1.87
   6  -8   0    9.92    1.66
  -8  -6   0   10.92    2.13
  -6   8   0   11.93    1.93
   6  -8   0   13.97    2.35
  -8  -6   0    8.24    1.62
   6  -8   0    8.38    1.79
   8   5   0   19.54    2.45
   5  -8   0   12.08    2.25
  -5   8   0   18.50    2.20
   5  -8   0   21.68    2.70
  -8  -5   0   18.88    2.30
  -8  -5   0   23.95    3.35
   5  -8   0   21.87    2.95
   8   4   0    8.53    1.12
   4  -8   0    6.37    1.43
   4  -8   0   12.60    2.04
   8   4   0   11.52    1.67
   4  -8   0    8.35    1.48
  -8  -4   0    7.52    1.38
  -8  -4   0    7.97    1.64
  -4   8   0    8.05    1.37
   8   3   0   22.05    2.61
   8   3   0   21.42    2.56
  -3   8   0   22.18    2.65
   3  -8   0   23.19    2.52
  -8  -3   0   24.55    2.48
   3  -8   0   24.69    3.14
  -8  -3   0   25.19    3.22
   3  -8   0   23.27    3.20
  -8  -2   0    2.51    0.98
   2  -8   0    1.74    0.85
  -8  -2   0    2.74    0.99
   2  -8   0    2.64    1.16
   8   2   0    4.85    1.28
   8   2   0   -0.52    0.84
   2  -8   0    5.96    1.53
  -2   8   0    4.04    1.22
   8   1   0   12.72    1.87
  -8  -1   0   15.26    2.23
   1  -8   0   23.03    2.23
   1  -8   0   17.39    2.24
   1  -8   0   10.73    1.94
   8   1   0   18.34    2.03
  -1   8   0   17.60    2.04
  -8  -1   0   16.15    1.88
   8   0   0    8.28    1.45
  -8   0   0    4.70    1.02
   0  -8   0    5.86    1.45
  -8   0   0    6.13    1.11
   0  -8   0    3.89    1.30
   0  -8   0    4.48    1.11
   8   0   0    4.00    1.27
   8  -1   0    9.04    1.69
  -1  -8   0   12.28    1.72
   8  -1   0   10.49    1.48
   1   8   0   13.09    1.55
  -8   1   0   10.89    1.43
  -1  -8   0    7.30    1.54
   8  -2   0    8.19    1.50
  -2  -8   0    6.34    1.50
   8  -2   0    9.60    1.72
   2   8   0    8.77    1.45
  -2  -8   0    8.97    1.61
  -8   2   0    9.87    1.41
   2   8   0   10.45    1.08
  -3  -8   0    5.58    1.39
   8  -3   0    6.98    1.67
   3   8   0    6.65    1.34
  -8   3   0    9.26    1.37
  -3  -8   0    6.35    1.43
   8  -3   0    6.35    1.71
   8  -4   0   35.14    4.31
  -8   4   0   43.44    3.87
  -4  -8   0   36.97    4.81
  -4  -8   0   40.22    3.82
   4   8   0   41.42    3.86
   8  -4   0   43.92    4.05
   5   8   0    5.91    1.45
  -5  -8   0    4.18    1.45
   8  -5   0    8.24    1.94
   8  -5   0    8.07    1.95
  -8   5   0    7.78    1.54
  -5  -8   0    6.55    1.50
   6   8   0    7.76    1.60
  -6  -8   0    5.59    1.60
   8  -6   0    6.14    1.63
  -8   6   0    8.73    1.41
  -6  -8   0    5.71    1.56
   8  -6   0    7.50    2.07
  -7  -8   0   10.88    2.16
  -8   7   0   15.00    2.16
   8  -7   0   15.55    2.21
  -7  -8   0   11.37    1.90
   8  -7   0    8.18    2.04
   7   8   0   14.94    2.09
   8  -7   0   15.43    2.54
   8  -8   0    3.68    2.17
  -8   8   0    8.61    1.57
   8   8   0    5.16    1.76
   8  -8   0    7.59    2.34
  -8  -8   0    2.94    2.04
   8  -9   0    3.71    2.38
  -8   9   0    7.63    1.73
   9   8   0    8.26    1.66
   8  -9   0   11.36    2.64
  -9  -8   0    6.06    2.36
  -9  -7   0    2.76    1.95
  -7   9   0    2.70    1.79
   9   7   0    3.37    1.74
   7  -9   0    3.50    2.26
   7  -9   0    0.29    2.03
   6  -9   0    0.12    1.54
  -9  -6   0   -1.16    1.62
   9   6   0    2.12    1.57
   6  -9   0   -0.95    1.28
  -9  -6   0   -0.82    1.29
  -6   9   0   -1.49    1.63
   6  -9   0    0.48    1.02
  -9  -5   0    8.06    1.30
  -5   9   0    8.34    1.54
  -9  -5   0    6.58    1.78
   9   5   0   10.33    1.86
   5  -9   0    6.18    1.49
   5  -9   0    7.77    1.66
   5  -9   0   11.08    2.27
  -4   9   0    0.08    1.11
   4  -9   0   -0.19    1.83
   4  -9   0    0.49    1.12
  -9  -4   0   -1.02    1.29
   4  -9   0    0.86    1.50
   9   4   0   -0.26    1.06
  -9  -4   0    0.19    1.12
   9   4   0   -0.13    0.71
  -3   9   0    6.87    1.58
   9   3   0    3.44    1.11
  -9  -3   0    4.28    1.34
   3  -9   0    4.33    1.24
   9   3   0    6.42    1.61
   3  -9   0    5.18    1.38
   3  -9   0    5.57    1.84
  -9  -3   0    6.45    1.31
  -2   9   0    1.27    1.00
  -9  -2   0    0.12    0.98
  -9  -2   0    0.20    0.79
   9   2   0    0.11    1.04
   2  -9   0    1.14    1.24
   2  -9   0    0.43    1.17
   9   2   0   -0.89    0.92
   2  -9   0    0.50    1.19
   1  -9   0   -1.12    1.01
  -9  -1   0   -0.10    1.03
   9   1   0    0.26    1.39
  -9  -1   0    0.01    0.86
  -1   9   0    1.07    0.96
   1  -9   0   -0.99    1.14
   1  -9   0    0.41    1.15
   9   1   0   -2.79    1.00
   0  -9   0    5.13    1.42
  -9   0   0    7.57    1.37
   0   9   0   10.10    1.63
   9   0   0    7.84    1.61
   9   0   0   13.94    1.85
   0  -9   0   10.24    1.79
   0  -9   0    7.68    1.37
   9  -1   0    6.32    1.65
  -9   1   0    4.91    1.22
  -1  -9   0    5.34    1.29
   1   9   0    6.82    1.42
   9  -1   0    2.16    1.48
  -1  -9   0    3.88    1.55
   9  -2   0    3.15    1.61
  -9   2   0    7.15    1.15
  -2  -9   0    4.96    1.60
   2   9   0    3.77    1.42
   9  -2   0    8.15    1.76
  -2  -9   0    5.57    1.72
  -3  -9   0    0.34    1.38
   9  -3   0    2.10    1.66
  -9   3   0    0.03    0.88
  -3  -9   0    0.48    1.16
   9  -3   0   -2.34    1.51
   3   9   0    0.06    1.21
  -4  -9   0    6.57    1.35
   4   9   0    8.79    1.64
   9  -4   0    5.84    1.98
  -4  -9   0    5.04    1.57
   9  -4   0    7.33    1.95
  -9   4   0   11.77    1.67
   9  -5   0   11.54    2.02
  -5  -9   0    8.49    2.03
   9  -5   0   14.10    2.00
  -9   5   0   14.52    1.76
   5   9   0   13.35    1.92
  -5  -9   0    9.58    1.94
   6   9   0   26.92    2.88
  -6  -9   0   17.39    3.25
   9  -6   0   26.12    3.15
   9  -6   0   20.05    3.16
  -9   6   0   23.61    2.93
   9  -7   0   -0.07    2.09
   9  -7   0    1.91    1.66
  -7  -9   0    0.51    2.03
   7   9   0    3.42    1.68
  -9   7   0    3.10    1.34
  -8  -9   0   -3.77    2.08
   9  -8   0    4.94    2.40
   9  -8   0   -0.91    1.55
  -9   8   0    2.48    1.82
   8   9   0   -1.83    1.64
   9  -9   0    4.94    2.56
  -9  -9   0   -3.63    2.17
  -9   9   0   -1.29    2.00
   9   9   0   -0.32    1.81
   9  -9   0   -2.14    1.60
  -9  10   0    2.20    2.23
   9 -10   0    6.64    2.76
  10   9   0    1.86    2.11
   9 -10   0   -0.47    1.81
 -10  -9   0   -2.40    1.71
   8 -10   0    0.40    2.34
  -8  10   0    4.88    2.14
  10   8   0    4.72    2.12
 -10  -8   0   -0.39    2.20
   8 -10   0    8.68    2.69
  -7  10   0   13.93    2.45
   7 -10   0   16.32    2.86
   7 -10   0    8.54    2.61
 -10  -7   0    8.67    2.54
  10   7   0   14.61    2.38
  -6  10   0    7.45    2.11
  10   6   0    8.09    2.04
   6 -10   0    2.98    2.16
   6 -10   0    6.91    1.66
   6 -10   0    9.14    1.99
 -10  -6   0    4.44    2.02
 -10  -5   0    1.66    1.24
 -10  -5   0    0.24    1.34
   5 -10   0    2.57    1.30
  -5  10   0    1.10    1.75
   5 -10   0    0.73    2.13
  10   5   0    0.84    1.29
   5 -10   0   -1.60    1.80
  10   4   0    5.98    1.46
   4 -10   0    7.60    2.16
   4 -10   0    2.26    1.37
   4 -10   0    0.81    1.68
 -10  -4   0    4.70    1.38
 -10  -4   0    2.58    1.54
  -4  10   0    3.51    1.34
 -10  -3   0    8.32    1.70
 -10  -3   0    8.01    1.53
   3 -10   0   10.46    1.81
   3 -10   0    7.16    1.84
  -3  10   0    8.25    1.91
  10   3   0    9.95    1.98
   3 -10   0    7.12    1.72
  10   3   0    6.79    1.45
   2 -10   0    0.76    1.05
  10   2   0    2.66    1.67
 -10  -2   0    3.08    1.26
   2 -10   0   -0.19    1.31
  -2  10   0    1.29    1.53
   2 -10   0    3.64    1.91
 -10  -2   0    1.74    1.12
  10   2   0   -0.94    1.22
 -10  -1   0   11.35    1.48
 -10  -1   0    9.32    1.58
   1 -10   0    8.86    1.75
  10   1   0   14.83    1.82
  10   1   0    8.12    1.72
   1 -10   0    7.70    1.96
   1 -10   0   12.63    2.20
  10   0   0    6.65    1.85
   0 -10   0    7.37    1.92
  10   0   0    4.68    1.30
   0 -10   0    5.60    1.22
 -10   0   0    6.20    1.40
   0  10   0    7.71    1.73
   0 -10   0    5.05    1.44
  -1 -10   0    1.76    1.64
  10  -1   0   -1.18    1.50
 -10   1   0    2.08    0.95
   1  10   0    1.80    1.48
  -1 -10   0    1.66    1.69
  10  -1   0    0.14    1.68
   2  10   0    5.20    1.62
  -2 -10   0    6.98    1.78
  10  -2   0    8.50    1.59
 -10   2   0    8.43    1.54
  -2 -10   0    4.40    1.56
  10  -2   0    4.48    1.85
  10  -3   0    3.56    1.88
   3  10   0    1.63    1.48
  -3 -10   0    2.83    1.64
  -3 -10   0    0.72    1.78
 -10   3   0    3.35    1.14
  10  -3   0   -0.85    1.75
  10  -4   0   -2.75    1.79
  -4 -10   0   -0.93    1.56
 -10   4   0   -0.92    1.44
  -4 -10   0   -0.62    1.84
   4  10   0   -0.69    1.52
  10  -4   0   -0.98    1.88
  10  -5   0    2.68    2.08
  10  -5   0    0.60    1.49
 -10   5   0    1.30    1.20
   5  10   0    1.07    1.60
  -5 -10   0    1.47    1.51
  10  -6   0    7.57    2.31
   6  10   0    4.39    1.77
 -10   6   0    6.91    1.84
  -6 -10   0    0.02    2.13
  10  -6   0    2.83    2.25
  -7 -10   0   -0.57    2.26
  10  -7   0   -0.50    1.60
   7  10   0    2.03    1.79
  10  -7   0    2.86    2.39
 -10   7   0    1.35    1.81
 -10   8   0    2.94    2.00
  -8 -10   0   -4.39    2.27
  10  -8   0   -0.02    1.70
  10  -8   0    4.68    2.52
   8  10   0    0.10    1.87
  -9 -10   0    2.50    2.01
   9  10   0    1.05    1.95
  10  -9   0    6.84    2.13
  10  -9   0   -2.52    2.49
 -10   9   0    3.06    2.19
   8 -11   0    5.60    2.77
  11   8   0   -0.06    2.13
 -11  -8   0   -4.95    2.23
  -8  11   0   -0.16    2.24
   8 -11   0   -1.15    1.78
  -7  11   0    3.64    2.23
  11   7   0   -1.14    1.92
   7 -11   0   -3.38    2.18
   7 -11   0    3.17    2.59
 -11  -7   0   -3.93    2.03
  -6  11   0    1.23    2.11
  11   6   0    4.08    2.10
   6 -11   0    7.53    2.56
 -11  -6   0    0.16    1.95
   6 -11   0    1.60    2.17
  11   5   0    2.13    1.91
   5 -11   0   -1.01    1.33
  -5  11   0    0.47    1.47
 -11  -5   0   -1.06    1.67
   5 -11   0   -0.08    2.29
   5 -11   0   -1.07    1.87
   4 -11   0   -1.60    1.70
  11   4   0    0.00    1.38
  -4  11   0    0.09    1.37
 -11  -4   0   -0.45    1.02
 -11  -4   0   -0.16    1.49
   4 -11   0    1.08    2.22
   4 -11   0    0.46    1.42
   3 -11   0    1.84    2.13
   3 -11   0   -0.01    1.49
 -11  -3   0    0.38    1.35
   3 -11   0    0.13    1.47
  11   3   0    0.16    1.34
  -3  11   0   -0.02    1.28
 -11  -3   0    1.34    1.05
   2 -11   0    8.58    1.91
 -11  -2   0   11.49    1.59
   2 -11   0    8.97    2.14
  -2  11   0   12.66    2.19
  11   2   0   14.85    1.99
 -11  -2   0   10.17    1.83
   2 -11   0   17.06    2.51
  11   2   0    8.34    1.73
  11   1   0   32.94    4.84
   1 -11   0   47.38    4.85
   1 -11   0   48.19    5.80
  11   1   0   43.40    4.53
 -11  -1   0   44.52    4.23
 -11  -1   0   45.27    5.06
   1 -11   0   41.76    4.47
  11   0   0   10.60    2.18
 -11   0   0   10.67    1.73
  11   0   0    5.34    1.87
   0 -11   0   12.29    2.26
   0  11   0    8.96    2.03
   0 -11   0    7.13    1.79
   1  11   0   -0.62    1.63
  11  -1   0   -4.26    1.53
 -11   1   0   -0.51    1.30
  11  -1   0    1.38    1.44
  -1 -11   0    0.53    1.84
  -1 -11   0    1.40    1.88
   2  11   0    8.14    1.91
 -11   2   0    8.48    1.48
  -2 -11   0    5.71    2.14
  -2 -11   0    5.98    2.03
  11  -2   0    5.20    2.09
  11  -2   0    9.36    2.21
   3  11   0    0.96    1.70
  11  -3   0   -2.46    1.87
 -11   3   0    0.05    1.53
  11  -3   0    0.86    1.54
  -3 -11   0    0.34    1.97
  11  -4   0    2.66    2.16
 -11   4   0    1.59    1.63
   4  11   0    0.88    1.75
  11  -4   0   -0.55    2.02
  -4 -11   0    0.13    2.10
  -5 -11   0    0.80    2.26
 -11   5   0    3.43    1.40
  11  -5   0   -1.19    1.55
   5  11   0    1.41    1.79
  11  -5   0    3.45    2.30
 -11   6   0    0.04    1.37
   6  11   0   -0.17    1.81
  11  -6   0   -3.78    2.21
  11  -6   0    0.85    1.78
  -6 -11   0   -0.87    1.67
  -7 -11   0   -2.24    2.41
 -11   7   0    2.20    1.98
  11  -7   0    4.30    2.53
   7  11   0    0.06    1.87
  11  -7   0   -0.42    1.82
 -11   8   0    2.23    2.15
  -8 -11   0   -5.47    2.46
   8  11   0   -1.51    1.94
  11  -8   0    4.65    2.69
  11  -8   0   -6.60    2.43
  -6  12   0    0.01    2.25
 -12  -6   0   -4.17    1.97
   6 -12   0    4.32    2.57
   6 -12   0   -3.80    1.45
  12   6   0    0.39    2.19
   5 -12   0    0.40    2.50
  12   5   0   -1.09    2.01
 -12  -5   0   -0.68    1.80
   5 -12   0    2.51    1.61
   5 -12   0    0.64    2.07
  -5  12   0    0.77    1.63
  12   4   0    3.14    2.16
   4 -12   0    1.50    1.61
 -12  -4   0    0.92    1.61
   4 -12   0    6.67    2.59
   4 -12   0    1.02    1.87
  -4  12   0    2.76    2.15
   3 -12   0    2.06    1.72
  12   3   0    3.52    2.13
   3 -12   0   -0.13    1.68
  -3  12   0    1.45    2.04
 -12  -3   0    0.37    1.48
   3 -12   0    2.05    2.37
   2 -12   0    3.39    1.88
  12   2   0    6.81    2.25
 -12  -2   0    6.21    1.71
 -12  -2   0    3.08    1.62
   2 -12   0    4.08    2.33
  -1  12   0    3.93    1.55
   1 -12   0    3.65    1.90
  12   1   0   -1.49    1.49
 -12  -1   0    4.26    1.58
   1 -12   0    5.41    2.27
  12   1   0    4.14    2.16
   0  12   0    6.44    2.10
  12   0   0    2.46    1.86
   0 -12   0    4.72    1.77
  12   0   0   11.71    2.37
 -12   0   0    7.37    1.74
 -12   1   0   14.25    2.15
  12  -1   0    9.24    2.04
  12  -1   0   16.27    2.24
   1  12   0   11.57    2.36
  -1 -12   0   12.25    2.72
   2  12   0   -0.93    1.33
  12  -2   0   -4.29    1.85
  -2 -12   0   -0.92    2.10
  12  -2   0    1.69    2.12
 -12   2   0    3.62    1.71
 -12   3   0    2.12    1.72
  12  -3   0   -4.63    2.01
  -3 -12   0    1.43    1.72
   3  12   0   -0.09    1.85
  12  -3   0    2.20    2.27
  -4 -12   0    1.10    2.42
  12  -4   0    6.82    2.48
 -12   4   0    3.47    1.47
  12  -4   0   -2.14    2.20
   4  12   0    2.88    1.98
  12  -5   0   -4.33    1.55
  12  -5   0    2.09    1.85
 -12   5   0   -1.09    1.38
   5  12   0   -0.29    1.95
  -5 -12   0   -1.47    2.41
  12  -6   0   -3.64    2.40
  -6 -12   0   -3.16    2.53
  12  -6   0    3.54    2.01
 -12   6   0    2.13    1.98
   6  12   0   -0.18    1.99
  -4  13   0    3.72    2.36
  13   4   0    8.11    2.53
   4 -13   0    4.81    2.00
  13   3   0    2.85    2.27
   3 -13   0    1.77    1.95
   2 -13   0    3.06    2.08
  -2  13   0    5.62    2.36
  13   2   0    5.22    1.87
  13   1   0   11.69    2.65
  -1  13   0    9.54    2.55
 -13  -1   0   11.01    2.11
   1 -13   0    9.72    2.58
  13   0   0   -5.19    1.67
   0  13   0    0.36    2.12
  13   0   0    2.20    2.32
 -13   0   0    0.96    1.68
   0 -13   0    0.73    2.15
  -1 -13   0   -0.92    2.17
  13  -1   0    3.09    2.36
 -13   1   0    2.20    1.79
   1  13   0    0.95    2.09
  13  -1   0   -5.94    1.78
   2  13   0    3.21    2.11
 -13   2   0    1.74    1.86
  13  -2   0    0.55    1.77
  -2 -13   0   -1.66    2.32
  13  -2   0   -5.50    1.95
  -3 -13   0    0.90    2.53
  13  -3   0   -4.35    2.18
 -13   3   0    1.75    1.91
  13  -3   0    3.31    1.90
   3  13   0    2.16    2.12
  -4 -13   0    4.22    2.17
 -13   4   0    7.13    2.17
   4  13   0    2.92    2.11
  13  -4   0    4.73    2.04
  13  -4   0   -4.10    2.32
   0   0  -1    0.01    0.02
   0   0  -1    0.01    0.01
   0   0   1    0.00    0.01
   1   0  -1   47.07    3.62
   0  -1  -1   45.01    3.61
  -1   0  -1   48.12    3.88
   0   1  -1   39.65    3.62
  -1   0  -1   44.76    3.61
   0  -1  -1   45.49    3.61
   1   0  -1   43.40    4.43
   0   1  -1   44.28    3.62
  -1   0  -1   43.22    3.61
   0   1  -1   42.00    4.43
   1   0  -1   46.23    3.62
  -1   0   1   34.30    3.86
  -1   1   1   15.00    1.32
   1  -1   1   15.03    1.58
   1  -1   1   15.64    1.44
  -1   1   1   16.80    1.44
   1  -1   1   15.58    1.33
  -1  -1   1   14.65    1.32
   1   1   1   15.24    1.30
   1   1   1   15.32    1.62
  -1   1   1   14.93    1.33
   1   1   1   16.09    1.30
  -1  -1   1   15.02    1.64
  -1  -1   1   15.04    1.31
   1  -1   1   16.07    1.33
  -2  -1  -1   39.87    3.99
  -1   2  -1   37.85    4.56
   1  -2  -1   38.41    3.74
   1  -2  -1   39.65    4.03
   2   1  -1   38.29    3.98
   2   1  -1   39.88    3.73
  -1   2  -1   39.28    4.04
  -2  -1  -1   38.83    3.72
  -2  -1  -1   38.58    4.58
  -2  -1  -1   39.73    3.74
   2   1  -1   40.49    4.60
   1  -2   1   52.84    3.79
  -1   2   1   52.83    3.77
   1  -2   1   52.21    4.58
   1  -2   1   52.30    3.76
  -2  -1   1   50.49    4.61
  -1   2   1   51.23    4.04
  -2  -1   1   52.41    3.75
  -2  -1   1   50.76    3.77
  -1   2   1   50.71    3.75
   2   0  -1   12.44    0.93
   0  -2  -1   11.94    0.92
   0  -2  -1   11.73    1.18
   0   2  -1   11.47    1.13
   2   0  -1   12.59    1.03
   0  -2  -1   12.26    0.91
   2   0  -1   12.16    1.14
   2   0  -1   12.33    0.96
   0   2  -1   11.91    0.94
   0   2  -1   12.35    1.00
   0   2  -1   11.81    0.95
   0  -2  -1   12.07    0.99
  -2   0   1    7.89    0.91
   2   0   1    9.66    1.01
   0   2   1    8.28    0.90
   0   2   1    8.40    0.90
   0  -2   1    8.01    0.95
   2   0   1    8.90    0.90
   2   0   1    9.45    1.08
  -2   0   1    8.97    1.13
  -2   0   1    8.54    0.97
  -2   0   1    8.27    0.93
   0  -2   1    7.83    0.94
   0   2   1    8.19    1.15
   2   0   1    8.41    0.92
   0  -2   1    7.87    1.13
   0   2   1    8.47    0.95
   1   2  -1  212.59   17.10
  -1  -2  -1  209.52   20.96
  -1  -2  -1  214.52   17.08
   1   2  -1  207.08   17.11
   2  -1  -1  205.69   17.10
  -1  -2  -1  209.88   18.21
  -2   1  -1  209.45   17.10
  -2   1  -1  208.63   17.11
   2  -1  -1  227.69   17.12
  -1  -2  -1  213.85   17.09
   1   2  -1  214.51   20.96
   2  -1   1  215.18   18.31
  -2   1   1  193.09   17.09
   2  -1   1  205.50   17.11
  -2   1   1  201.52   18.28
   1   2   1  203.41   17.08
  -1  -2   1  201.86   20.96
   1   2   1  196.09   20.95
  -2   1   1  200.55   17.11
   1   2   1  194.63   17.08
  -1  -2   1  198.51   17.10
   2  -1   1  215.86   17.10
  -1  -2   1  203.30   17.10
  -2  -2  -1  425.40   42.23
  -2   2  -1  449.78   34.50
   2  -2  -1  419.06   34.50
   2   2  -1  439.99   42.24
   2  -2  -1  375.90   36.84
   2   2  -1  435.64   34.48
   2  -2  -1  431.68   34.48
  -2  -2  -1  434.23   36.80
  -2  -2  -1  429.68   34.47
  -2   2  -1  437.87   36.87
  -2  -2  -1  432.46   34.46
   2   2  -1  424.00   34.49
   2   2  -1  421.80   36.78
  -2   2  -1  454.19   34.49
   2  -2   1  403.35   34.50
   2   2   1  406.48   34.47
  -2   2   1  398.08   34.49
   2  -2   1  409.88   34.48
  -2   2   1  389.10   34.48
   2  -2   1  426.00   36.87
  -2   2   1  426.58   36.85
  -2  -2   1  395.74   34.48
   2   2   1  404.10   42.23
  -2  -2   1  394.12   42.23
  -2  -2   1  408.68   34.48
   2   2   1  407.16   34.46
  -3  -2  -1  231.12   22.36
   2  -3  -1  214.94   18.24
  -3  -2  -1  238.39   19.44
  -3  -2  -1  227.37   18.24
  -3  -2  -1  230.77   18.23
   3   2  -1  236.66   18.24
   3   2  -1  240.50   22.38
   2  -3  -1  232.78   18.27
   2  -3  -1  234.09   19.55
  -2   3  -1  226.13   18.26
  -2   3  -1  226.99   18.27
  -2   3  -1  232.77   19.56
   3   2  -1  234.05   18.27
   3   2  -1  241.86   19.44
   2  -3   1  213.67   19.55
   3   2   1  205.60   18.23
   2  -3   1  206.71   22.31
  -3  -2   1  216.36   19.42
   2  -3   1  216.39   18.28
  -3  -2   1  203.11   18.23
  -2   3   1  203.76   18.26
  -2   3   1  223.63   19.53
   2  -3   1  206.03   18.25
  -3  -2   1  199.65   18.24
   3   2   1  212.98   22.35
  -2   3   1  201.33   18.24
  -3  -2   1  209.67   22.37
   3   2   1  214.93   18.22
   1  -3  -1   25.92    2.07
  -1   3  -1   26.36    2.30
   1  -3  -1   24.62    2.58
  -3  -1  -1   27.30    2.03
   3   1  -1   25.89    2.07
   3   1  -1   25.92    2.06
   3   1  -1   27.67    2.21
   1  -3  -1   26.30    2.28
  -3  -1  -1   25.70    2.53
  -1   3  -1   25.36    2.07
  -3  -1  -1   28.33    2.07
  -1   3  -1   26.83    2.52
  -3  -1  -1   27.44    2.22
   1  -3  -1   26.32    2.11
  -1   3  -1   25.55    2.07
   3   1  -1   28.44    2.58
  -3  -1   1   19.72    2.05
   1  -3   1   20.97    2.08
   1  -3   1   23.69    2.31
   1  -3   1   20.45    2.05
  -3  -1   1   22.38    2.57
  -1   3   1   19.06    2.06
  -3  -1   1   19.19    2.06
   3   1   1   21.65    2.06
   3   1   1   21.23    2.21
   1  -3   1   20.31    2.52
  -1   3   1   19.64    2.20
  -1   3   1   20.24    2.04
   3   1   1   21.36    2.03
  -3  -1   1   20.99    2.17
   3   1   1   21.22    2.51
   0   3  -1   83.34    6.83
  -3   0  -1   84.05    6.81
  -3   0  -1   89.36    8.33
   3   0  -1   88.47    7.33
   3   0  -1   83.79    6.82
   0  -3  -1   82.26    8.40
   0  -3  -1   70.13    7.27
  -3   0  -1   87.36    6.84
   3   0  -1   84.63    8.36
   0   3  -1   85.03    7.30
   0   3  -1   82.52    6.84
   0   3  -1   85.99    8.38
   3   0  -1   84.13    6.85
  -3   0  -1   96.45    7.35
   0  -3  -1   94.02    6.83
   3   0   1   85.92    8.33
  -3   0   1   75.57    8.35
  -3   0   1   74.34    6.82
  -3   0   1   73.40    6.84
   0   3   1   75.45    6.81
   0  -3   1   75.91    8.38
   0   3   1   81.12    7.28
   3   0   1   75.94    6.82
   0   3   1   77.65    8.38
   3   0   1   84.14    7.35
   3   0   1   81.53    6.82
   0  -3   1   76.80    6.83
   0   3   1   74.33    6.82
   0  -3   1   80.11    7.30
  -3   0   1   83.67    7.31
   0  -3   1   78.34    6.84
   3  -1  -1  423.87   32.23
  -3   1  -1  355.66   32.20
  -1  -3  -1  428.66   32.20
   1   3  -1  370.31   34.34
  -3   1  -1  364.52   32.21
  -1  -3  -1  425.47   32.20
   3  -1  -1  414.00   32.21
   1   3  -1  376.13   32.20
   3  -1  -1  390.41   39.41
  -3   1  -1  382.99   34.43
   1   3  -1  370.02   32.21
   1   3  -1  375.27   39.45
  -1  -3  -1  399.17   39.47
   3  -1  -1  387.96   34.43
  -1  -3  -1  394.35   34.33
   3  -1   1  393.29   34.45
   1   3   1  385.03   39.46
   1   3   1  391.36   32.20
   3  -1   1  383.98   32.20
  -3   1   1  388.27   32.22
  -1  -3   1  375.32   39.46
   1   3   1  396.42   32.19
  -1  -3   1  379.47   32.20
   3  -1   1  380.39   32.22
  -3   1   1  443.83   34.44
   1   3   1  409.99   34.33
   3  -1   1  387.91   39.37
  -3   1   1  362.33   32.20
  -2  -3  -1   16.61    1.75
  -2  -3  -1   20.45    1.76
  -2  -3   1   20.09    2.31
  -2  -3   1   17.77    1.80
   2   3   1   22.33    1.75
  -3   2   1   20.83    1.97
   2   3   1   22.75    2.26
   3  -2   1   19.55    1.87
   3  -2   1   20.18    2.04
  -3   2   1   22.24    1.85
  -3   2   1   18.39    1.76
   3  -2   1   19.10    1.77
  -2  -3   1   19.25    1.81
   3  -3  -1  177.61   16.67
  -3  -3  -1  182.86   19.05
   3   3  -1  186.93   16.50
  -3   3  -1  176.01   15.54
   3   3  -1  184.48   15.52
  -3  -3  -1  184.74   15.51
   3  -3  -1  176.08   15.56
  -3  -3  -1  189.14   16.48
   3   3  -1  182.28   15.54
  -3   3   1  185.96   15.53
   3  -3   1  194.03   15.58
   3   3   1  191.56   15.53
  -3  -3   1  195.01   19.08
  -3  -3   1  198.47   15.53
   3   3   1  195.29   15.51
  -3   3   1  193.29   15.57
   3  -3   1  193.66   16.71
   3  -4  -1  161.16   14.14
   4   3  -1  167.69   13.19
  -4  -3  -1  164.90   16.15
  -3   4  -1  157.53   13.18
   4   3  -1  160.76   13.98
   3  -4  -1  160.04   13.21
  -4  -3  -1  169.27   13.96
  -4  -3  -1  158.97   13.13
  -3   4   1  147.29   13.16
  -4  -3   1  156.95   16.17
   3  -4   1  151.58   16.07
   4   3   1  152.23   13.15
   3  -4   1  155.89   14.16
  -4  -3   1  157.79   13.95
  -4  -3   1  149.90   13.14
   3  -4   1  161.97   13.23
   4   3   1  157.03   13.13
   4   2  -1  126.76   10.78
  -4  -2  -1  123.41   13.23
   4   2  -1  138.71   11.51
  -4  -2  -1  128.28   10.78
   2  -4  -1  127.29   13.24
  -2   4  -1  124.71   10.82
   4   2  -1  130.72   10.81
   2  -4  -1  127.26   10.83
  -4  -2  -1  131.43   11.49
   2  -4  -1  124.97   11.60
  -2   4   1  126.76   10.81
   4   2   1  131.93   10.80
  -2   4   1  128.44   10.82
  -4  -2   1  141.66   11.49
   2  -4   1  133.17   10.84
   4   2   1  133.65   11.50
   2  -4   1  114.38   11.59
  -4  -2   1  133.15   13.25
   2  -4   1  130.18   13.21
   4   2   1  135.67   10.78
  -4  -2   1  131.25   10.80
  -1   4  -1   14.63    1.46
   4   1  -1   13.36    1.50
   1  -4  -1   17.43    1.65
  -1   4  -1   13.38    1.72
  -4  -1  -1   16.37    1.42
  -1   4  -1   11.95    1.60
  -1   4  -1   14.40    1.43
   4   1  -1   13.82    1.37
  -4  -1  -1   13.65    1.53
   1  -4  -1   18.06    1.54
  -4  -1  -1   14.84    1.74
   4   1  -1   14.73    1.79
   4   1  -1   14.44    1.55
   1  -4  -1   14.90    1.85
  -1   4   1   16.64    1.41
  -1   4   1   16.07    1.48
  -4  -1   1   14.56    1.39
   4   1   1   14.72    1.58
   4   1   1   16.57    1.74
   1  -4   1   13.44    1.57
  -4  -1   1   16.59    1.51
   4   1   1   15.20    1.41
  -1   4   1   16.65    1.59
   1  -4   1   11.44    1.55
  -4  -1   1   15.14    1.84
   4   1   1   15.81    1.40
   1  -4   1   14.74    1.80
   0  -4  -1   14.54    1.66
   4   0  -1   15.83    1.57
   4   0  -1   14.38    1.56
  -4   0  -1   15.56    1.55
  -4   0  -1   16.65    1.76
   0   4  -1   15.97    1.62
   4   0  -1   17.48    1.91
   0   4  -1   19.21    1.73
  -4   0  -1   16.85    1.84
   0  -4  -1   17.07    1.61
   0   4  -1   20.56    1.60
   4   0  -1   16.58    1.71
   0   4  -1   15.67    1.87
   0  -4  -1   15.47    2.04
   0   4   1   16.97    1.56
   0  -4   1   18.06    1.77
   4   0   1   16.66    1.56
   0   4   1   19.12    1.67
  -4   0   1   16.26    1.91
   4   0   1   16.13    1.82
   4   0   1   18.68    1.88
   0   4   1   16.19    1.58
   0  -4   1   16.18    2.01
   4   0   1   16.52    1.52
   0  -4   1   17.24    1.68
  -4   0   1   16.20    1.58
  -4   0   1   17.60    1.67
   1   4  -1  149.21   12.55
   4  -1  -1  161.79   12.59
  -1  -4  -1  143.66   13.35
  -1  -4  -1  149.21   15.42
   4  -1  -1  145.52   15.33
  -4   1  -1  151.35   12.55
   1   4  -1  144.79   13.36
   1   4  -1  144.08   12.55
  -1  -4  -1  155.52   12.54
   4  -1  -1  150.88   13.47
   4  -1   1  160.32   12.56
  -1  -4   1  133.59   15.39
  -1  -4   1  156.62   12.57
   1   4   1  155.26   12.54
   4  -1   1  152.62   13.49
   4  -1   1  158.81   15.31
  -4   1   1  148.02   12.55
   1   4   1  150.95   12.55
   1   4   1  159.12   13.34
   4  -1   1  154.34   12.58
  -4   2  -1   43.04    4.00
   4  -2  -1   51.89    4.10
  -2  -4  -1   43.69    3.99
   2   4  -1   42.50    4.19
  -2  -4  -1   42.81    4.96
   2   4  -1   48.09    4.05
   4  -2  -1   53.01    4.42
   2   4  -1   51.03    4.02
   4  -2   1   45.28    4.82
   2   4   1   48.06    3.99
  -2  -4   1   49.11    5.04
  -2  -4   1   46.78    4.04
   4  -2   1   48.72    4.43
   4  -2   1   49.47    4.09
   2   4   1   44.77    4.01
  -4   2   1   49.74    4.04
  -4   3  -1  129.33   11.78
   4  -3  -1  138.61   12.71
   3   4  -1  128.23   11.79
  -3  -4  -1  131.19   11.75
   4  -3  -1  122.48   11.79
   3   4  -1  130.24   12.44
   3   4  -1  128.17   11.76
  -3  -4  -1  124.56   14.45
   4  -3   1  155.24   12.73
  -3  -4   1  159.49   14.54
   3   4   1  156.95   11.76
   3   4   1  150.85   11.78
  -3  -4   1  155.22   11.79
  -4   3   1  164.08   11.81
   4  -3   1  154.06   11.85
   4  -4  -1   18.09    1.95
   4   4  -1   17.59    1.58
   4   4  -1   17.52    1.78
  -4  -4  -1   18.80    1.70
  -4   4  -1   16.44    1.78
  -4  -4  -1   19.16    2.35
   4  -4  -1   14.05    1.96
  -4  -4   1   15.97    1.76
  -4   4   1   15.73    1.65
   4  -4   1   16.56    1.95
   4  -4   1   16.73    1.97
  -4  -4   1   16.22    2.17
   4  -4   1   18.32    2.29
   4   4   1   17.21    1.62
   4   4   1   16.45    1.71
  -4   5  -1   11.82    1.38
  -5  -4  -1   11.48    1.29
   5   4  -1    9.33    1.12
  -5  -4  -1   11.19    1.00
   4  -5  -1   12.17    1.40
  -5  -4  -1    8.21    1.46
   5   4  -1   12.28    1.37
   4  -5  -1    8.81    1.34
   5   4   1   11.04    1.36
   4  -5   1    9.52    1.42
  -4   5   1   10.92    1.32
  -5  -4   1    9.87    1.29
   4  -5   1    8.51    1.53
   4  -5   1   11.05    1.61
  -5  -4   1    7.19    1.50
   3  -5  -1   19.74    2.65
   3  -5  -1   24.42    2.57
  -3   5  -1   25.56    2.50
   5   3  -1   24.92    2.49
  -5  -3  -1   27.38    2.39
  -5  -3  -1   27.79    2.44
  -5  -3  -1   26.82    3.09
   3  -5  -1   25.96    2.99
   5   3  -1   27.15    2.48
  -5  -3   1   25.05    2.98
   5   3   1   26.05    2.34
   3  -5   1   33.90    2.66
  -5  -3   1   26.85    2.42
   3  -5   1   25.24    2.73
  -3   5   1   22.33    2.44
   3  -5   1   29.23    2.93
   5   3   1   25.20    2.43
  -5  -3   1   25.40    2.36
   2  -5  -1   41.21    3.54
   5   2  -1   37.84    3.21
   5   2  -1   36.22    3.34
  -2   5  -1   37.49    3.22
   2  -5  -1   41.26    3.26
  -5  -2  -1   36.66    3.89
   2  -5  -1   39.57    3.93
  -5  -2  -1   42.97    3.34
  -5  -2  -1   39.54    3.13
   5   2   1   33.59    3.16
   2  -5   1   27.42    3.41
  -5  -2   1   32.35    3.10
   2  -5   1   32.25    3.85
   5   2   1   33.55    3.09
  -5  -2   1   33.14    3.93
  -2   5   1   35.79    3.18
   5   2   1   33.22    3.34
   2  -5   1   31.04    3.27
  -5  -2   1   34.10    3.28
   5   1  -1   32.78    2.82
   1  -5  -1   25.86    2.82
  -5  -1  -1   27.75    2.76
   1  -5  -1   24.91    2.65
   5   1  -1   34.69    2.61
  -5  -1  -1   26.34    2.55
   1  -5  -1   22.33    3.14
  -1   5  -1   26.27    2.57
  -5  -1  -1   24.98    3.12
   1  -5   1   33.06    2.91
  -5  -1   1   29.91    2.74
   5   1   1   28.71    2.57
   1  -5   1   32.27    2.73
   5   1   1   29.55    2.55
  -5  -1   1   30.45    2.60
  -1   5   1   28.55    2.59
   5   1   1   28.09    2.82
   5   1   1   30.99    3.14
  -1   5   1   27.39    2.55
  -5  -1   1   32.56    3.22
   1  -5   1   30.03    3.23
  -5   0  -1   31.81    2.86
   0   5  -1   31.67    3.06
  -5   0  -1   32.02    3.45
   5   0  -1   29.21    3.17
   0   5  -1   33.66    2.93
   0  -5  -1   28.97    3.63
   5   0  -1   30.74    2.94
   0  -5  -1   29.03    3.05
   0  -5  -1   29.18    2.90
   5   0   1   34.85    2.87
   5   0   1   33.03    2.93
   5   0   1   32.40    3.22
   5   0   1   35.37    3.48
   0   5   1   34.59    3.03
   0   5   1   31.39    2.84
  -5   0   1   32.11    3.50
  -5   0   1   35.99    2.90
   0  -5   1   33.87    2.89
   0  -5   1   37.49    3.66
   0   5   1   31.95    2.86
   5  -1  -1   17.49    2.09
  -1  -5  -1   19.84    1.82
   1   5  -1   17.81    1.82
   5  -1  -1   19.53    2.01
  -1  -5  -1   18.15    2.25
   1   5  -1   17.82    1.84
  -5   1  -1   19.17    1.78
   5  -1  -1   19.03    1.91
  -1  -5  -1   20.26    1.85
  -5   1   1   17.43    1.80
   5  -1   1   18.49    2.05
  -1  -5   1   19.89    1.79
   1   5   1   18.33    1.77
   5  -1   1   18.26    2.04
   5  -1   1   16.05    1.77
  -1  -5   1   19.98    2.38
   1   5   1   17.21    1.79
   1   5   1   19.59    1.75
  -2  -5  -1  148.33   12.26
  -2  -5  -1  142.93   14.30
   5  -2  -1  155.47   14.15
   5  -2  -1  163.89   11.67
  -2  -5  -1  146.80   11.58
   2   5  -1  136.38   12.28
  -5   2  -1  145.34   11.61
   2   5  -1  138.88   11.60
   5  -2   1  135.42   12.50
   2   5   1  129.17   12.24
   5  -2   1  126.96   11.60
  -2  -5   1  133.73   11.58
   5  -2   1  132.32   14.09
  -2  -5   1  131.31   14.28
   2   5   1  132.85   11.56
   2   5   1  129.35   11.58
  -5   2   1  137.30   11.59
  -3  -5  -1  255.50   18.88
   3   5  -1  238.98   18.93
   3   5  -1  199.77   20.02
  -3  -5  -1  243.50   23.25
   3   5  -1  199.91   20.02
  -5   3  -1  267.74   18.94
  -5   3   1  240.42   18.91
   5  -3   1  233.45   20.33
  -3  -5   1  222.57   18.89
   5  -3   1  213.18   18.92
  -3  -5   1  202.39   23.19
   3   5   1  221.08   18.89
   3   5   1  230.82   18.87
   5  -4  -1   14.38    1.56
  -4  -5  -1   14.95    2.05
  -4  -5  -1   12.97    1.33
   4   5  -1   11.64    1.24
   5  -4  -1    9.64    1.50
  -5   4  -1   13.73    1.27
   4   5   1    9.20    1.15
  -4  -5   1    5.67    1.46
  -5   4   1    9.59    1.19
   5  -4   1    9.03    1.33
   4   5   1    8.15    1.21
  -4  -5   1    9.09    1.19
   5  -4   1    5.80    1.47
   5   5  -1    9.91    1.30
  -5  -5  -1   11.85    1.20
   5  -5  -1   11.18    1.37
  -5  -5  -1    7.00    1.40
  -5   5  -1    9.13    1.30
   5  -5  -1    5.70    1.23
  -5   5   1    8.68    1.26
   5  -5   1    7.65    1.56
   5  -5   1    7.05    1.51
   5  -5   1    6.09    1.04
   5   5   1    9.98    1.23
  -5  -5   1    8.36    1.26
  -5  -5   1    5.40    1.39
   5  -6  -1   40.81    4.41
   6   5  -1   39.69    3.71
   6   5  -1   38.02    3.56
   5  -6  -1   46.13    4.15
  -6  -5  -1   42.75    4.54
  -5   6  -1   35.02    3.60
  -6  -5  -1   43.79    3.62
   5  -6  -1   40.99    3.87
  -5   6   1   40.46    3.72
   5  -6   1   36.81    4.30
  -6  -5   1   38.44    3.64
   5  -6   1   38.22    3.90
   6   5   1   42.89    3.67
   5  -6   1   37.27    4.12
  -6  -5   1   38.50    4.54
  -6  -4  -1   49.06    3.95
   6   4  -1   42.54    4.02
   4  -6  -1   52.44    4.61
   6   4  -1   40.71    4.07
  -6  -4  -1   47.27    5.04
   4  -6  -1   54.76    4.19
  -6  -4  -1   48.47    4.01
   4  -6  -1   47.13    4.88
  -4   6  -1   44.69    4.06
  -6  -4   1   40.16    4.00
  -6  -4   1   39.37    5.04
   4  -6   1   37.95    4.15
   6   4   1   41.85    3.91
  -6  -4   1   40.54    3.97
  -4   6   1   49.30    4.04
   4  -6   1   42.00    4.78
   4  -6   1   43.57    4.61
   6   3  -1   88.68    8.41
   3  -6  -1  102.73    8.03
  -6  -3  -1  103.44    8.38
  -6  -3  -1   98.05    7.91
  -6  -3  -1   96.36    9.77
   3  -6  -1   98.53    9.76
  -3   6  -1   93.40    7.95
   3  -6  -1  101.45    8.66
   6   3  -1   93.38    7.97
   3  -6   1   91.71    8.04
   6   3   1   91.28    8.39
  -6  -3   1   88.93    9.78
  -6  -3   1   87.20    7.92
  -6  -3   1   93.38    8.36
  -3   6   1   90.73    7.96
   3  -6   1   90.29    9.72
   6   3   1   85.60    7.93
  -6  -2  -1    3.98    0.90
   2  -6  -1    3.67    0.97
   2  -6  -1    5.19    0.98
   2  -6  -1    5.02    1.02
  -6  -2  -1    4.55    0.85
   6   2  -1    4.08    0.85
   6   2  -1    5.56    0.88
  -2   6  -1    4.83    1.04
  -6  -2  -1    4.78    0.77
   2  -6   1    6.79    1.09
   2  -6   1    5.45    1.08
   6   2   1    7.70    1.05
  -6  -2   1    5.28    0.92
  -6  -2   1    4.81    1.00
   6   2   1    4.89    0.82
   2  -6   1    4.73    0.94
  -1   6  -1    1.70    0.83
   1  -6  -1    1.75    0.70
  -6  -1  -1    2.32    0.55
  -6  -1  -1    1.81    0.63
   1  -6  -1    2.22    0.99
   1  -6  -1    2.30    0.67
   6   1   1    2.48    0.87
   1  -6   1    2.93    1.09
   6   1   1    1.39    0.71
  -1   6   1    3.19    0.82
   6   0  -1   37.93    3.18
   0   6  -1   24.63    2.90
   0   6  -1   29.45    2.75
   0  -6  -1   31.77    2.83
   0  -6  -1   26.94    3.44
  -6   0  -1   33.88    3.32
   0  -6  -1   23.45    2.92
  -6   0  -1   33.01    2.76
   6   0   1   25.72    3.13
   0  -6   1   36.29    3.59
   0   6   1   31.12    2.93
   6   0   1   31.53    2.85
  -6   0   1   30.04    2.71
   0  -6   1   31.21    2.79
   0   6   1   29.00    2.79
   6   0   1   32.93    3.34
  -1  -6  -1   15.65    1.52
  -1  -6  -1   12.86    1.86
  -6   1  -1   15.55    1.47
   6  -1  -1   14.70    1.48
  -1  -6  -1   16.36    1.57
   1   6  -1   13.73    1.43
   6  -1  -1   11.46    1.60
   1   6  -1   16.72    1.43
   6  -1   1   11.96    1.52
   1   6   1   11.58    1.36
  -6   1   1   11.39    1.34
   6  -1   1    8.56    1.58
   1   6   1   11.63    1.38
   6  -1   1   10.64    1.59
  -1  -6   1   10.78    1.43
   1   6   1   11.47    1.48
  -2  -6  -1   13.87    1.45
   2   6  -1   12.62    1.48
   2   6  -1   11.71    1.41
  -6   2  -1   12.91    1.59
   6  -2  -1   10.92    1.63
  -2  -6  -1   16.05    2.31
  -2  -6  -1   14.65    1.60
   6  -2  -1   14.03    1.58
  -6   2   1   14.99    1.60
  -2  -6   1   14.73    1.53
   2   6   1   16.16    1.49
   2   6   1   16.71    1.61
  -2  -6   1   13.26    2.00
   6  -2   1   13.01    1.54
   6  -2   1   12.14    1.80
   6  -2   1   14.74    1.71
   2   6   1   14.59    1.33
   3   6  -1    8.17    1.16
   3   6  -1    5.65    0.67
   6  -3  -1    5.71    1.15
  -6   3  -1    8.55    1.14
  -3  -6  -1    6.04    1.32
  -3  -6  -1    8.18    1.14
   6  -3  -1    8.20    1.17
  -6   3   1    9.39    1.04
   6  -3   1    6.59    1.43
  -3  -6   1    9.18    1.24
   3   6   1    9.48    1.11
   6  -3   1    7.64    1.16
  -3  -6   1    6.47    1.18
   6  -3   1    7.19    1.07
  -6   4  -1    3.38    1.00
  -4  -6  -1    2.59    0.96
   6  -4  -1    1.29    1.20
   6  -4  -1    1.60    0.96
  -4  -6  -1    2.26    0.88
   4   6  -1    1.50    0.96
   4   6   1    4.76    0.97
  -4  -6   1    2.63    1.16
  -4  -6   1    3.84    1.12
   6  -4   1    4.29    1.33
   6  -4   1    4.00    1.04
  -6   4   1    3.51    0.99
   6  -5  -1   14.10    1.90
  -5  -6  -1   10.26    1.84
  -5  -6  -1   14.61    1.63
   6  -5  -1    9.36    1.81
  -6   5  -1   11.40    1.59
   5   6  -1   11.52    1.58
  -5  -6   1   11.94    1.58
   6  -5   1   10.52    1.88
  -5  -6   1   10.13    1.86
   5   6   1   12.84    1.43
   6  -5   1   11.37    1.90
  -6   5   1   11.15    1.45
   6   6  -1    3.76    1.25
  -6  -6  -1    2.95    1.09
  -6   6  -1    3.89    1.27
  -6  -6  -1    3.78    1.13
  -6  -6   1    1.78    1.18
   6  -6   1    4.79    1.71
  -6   6   1    5.51    1.01
   6  -6   1    3.71    1.23
   6  -6   1    2.66    0.81
  -6  -6   1    3.93    1.43
   6   6   1    7.14    1.23
   6  -7  -1    3.13    1.72
   7   6  -1    2.00    1.03
  -7  -6  -1    0.41    1.40
  -7  -6  -1    2.56    1.11
   6  -7  -1    1.70    0.87
  -6   7  -1   -0.56    0.97
  -7  -6   1    1.13    1.10
  -7  -6   1    1.55    0.93
   7   6   1    2.13    1.18
  -6   7   1    5.36    1.10
   6  -7   1    0.68    0.84
   6  -7   1    2.43    1.41
   6  -7   1    2.58    1.25
   5  -7  -1    7.91    1.70
   7   5  -1    5.59    0.81
   5  -7  -1    5.65    1.22
  -5   7  -1    8.47    1.53
   5  -7  -1    9.46    1.56
  -7  -5  -1    5.77    1.54
   7   5  -1    7.30    1.25
  -7  -5  -1    7.26    1.25
   7   5   1   11.42    1.48
   5  -7   1    7.88    1.19
  -7  -5   1    6.49    1.36
   5  -7   1   10.35    1.63
   5  -7   1    5.72    1.39
  -5   7   1    9.74    1.52
  -7  -5   1    7.59    1.15
   4  -7  -1   37.75    3.72
  -7  -4  -1   41.31    3.47
   7   4  -1   35.34    3.57
   7   4  -1   38.30    3.59
  -7  -4  -1   42.75    3.48
   4  -7  -1   40.53    4.35
   4  -7  -1   38.66    3.92
  -4   7  -1   39.21    3.64
  -7  -4  -1   43.59    4.51
  -7  -4   1   36.24    3.46
  -7  -4   1   34.29    4.29
   7   4   1   38.73    3.44
   4  -7   1   32.31    4.21
  -4   7   1   33.14    3.57
   4  -7   1   39.32    4.21
   4  -7   1   34.52    3.56
  -7  -4   1   34.22    3.50
  -7  -3  -1   26.76    2.24
  -7  -3  -1   24.53    2.91
   7   3  -1   24.75    2.22
   3  -7  -1   24.81    2.29
   3  -7  -1   28.91    2.96
  -3   7  -1   25.20    2.44
   3  -7  -1   22.60    2.51
   7   3  -1   22.98    2.34
   3  -7   1   16.90    2.75
  -7  -3   1   20.80    2.98
   3  -7   1   17.58    2.52
   3  -7   1   21.05    2.53
  -7  -3   1   17.36    2.09
   7   3   1   17.39    2.12
  -3   7   1   17.59    2.32
   7   3   1   18.74    2.26
   2  -7  -1   54.58    4.61
   2  -7  -1   53.88    5.62
   7   2  -1   46.54    4.82
  -7  -2  -1   52.45    5.48
  -2   7  -1   50.56    4.56
   2  -7  -1   51.66    4.96
   7   2  -1   51.01    4.56
  -7  -2  -1   51.33    4.45
   2  -7   1   44.55    4.83
   2  -7   1   50.15    5.55
  -2   7   1   50.35    4.53
  -7  -2   1   50.28    4.41
   7   2   1   53.74    4.54
   2  -7   1   50.15    4.51
   7   2   1   48.30    4.77
  -7  -2   1   52.07    5.55
   7   1  -1   18.66    1.69
   7   1  -1   16.41    1.96
  -7  -1  -1   12.17    1.62
   1  -7  -1    9.13    1.75
  -7  -1  -1   15.77    2.11
  -1   7  -1   11.98    1.57
   1  -7  -1   13.31    1.80
   1  -7   1   18.50    2.01
  -7  -1   1   14.77    1.72
  -1   7   1   13.73    1.75
   7   1   1   10.43    1.64
   7   1   1   14.63    1.74
   1  -7   1   19.13    2.07
   1  -7   1   16.83    2.31
  -7  -1   1   18.03    2.12
   0  -7  -1   11.47    2.09
   7   0  -1   21.12    2.06
  -7   0  -1   18.05    2.11
   7   0  -1   18.88    2.02
   0  -7  -1   17.62    1.95
  -7   0  -1   15.78    1.65
   0  -7  -1   18.50    2.06
  -7   0   1   18.31    1.70
   0  -7   1   17.55    1.98
   0  -7   1   15.83    2.52
   0   7   1   15.86    1.88
   7   0   1   14.60    1.75
  -7   0   1   19.26    2.18
   0  -7   1   13.79    1.79
   7   0   1   11.86    1.88
  -1  -7  -1   33.71    2.65
   7  -1  -1   26.99    2.86
  -1  -7  -1   31.13    2.67
  -1  -7  -1   25.24    3.21
   1   7  -1   25.03    2.58
  -7   1  -1   27.40    2.53
   7  -1  -1   25.81    2.71
   1   7  -1   24.56    2.62
   1   7   1   26.37    2.59
  -7   1   1   26.36    2.56
  -1  -7   1   25.01    3.43
   7  -1   1   20.59    3.05
   7  -1   1   21.77    2.50
  -1  -7   1   25.33    2.70
   1   7   1   26.92    2.53
   7  -2  -1   11.82    1.91
  -2  -7  -1   17.52    1.81
   2   7  -1   11.88    1.50
  -2  -7  -1   14.94    2.22
   2   7  -1   11.38    1.67
   7  -2  -1   12.32    1.70
  -7   2  -1   12.73    1.56
  -2  -7   1   17.87    1.96
   7  -2   1   14.80    1.86
   7  -2   1   11.81    1.79
   2   7   1   18.27    1.78
   7  -2   1   14.81    1.81
  -2  -7   1   20.29    2.67
  -7   2   1   16.34    1.76
   2   7   1   16.73    1.45
  -3  -7  -1    9.87    2.15
   7  -3  -1   18.06    2.28
   7  -3  -1   15.85    2.07
   3   7  -1   14.26    1.49
  -3  -7  -1   16.27    1.89
   3   7  -1   13.64    1.75
  -7   3  -1   14.67    1.92
   7  -3   1   17.67    1.91
  -7   3   1   20.59    1.98
  -3  -7   1   17.98    1.80
   7  -3   1   19.78    2.02
   7  -3   1   21.47    2.38
   3   7   1   22.02    1.94
  -3  -7   1   15.98    2.46
  -4  -7  -1    8.29    1.54
   7  -4  -1    9.62    1.78
   4   7  -1   12.51    1.42
   7  -4  -1   12.75    1.55
  -7   4  -1   12.16    1.51
   7  -4   1    8.27    1.72
  -4  -7   1    6.50    1.51
  -7   4   1   10.07    1.30
   7  -4   1    7.15    1.78
  -4  -7   1    8.55    1.33
   4   7   1   10.03    1.42
   7  -5  -1    0.95    1.44
  -5  -7  -1    2.55    1.09
  -7   5  -1    2.00    1.19
   7  -5  -1    2.76    1.55
  -5  -7  -1    1.32    1.36
   5   7  -1    1.65    1.17
  -7   5   1    2.46    0.92
   5   7   1    2.40    1.09
  -5  -7   1    1.90    1.07
  -5  -7   1    2.03    1.25
   7  -5   1    1.96    1.16
   7  -5   1    0.29    1.55
  -7   6  -1    8.26    1.29
  -6  -7  -1    5.25    1.32
   7  -6  -1    6.53    1.85
  -6  -7  -1    6.24    1.74
   7  -6  -1    6.51    1.82
   6   7  -1    6.66    1.47
  -6  -7   1    6.20    1.48
   6   7   1    5.48    1.15
  -6  -7   1    6.84    1.49
   7  -6   1    6.27    1.53
  -7   6   1    7.13    1.24
   7  -6   1    5.25    1.01
   7  -6   1    5.04    1.84
  -7  -7  -1    3.54    1.43
   7  -7  -1    7.06    1.27
   7  -7  -1   13.84    1.78
   7   7  -1    5.53    1.59
  -7  -7  -1    5.27    1.36
  -7   7  -1    7.76    1.68
   7  -7   1    5.89    1.11
   7   7   1    7.13    1.51
  -7  -7   1    5.32    1.53
   7  -7   1    4.34    2.08
   7  -7   1    3.46    1.89
  -7  -7   1    5.04    1.52
  -8  -7  -1   -0.01    1.25
  -8  -7  -1    1.30    1.29
   7  -8  -1    0.89    1.91
   7  -8  -1    1.43    2.04
   7  -8  -1    1.57    0.98
   8   7  -1    0.79    1.50
  -7   8  -1    2.28    1.27
   7  -8   1    0.37    0.96
   7  -8   1   -0.16    1.52
  -8  -7   1    1.14    1.32
   8   7   1    1.73    1.46
  -7   8   1    2.57    1.21
  -8  -7   1    0.26    1.42
   7  -8   1    1.03    1.42
   8   6  -1    2.69    1.48
   6  -8  -1    2.93    1.07
   6  -8  -1    3.58    1.48
  -8  -6  -1    2.84    1.23
  -8  -6  -1    2.07    1.23
  -6   8  -1    3.97    1.57
   6  -8  -1    2.05    1.29
   6  -8   1    2.19    1.33
   6  -8   1    1.34    1.01
   6  -8   1    2.55    2.01
  -6   8   1    3.99    1.54
  -8  -6   1    1.87    1.33
   8   6   1    2.62    1.33
  -8  -6   1    0.73    1.18
   8   5  -1    3.15    1.43
  -5   8  -1    2.40    1.15
   5  -8  -1    1.73    1.05
   5  -8  -1    4.14    1.62
  -8  -5  -1    2.15    1.39
   5  -8  -1    3.28    1.79
  -8  -5  -1    2.10    1.15
   5  -8   1    6.17    1.40
   8   5   1    5.85    1.42
  -5   8   1    7.00    1.24
   5  -8   1    3.63    1.16
  -8  -5   1    4.65    1.54
   5  -8   1    5.57    1.94
  -8  -5   1    4.63    1.34
  -8  -4  -1   20.88    2.83
  -4   8  -1   16.56    1.98
   8   4  -1   20.39    2.16
   4  -8  -1   19.93    2.35
  -8  -4  -1   17.45    1.76
   4  -8  -1   17.98    2.63
   8   4  -1   13.13    1.85
   4  -8  -1   15.00    2.22
   8   4   1   18.97    2.09
  -8  -4   1   13.21    1.86
   4  -8   1   13.20    2.23
   4  -8   1   11.76    2.00
  -8  -4   1   16.10    2.48
  -4   8   1   14.35    1.87
   4  -8   1   17.69    2.44
  -8  -3  -1    7.23    1.44
   3  -8  -1   10.78    1.83
  -3   8  -1    9.92    1.63
   3  -8  -1    7.13    1.53
  -8  -3  -1    7.79    1.28
   8   3  -1   10.26    1.64
   3  -8  -1    6.97    1.44
   8   3  -1    6.66    1.16
   3  -8   1    8.20    1.43
   8   3   1   10.14    1.57
  -8  -3   1    7.19    1.53
   3  -8   1   10.53    1.63
   3  -8   1    7.78    1.39
  -8  -3   1    8.91    1.38
   8   3   1    7.24    1.18
  -3   8   1    8.84    1.53
   2  -8  -1   51.18    5.21
   2  -8  -1   52.52    5.95
   2  -8  -1   58.87    4.86
  -8  -2  -1   53.48    5.74
   8   2  -1   51.37    4.82
   8   2  -1   45.35    5.02
  -2   8  -1   47.27    4.78
  -8  -2  -1   49.69    4.66
  -8  -2   1   53.88    4.63
   8   2   1   55.60    4.80
   8   2   1   51.58    5.04
  -8  -2   1   53.56    5.83
  -2   8   1   57.74    4.80
   2  -8   1   54.46    4.90
   2  -8   1   53.57    5.26
   2  -8   1   53.89    5.90
  -8  -1  -1    5.02    0.98
   1  -8  -1    4.81    1.08
   1  -8  -1    7.10    1.44
   8   1  -1    4.32    1.12
  -8  -1  -1    5.21    1.04
  -1   8  -1    4.46    1.26
   1  -8  -1    3.68    1.27
   8   1   1    5.35    1.34
   8   1   1    1.54    1.06
  -8  -1   1    4.89    0.93
   1  -8   1    3.84    1.24
   1  -8   1    3.84    1.25
  -1   8   1    4.70    1.19
   1  -8   1    5.10    1.54
   0   8  -1   10.96    1.29
   0  -8  -1    7.27    1.53
  -8   0  -1   10.82    1.25
   8   0  -1   11.28    1.51
   0  -8  -1   10.33    1.30
  -8   0   1    5.71    1.16
   0  -8   1    8.61    1.63
   8   0   1    6.63    1.23
   0  -8   1    5.75    1.27
   8   0   1    3.72    1.35
  -8   0   1    7.56    1.09
   0  -8   1    5.37    1.13
  -8   1  -1   12.77    1.43
  -1  -8  -1   15.34    1.76
   8  -1  -1   12.50    1.84
   8  -1  -1   14.41    1.67
  -1  -8  -1   14.94    1.71
  -1  -8  -1    8.07    1.84
   1   8  -1   12.53    1.66
   8  -1   1    9.72    1.60
   1   8   1   14.03    1.64
  -8   1   1   11.93    1.55
   8  -1   1   11.56    1.77
  -1  -8   1   10.40    1.82
  -1  -8   1    8.37    1.69
  -8   2  -1    5.42    0.96
  -2  -8  -1    3.59    1.15
   8  -2  -1    4.04    1.43
   8  -2  -1    5.26    1.48
   2   8  -1    2.97    1.21
  -2  -8  -1    5.17    1.33
   2   8  -1    4.28    0.67
   8  -2   1    3.70    1.44
   8  -2   1    2.38    1.42
   2   8   1    4.73    0.98
  -8   2   1    5.97    1.16
  -2  -8   1    4.26    1.45
   2   8   1    5.06    0.61
  -2  -8   1    3.68    1.15
   3   8  -1   39.37    3.90
   3   8  -1   41.10    3.68
   8  -3  -1   42.06    4.03
  -8   3  -1   41.33    3.73
  -3  -8  -1   38.97    3.79
  -3  -8  -1   41.56    4.85
   8  -3  -1   43.50    4.34
   8  -3   1   40.91    4.35
  -3  -8   1   35.28    4.80
   8  -3   1   42.45    4.03
  -8   3   1   42.90    3.87
  -3  -8   1   40.50    3.89
   3   8   1   44.39    3.85
  -4  -8  -1   32.61    3.23
  -4  -8  -1   29.92    4.15
   4   8  -1   32.04    3.36
   8  -4  -1   38.29    3.57
  -8   4  -1   31.60    3.16
   8  -4  -1   39.45    4.21
   4   8   1   33.64    3.31
  -8   4   1   36.61    3.36
  -4  -8   1   31.97    4.60
   8  -4   1   32.83    3.81
   8  -4   1   33.19    3.52
  -4  -8   1   32.80    3.35
  -5  -8  -1    3.25    1.32
   5   8  -1    3.59    1.42
  -8   5  -1    5.41    1.43
   8  -5  -1    4.70    1.78
  -5  -8  -1    2.76    1.63
   8  -5  -1    2.18    1.75
   5   8   1    3.82    1.31
  -5  -8   1    5.28    1.78
   8  -5   1    5.87    1.88
  -5  -8   1    5.29    1.52
   8  -5   1    4.58    1.85
  -8   5   1    8.88    1.52
  -6  -8  -1    3.75    1.79
   8  -6  -1    4.85    1.97
   8  -6  -1    1.70    1.38
  -6  -8  -1    3.62    1.37
  -8   6  -1    5.72    1.25
   6   8  -1    3.60    1.18
  -6  -8   1    1.97    1.81
  -8   6   1    6.08    1.26
   8  -6   1    3.34    1.45
   8  -6   1    4.44    0.94
  -6  -8   1    3.93    1.49
   6   8   1    5.40    1.42
   8  -6   1    4.14    1.54
   8  -7  -1    5.48    1.66
   8  -7  -1    9.75    1.80
  -7  -8  -1    4.15    2.00
   7   8  -1    5.98    1.42
  -8   7  -1    7.05    1.79
  -8   7   1    9.39    1.78
   8  -7   1    8.85    2.28
  -7  -8   1    6.41    2.13
   7   8   1    8.34    1.63
   8  -7   1    4.66    2.12
  -7  -8   1    3.41    1.60
  -8  -8  -1    6.60    2.27
   8  -8  -1    7.30    1.91
  -8   8  -1   11.29    2.08
   8   8  -1   10.24    1.96
   8  -8  -1   13.45    2.52
   8   8   1    9.39    1.86
  -8   8   1   10.54    1.68
   8  -8   1    9.91    2.04
  -8  -8   1    6.46    1.91
  -8  -8   1    7.14    1.74
   8  -8   1    5.19    2.31
   8  -9  -1    8.43    2.02
   9   8  -1    6.78    2.06
  -8   9  -1    6.88    1.67
  -9  -8  -1    2.32    2.24
   8  -9  -1    5.27    1.86
   9   8   1    6.53    1.94
  -9  -8   1    3.76    1.79
   8  -9   1    7.97    2.04
  -8   9   1    8.56    2.13
   8  -9   1    7.61    2.44
  -7   9  -1   -0.50    1.29
   7  -9  -1   -3.27    1.88
   7  -9  -1   -0.01    1.59
   7  -9  -1    1.46    1.09
  -9  -7  -1   -0.65    1.78
   9   7  -1    0.52    1.70
   7  -9   1   -0.16    2.21
  -9  -7   1   -0.83    1.83
   7  -9   1   -0.15    1.46
   9   7   1    0.10    1.18
  -7   9   1    0.99    1.77
  -9  -7   1    0.39    1.12
  -6   9  -1    5.14    1.86
   6  -9  -1    5.06    2.04
  -9  -6  -1    3.39    1.77
  -9  -6  -1    4.13    1.42
   6  -9  -1    9.11    2.25
   9   6  -1    6.03    1.80
   6  -9  -1    5.76    1.37
  -9  -6   1    4.49    1.84
   9   6   1    8.88    1.81
  -9  -6   1    4.66    1.57
   6  -9   1    4.73    1.37
  -6   9   1    5.04    1.79
   6  -9   1    5.82    2.29
   6  -9   1    4.05    1.59
   5  -9  -1   24.63    3.34
   5  -9  -1   22.30    2.66
  -9  -5  -1   21.82    2.53
  -9  -5  -1   15.79    2.89
   9   5  -1   22.10    2.54
   5  -9  -1   18.91    2.68
  -5   9  -1   23.36    2.60
  -9  -5   1   23.17    2.68
   9   5   1   27.51    2.86
  -9  -5   1   19.83    3.02
   5  -9   1   24.84    3.11
   5  -9   1   26.77    3.41
  -5   9   1   25.42    2.93
   5  -9   1   20.92    2.94
  -9  -4  -1    4.63    1.47
   9   4  -1    3.02    1.01
   9   4  -1    8.30    1.71
   4  -9  -1    4.84    1.41
   4  -9  -1    5.31    1.65
  -4   9  -1    5.25    1.36
   4  -9  -1    9.88    1.97
  -9  -4  -1    5.53    1.27
   9   4   1    8.32    1.67
  -9  -4   1    4.38    1.54
  -9  -4   1    4.50    1.36
   4  -9   1    6.52    2.11
  -4   9   1    4.35    1.61
   4  -9   1    3.68    1.67
   4  -9   1    3.80    1.25
  -9  -3  -1   41.56    4.55
   3  -9  -1   33.96    4.39
   3  -9  -1   37.11    4.27
   3  -9  -1   38.69    3.86
  -9  -3  -1   37.29    3.58
   9   3  -1   38.92    3.83
  -3   9  -1   37.97    3.81
   9   3  -1   29.58    3.82
  -9  -3   1   39.10    4.64
   3  -9   1   38.09    4.58
   9   3   1   38.64    3.81
   9   3   1   40.01    3.78
   3  -9   1   35.69    4.31
   3  -9   1   35.70    3.95
  -9  -3   1   35.64    3.64
  -3   9   1   41.06    3.78
   9   2  -1   23.99    2.66
   9   2  -1   17.76    2.88
   2  -9  -1   28.47    3.74
   2  -9  -1   29.11    2.99
   2  -9  -1   24.33    3.20
  -2   9  -1   23.12    2.89
  -9  -2  -1   25.59    2.65
  -9  -2  -1   26.19    3.30
   9   2   1   24.68    2.63
  -9  -2   1   26.85    2.74
  -2   9   1   33.19    2.91
   2  -9   1   25.61    3.11
   2  -9   1   28.80    3.28
   2  -9   1   22.33    3.55
   9   2   1   19.20    2.98
  -9  -2   1   27.14    3.41
   1  -9  -1    5.09    1.62
  -9  -1  -1    2.18    1.08
   1  -9  -1    3.47    1.17
   9   1  -1    2.59    1.24
  -1   9  -1    4.15    1.44
   9   1  -1    6.13    1.28
   1  -9  -1    1.96    1.35
  -9  -1  -1    4.39    1.02
  -9  -1   1    3.90    1.22
   1  -9   1    5.29    1.24
   1  -9   1    3.97    1.76
   9   1   1    5.17    1.51
   1  -9   1    5.06    1.43
  -1   9   1    6.34    1.41
   9   1   1    1.29    1.18
  -9  -1   1    5.60    1.26
   9   0  -1   22.50    2.56
   0  -9  -1   19.89    2.60
  -9   0  -1   17.55    2.52
   0  -9  -1   21.49    2.48
   0  -9  -1   14.85    2.51
   9   0  -1   25.19    2.62
   0   9  -1   20.78    2.25
  -9   0  -1   22.25    2.27
  -9   0   1   20.67    2.34
   0  -9   1   17.99    2.90
   0  -9   1   20.61    2.53
   9   0   1   16.10    2.43
   9   0   1   23.64    2.55
  -1  -9  -1    6.22    1.22
   1   9  -1    5.43    1.53
  -1  -9  -1    5.51    1.71
   9  -1  -1    8.57    1.48
  -9   1  -1    9.57    1.41
   9  -1  -1   10.16    1.80
  -1  -9  -1    7.15    1.62
  -9   1   1    9.89    1.27
  -1  -9   1    8.80    1.83
   1   9   1    8.00    1.54
   9  -1   1    7.85    1.69
  -1  -9   1    8.31    1.81
   9  -1   1    9.39    1.76
  -2  -9  -1   11.79    1.81
  -9   2  -1   13.30    1.68
   2   9  -1    9.02    1.73
   9  -2  -1   10.37    2.00
  -2  -9  -1    7.32    1.99
   9  -2  -1    9.65    1.74
   9  -2   1   10.51    2.03
  -2  -9   1   11.12    1.96
  -9   2   1   13.46    1.52
  -2  -9   1    9.21    2.05
   2   9   1   11.83    1.73
   9  -2   1   14.30    2.02
   3   9  -1   15.97    1.95
  -3  -9  -1   12.17    2.29
   9  -3  -1   18.95    2.28
   9  -3  -1   14.40    2.00
  -9   3  -1   14.93    1.73
  -3  -9  -1   14.95    1.88
   9  -3   1    8.14    2.17
  -9   3   1   12.00    1.82
  -3  -9   1   13.63    2.02
   9  -3   1   11.01    2.10
   3   9   1   11.01    1.78
  -3  -9   1    8.95    1.97
   4   9  -1    0.77    1.42
  -9   4  -1    2.34    1.37
  -4  -9  -1    2.94    1.42
  -4  -9  -1    2.29    1.68
   9  -4  -1    4.12    1.80
   9  -4  -1    3.77    1.82
  -4  -9   1    1.93    1.57
   9  -4   1    1.06    1.73
   9  -4   1    2.07    1.78
   4   9   1    1.29    1.30
  -4  -9   1    0.75    1.70
  -9   4   1    1.87    1.34
   9  -5  -1   10.97    1.96
   9  -5  -1   11.83    2.19
  -5  -9  -1   11.78    1.74
   5   9  -1   12.37    1.67
  -5  -9  -1    8.00    2.22
  -9   5  -1   12.50    1.64
   5   9   1    8.27    1.73
  -9   5   1   11.11    1.62
  -5  -9   1    7.12    2.19
   9  -5   1    9.26    1.86
   9  -5   1    7.65    1.86
  -5  -9   1    9.19    1.88
   9  -6  -1    8.37    2.21
   9  -6  -1    2.33    1.54
  -9   6  -1    3.75    1.67
   6   9  -1    4.36    1.64
  -6  -9  -1    3.93    2.00
   9  -6   1    4.17    2.12
  -9   6   1    4.92    1.68
  -6  -9   1    3.98    1.60
   9  -6   1    5.07    2.12
   6   9   1    5.97    1.60
  -6  -9   1    4.67    1.70
  -9   7  -1    3.19    1.36
   9  -7  -1    7.03    2.27
   9  -7  -1    2.66    1.63
  -7  -9  -1    0.80    2.04
   7   9  -1    3.47    1.68
   9  -7   1    4.52    2.27
   9  -7   1    5.24    1.75
   7   9   1    4.94    1.67
  -7  -9   1    0.40    1.55
  -7  -9   1    2.86    1.68
  -9   7   1    4.36    1.38
   9  -8  -1    5.59    2.53
  -8  -9  -1    7.23    2.51
   9  -8  -1   14.87    2.71
  -9   8  -1   11.77    1.88
   8   9  -1    8.99    2.13
   9  -8   1    7.17    2.05
  -8  -9   1    7.54    2.58
   8   9   1    9.90    2.02
   9  -8   1   14.41    2.31
  -9   8   1   11.74    2.23
  -9  -9  -1    2.97    1.87
   9  -9  -1    5.24    2.02
   9   9  -1    4.45    2.05
  -9   9  -1    5.64    1.72
   9  -9  -1    5.23    2.55
   9   9   1    5.57    1.99
  -9   9   1    7.41    2.20
  -9  -9   1    1.58    2.43
   9  -9   1    7.57    2.65
   9  -9   1    5.93    2.55
   9 -10  -1   -4.20    2.38
 -10  -9  -1   -1.92    1.70
  -9  10  -1    1.15    1.66
  10   9  -1   -1.68    1.98
   9 -10  -1    1.29    2.52
 -10  -9   1   -4.20    2.33
   9 -10   1   -3.37    2.40
  -9  10   1   -0.66    2.15
   9 -10   1    2.58    2.71
  10   9   1   -0.25    1.90
   8 -10  -1    4.95    2.00
   8 -10  -1   -0.87    2.27
 -10  -8  -1   -3.13    2.12
  -8  10  -1    0.79    1.59
  10   8  -1    2.05    1.54
   8 -10   1    0.97    2.32
   8 -10   1    1.86    2.53
  -8  10   1    1.85    2.11
  10   8   1    0.60    1.88
 -10  -8   1   -1.86    2.14
  -7  10  -1    2.85    1.59
  10   7  -1    1.95    1.93
   7 -10  -1    8.15    2.45
   7 -10  -1    0.17    1.59
 -10  -7  -1    3.20    2.04
   7 -10   1    1.80    1.66
  10   7   1    7.23    1.98
   7 -10   1    8.17    2.62
 -10  -7   1    0.46    2.08
  -7  10   1    4.12    2.06
  10   6  -1    1.36    1.86
   6 -10  -1   -2.90    1.88
  -6  10  -1    2.19    1.95
   6 -10  -1    3.21    2.27
 -10  -6  -1    1.67    1.82
   6 -10  -1    1.32    1.27
   6 -10   1    3.16    2.38
  10   6   1    1.11    1.66
   6 -10   1    0.94    1.50
 -10  -6   1    1.42    1.87
 -10  -6   1    0.70    1.50
  -6  10   1    1.03    1.38
  10   5  -1    5.52    1.91
   5 -10  -1    4.11    1.44
   5 -10  -1    0.87    1.86
 -10  -5  -1    3.32    1.68
   5 -10  -1    8.36    2.25
  -5  10  -1    4.42    1.48
   5 -10   1    3.81    1.48
  -5  10   1    4.12    1.85
 -10  -5   1    2.72    1.74
 -10  -5   1    1.52    1.48
   5 -10   1    6.22    2.40
   5 -10   1   -0.16    1.87
  10   5   1    4.58    1.78
 -10  -4  -1    2.80    1.27
 -10  -4  -1    2.00    1.48
   4 -10  -1    5.19    2.04
   4 -10  -1    2.22    1.70
  -4  10  -1    2.75    1.74
  10   4  -1    5.33    1.82
   4 -10  -1    1.21    1.38
   4 -10   1    3.09    2.13
   4 -10   1    0.26    1.63
 -10  -4   1    2.12    1.52
  -4  10   1    3.37    1.73
  10   4   1    4.04    1.70
 -10  -4   1    1.99    1.37
   4 -10   1    2.57    1.28
  -3  10  -1   11.62    1.78
  10   3  -1    6.64    1.60
 -10  -3  -1   10.73    1.98
   3 -10  -1    8.36    1.94
   3 -10  -1    9.21    1.96
   3 -10  -1   13.93    2.30
 -10  -3  -1   11.25    1.69
  10   3  -1   14.34    2.20
  10   3   1   10.82    1.63
  -3  10   1   13.21    2.01
   3 -10   1   14.76    2.48
   3 -10   1   10.19    1.90
   3 -10   1   10.19    2.00
 -10  -3   1   11.95    1.77
  10   3   1   15.40    2.12
 -10  -3   1   10.06    1.93
  10   2  -1    0.08    1.10
   2 -10  -1    2.40    1.77
  -2  10  -1    1.99    1.63
  10   2  -1    4.73    1.79
   2 -10  -1    1.38    1.51
   2 -10  -1    2.35    1.46
 -10  -2  -1    3.13    1.29
 -10  -2  -1    2.56    1.21
   2 -10   1    1.05    1.35
   2 -10   1    2.89    1.50
  10   2   1    5.05    1.71
   2 -10   1    2.09    1.36
 -10  -2   1    2.34    1.21
 -10  -2   1    3.59    1.34
  10   2   1   -1.36    1.18
  -2  10   1    2.31    1.16
   1 -10  -1   12.54    1.87
   1 -10  -1   12.65    2.25
  10   1  -1   18.12    2.33
  10   1  -1   11.40    1.98
 -10  -1  -1   11.22    1.85
   1 -10  -1   17.87    2.28
 -10  -1  -1   15.98    1.74
  10   1   1    9.45    1.91
   1 -10   1   15.68    2.39
   1 -10   1   12.57    2.22
   1 -10   1   12.42    1.90
 -10  -1   1   12.26    1.90
 -10  -1   1   13.59    1.69
  -1  10   1   13.68    2.03
  10   1   1   16.94    1.97
  10   0  -1    2.62    1.59
 -10   0  -1    7.57    1.43
   0 -10  -1    5.10    1.80
   0 -10  -1    6.31    1.53
   0  10  -1    6.59    1.45
  10   0  -1    9.12    1.61
   0 -10  -1    4.69    1.23
   0 -10   1    6.73    1.83
 -10   0   1    9.43    1.55
  10   0   1   10.75    1.90
   0 -10   1   11.50    2.06
   0  10   1    8.62    1.43
  10   0   1    4.91    1.65
 -10   1  -1    3.64    1.01
  -1 -10  -1    3.40    1.65
  -1 -10  -1    2.34    1.64
  10  -1  -1    0.22    1.55
  10  -1  -1    1.33    1.75
   1  10  -1    0.66    1.14
  -1 -10   1    3.27    1.42
  10  -1   1    3.22    1.74
 -10   1   1    5.18    1.11
  -1 -10   1    2.72    1.68
   1  10   1    4.17    1.50
  10  -1   1    0.80    1.56
   2  10  -1   45.43    4.56
 -10   2  -1   53.95    4.67
  -2 -10  -1   54.57    6.30
  10  -2  -1   48.60    5.50
  10  -2  -1   49.18    4.65
  -2 -10  -1   47.22    4.66
   2  10   1   49.88    4.71
  10  -2   1   49.53    5.52
  -2 -10   1   51.87    6.31
  10  -2   1   46.18    4.61
 -10   2   1   51.20    4.66
  -2 -10   1   50.22    4.79
  10  -3  -1   12.62    2.49
  -3 -10  -1   13.84    2.09
  -3 -10  -1   11.37    2.29
   3  10  -1   13.59    2.16
 -10   3  -1   16.69    1.96
  10  -3  -1   17.44    2.51
  10  -3   1   16.22    2.45
  -3 -10   1   10.46    2.54
  -3 -10   1   15.93    2.29
   3  10   1   16.35    2.12
 -10   3   1   18.15    1.98
  10  -3   1   13.33    2.51
  -4 -10  -1    2.29    1.49
   4  10  -1    1.65    1.64
 -10   4  -1    4.91    1.59
  10  -4  -1    4.04    2.03
  10  -4  -1    1.73    1.46
  -4 -10   1    1.14    1.46
   4  10   1    2.13    1.53
 -10   4   1   -0.41    1.45
  10  -4   1    2.42    1.90
  -4 -10   1    1.22    1.70
  10  -4   1   -1.59    1.86
  10  -5  -1   19.36    2.96
  10  -5  -1   24.73    2.56
  -5 -10  -1   16.00    3.00
   5  10  -1   17.43    2.45
 -10   5  -1   21.84    2.29
  10  -5   1   11.65    2.77
   5  10   1   14.30    2.27
  -5 -10   1   13.32    2.42
  -5 -10   1   13.62    2.96
 -10   5   1   19.19    2.29
  10  -5   1   18.60    2.81
  10  -6  -1   11.73    2.58
   6  10  -1    8.21    2.03
 -10   6  -1   11.44    1.75
  10  -6  -1    7.20    2.03
  -6 -10  -1    7.05    2.50
 -10   6   1   12.43    2.10
   6  10   1    8.60    1.89
  -6 -10   1    6.58    2.06
  10  -6   1   10.84    2.07
  10  -6   1    7.48    2.02
  -7 -10  -1    3.26    2.36
   7  10  -1    3.40    1.94
  10  -7  -1    0.58    2.28
 -10   7  -1    6.38    1.95
  10  -7  -1    6.57    1.89
   7  10   1    2.85    1.75
  10  -7   1    1.64    2.27
  10  -7   1    5.40    2.44
  -7 -10   1    0.99    2.31
 -10   7   1    5.94    1.94
  10  -8  -1    9.01    2.80
 -10   8  -1   11.44    2.37
  -8 -10  -1    6.63    2.28
  10  -8  -1   18.02    2.88
   8  10  -1   10.22    2.28
   8  10   1   10.68    2.15
  -8 -10   1    5.88    2.84
 -10   8   1   12.15    2.01
  10  -8   1   16.72    2.99
  10  -8   1    8.17    2.78
  10  -9  -1   -1.81    2.49
 -10   9  -1    1.15    2.19
  -9 -10  -1   -1.87    1.82
   9  10  -1    2.51    2.10
  10  -9  -1    8.17    2.79
 -10   9   1    3.33    1.66
  -9 -10   1   -0.95    1.90
  10  -9   1   10.07    2.87
  10  -9   1   -0.12    1.88
   9  10   1    2.93    2.02
 -11  -8  -1   -5.43    2.18
   8 -11  -1   -6.69    2.32
  -8  11  -1    0.98    1.73
   8 -11  -1    4.80    2.62
  11   8  -1    0.39    2.20
   8 -11   1   -6.18    2.27
 -11  -8   1   -5.52    2.28
   8 -11   1    6.38    2.79
  -8  11   1   -0.65    2.24
  11   8   1   -1.81    2.05
 -11  -7  -1   -2.63    2.04
  11   7  -1    1.96    2.17
   7 -11  -1    6.06    2.62
   7 -11  -1   -0.98    1.64
  -7  11  -1    2.80    1.70
 -11  -7   1    0.63    2.21
  11   7   1    2.41    2.03
   7 -11   1    6.84    2.78
   7 -11   1    2.70    2.33
  -7  11   1    3.59    2.22
  -6  11  -1    4.53    2.23
  11   6  -1    8.73    2.24
 -11  -6  -1    3.23    2.07
   6 -11  -1   10.05    2.59
   6 -11  -1    5.21    1.84
   6 -11  -1    3.22    1.71
   6 -11   1    8.42    2.70
 -11  -6   1    3.57    2.16
   6 -11   1    3.55    2.26
  -6  11   1    4.46    1.67
  11   6   1    8.07    2.15
   5 -11  -1    3.43    1.52
   5 -11  -1   -0.73    1.88
 -11  -5  -1    0.68    1.64
  -5  11  -1    1.62    2.00
   5 -11  -1    4.53    2.31
  11   5  -1   -0.47    1.96
 -11  -5   1    0.74    1.56
   5 -11   1   -1.55    1.89
   5 -11   1    1.15    1.35
  -5  11   1    2.93    1.98
 -11  -5   1    0.06    1.76
   5 -11   1    2.69    2.39
  11   5   1    2.96    1.91
 -11  -4  -1    0.50    1.52
  -4  11  -1    1.75    1.97
   4 -11  -1    0.82    1.79
  11   4  -1    3.20    1.97
   4 -11  -1    5.33    2.22
   4 -11  -1    1.85    1.55
 -11  -4   1    2.36    1.48
   4 -11   1    2.95    1.81
  -4  11   1    1.92    1.87
  11   4   1    3.67    1.92
   4 -11   1    2.19    1.46
 -11  -4   1    2.17    1.61
   4 -11   1    4.37    2.31
 -11  -3  -1    0.85    1.00
   3 -11  -1    0.59    1.53
 -11  -3  -1   -0.04    1.32
   3 -11  -1   -0.54    2.04
  11   3  -1    1.55    1.89
  -3  11  -1    0.56    1.81
   3 -11  -1   -0.98    1.49
  -3  11   1    0.61    1.76
 -11  -3   1    0.65    1.40
   3 -11   1    1.12    2.18
 -11  -3   1    1.25    1.10
   3 -11   1    0.05    1.54
  11   3   1    0.63    1.78
   3 -11   1   -0.24    1.41
  -2  11  -1   -0.86    1.77
 -11  -2  -1    0.57    0.97
  11   2  -1    0.60    1.86
 -11  -2  -1   -0.23    1.13
  11   2  -1   -2.97    1.13
   2 -11  -1    1.16    1.95
   2 -11  -1   -0.43    1.54
   2 -11  -1   -1.52    1.34
  -2  11   1    0.96    1.69
   2 -11   1   -1.76    1.41
   2 -11   1    0.47    1.50
 -11  -2   1   -0.85    1.01
   2 -11   1    0.51    2.13
  11   2   1    0.93    1.35
 -11  -2   1    0.56    1.41
  11   2   1   -3.76    1.24
   1 -11  -1    3.85    1.93
  -1  11  -1    0.24    1.77
 -11  -1  -1    0.51    1.14
  11   1  -1   -3.51    1.28
  11   1  -1    2.61    1.95
 -11  -1  -1    2.07    1.29
   1 -11  -1    1.22    1.25
   1 -11  -1   -0.74    1.22
 -11  -1   1    0.26    1.33
  11   1   1    2.06    1.78
  11   1   1   -2.20    1.24
   1 -11   1    0.15    1.64
   1 -11   1    1.74    1.57
   0 -11  -1    2.72    1.91
  11   0  -1   -1.45    1.08
 -11   0  -1    1.71    1.31
  11   0  -1    2.56    1.47
   0 -11  -1    1.29    1.69
   0  11  -1    0.88    1.67
   0 -11   1   -0.08    1.70
   0  11   1    2.81    1.65
  11   0   1    2.22    1.88
   0 -11   1    1.59    2.02
  11   0   1   -2.00    1.46
 -11   0   1    1.69    1.39
   1  11  -1    6.80    1.87
  -1 -11  -1    4.42    1.93
  -1 -11  -1    5.75    1.97
 -11   1  -1    4.67    1.48
  11  -1  -1    7.51    2.08
  11  -1  -1    1.90    1.78
   1  11   1    1.84    1.66
 -11   1   1    4.32    1.49
  -1 -11   1    1.54    1.99
  11  -1   1    0.15    1.69
  11  -1   1    4.01    1.52
  -1 -11   1    0.76    1.42
  11  -2  -1    3.89    2.06
  11  -2  -1    2.64    1.91
  -2 -11  -1    0.46    1.91
   2  11  -1    2.31    1.73
 -11   2  -1    3.67    1.21
 -11   2   1    2.32    1.17
  11  -2   1    5.15    2.02
  11  -2   1   -1.77    1.76
   2  11   1    2.60    1.65
  -2 -11   1    4.05    2.00
  -2 -11   1   -1.31    1.87
  11  -3  -1    7.78    2.32
 -11   3  -1    9.44    1.85
  11  -3  -1    3.30    2.14
   3  11  -1    6.88    1.99
  -3 -11  -1    6.59    1.92
  11  -3   1    4.32    2.16
  -3 -11   1    8.16    2.39
   3  11   1   10.92    1.94
  11  -3   1    9.69    1.89
 -11   3   1   10.78    1.94
  -3 -11   1   10.06    2.12
 -11   4  -1    5.60    1.79
  -4 -11  -1    2.69    2.20
   4  11  -1    3.88    1.90
  11  -4  -1    5.77    2.30
  11  -4  -1    3.23    1.69
   4  11   1    3.96    1.80
  -4 -11   1    4.33    2.17
  11  -4   1    6.90    2.24
 -11   4   1    7.38    1.80
  -4 -11   1    2.25    2.23
  11  -4   1    0.10    2.08
   5  11  -1    5.53    2.01
  11  -5  -1    3.06    2.36
  11  -5  -1    8.91    1.98
  -5 -11  -1    4.13    1.90
 -11   5  -1    9.11    1.63
 -11   5   1    6.47    1.58
  11  -5   1    3.15    2.34
  -5 -11   1    2.74    2.39
  11  -5   1   10.38    2.50
   5  11   1    6.07    1.88
  -6 -11  -1    2.90    2.45
  11  -6  -1    4.33    2.50
   6  11  -1    3.89    1.99
 -11   6  -1    3.53    1.47
  11  -6  -1    1.27    1.78
   6  11   1    1.82    1.81
  11  -6   1    0.45    1.71
  -6 -11   1   -0.22    2.38
 -11   6   1    5.91    1.99
  11  -6   1    8.72    2.54
 -11   7  -1    2.85    1.52
  11  -7  -1    4.85    2.58
  -7 -11  -1   -1.50    2.49
   7  11  -1    1.36    1.92
  11  -7  -1   -1.47    2.44
  11  -7   1    4.40    1.98
   7  11   1    0.86    1.86
 -11   7   1    2.08    2.01
  11  -7   1    0.18    2.50
  -7 -11   1   -1.75    2.46
   8  11  -1    3.39    2.24
  11  -8  -1    5.45    2.14
  -8 -11  -1    2.05    2.11
 -11   8  -1    8.77    1.88
  11  -8  -1    8.16    2.75
  11  -8   1    6.05    2.19
 -11   8   1    8.01    2.30
   8  11   1    7.69    2.17
  -8 -11   1    1.55    2.79
  11  -8   1    3.87    2.11
  -6  12  -1    1.55    1.74
   6 -12  -1   -2.61    2.18
 -12  -6  -1   -2.53    1.97
  12   6  -1    3.21    2.26
  12   6   1    3.97    2.19
 -12  -6   1    0.41    2.13
   6 -12   1    1.57    2.28
  -6  12   1    2.34    1.71
   6 -12   1    3.02    2.72
 -12  -5  -1    0.81    1.85
   5 -12  -1    2.81    2.17
  12   5  -1    6.31    2.37
  -5  12  -1    3.85    2.32
   5 -12  -1    5.53    1.81
  12   5   1    5.89    2.24
   5 -12   1    2.87    1.63
 -12  -5   1    2.45    1.95
  -5  12   1    2.96    2.19
   5 -12   1    5.61    2.62
 -12  -4  -1   13.90    2.44
   4 -12  -1   12.71    2.54
  12   4  -1   22.09    2.51
  -4  12  -1   11.87    2.60
   4 -12  -1   12.32    2.50
   4 -12   1   15.25    2.66
   4 -12   1   20.99    3.11
 -12  -4   1   13.46    2.64
  12   4   1   18.08    2.74
   4 -12   1   10.62    2.52
  -4  12   1   14.68    2.58
  -3  12  -1    1.53    1.59
   3 -12  -1    0.78    1.70
  12   3  -1    4.05    2.14
   3 -12  -1    0.96    1.72
 -12  -3  -1    1.54    1.45
  12   3   1    1.24    2.05
   3 -12   1    2.89    2.46
   3 -12   1   -1.13    1.69
   3 -12   1    0.69    1.69
 -12  -3   1    1.45    1.61
 -12  -3   1    2.15    1.56
  -3  12   1    1.66    1.46
   2 -12  -1    0.08    1.73
  12   2  -1    1.54    2.10
 -12  -2   1    0.29    1.53
   2 -12   1   -1.23    1.72
  12   2   1    1.37    2.04
 -12  -2   1   -1.39    1.28
   2 -12   1   -0.22    1.73
  -1  12  -1   -0.71    2.01
 -12  -1  -1    4.09    1.53
  12   1  -1    4.16    2.14
   1 -12  -1    0.13    1.83
  12   1  -1   -3.32    1.45
  -1  12   1    3.33    1.99
  12   1   1   -1.32    1.48
  12   1   1    4.24    2.09
   1 -12   1    2.73    1.93
 -12  -1   1    2.52    1.59
   1 -12   1    6.32    2.37
 -12   0  -1    0.32    1.44
   0  12  -1    0.34    1.89
  12   0  -1    1.24    1.62
   0 -12  -1    1.68    1.98
  12   0  -1   -3.03    1.65
 -12   0   1   -0.42    1.51
   0  12   1   -1.43    1.81
  12   0   1   -4.73    1.52
  12   0   1    0.45    2.03
   0 -12   1   -1.61    1.86
   0 -12   1   -0.65    2.16
  12  -1  -1    6.51    2.28
   1  12  -1    3.59    2.06
  12  -1  -1    3.67    1.60
  -1 -12  -1    4.63    2.27
 -12   1  -1    8.45    1.78
  -1 -12   1    5.13    2.24
 -12   1   1    9.91    1.86
  12  -1   1    8.92    2.27
  12  -1   1    4.23    2.02
  -1 -12   1    6.59    2.36
   1  12   1    5.11    1.92
  -2 -12  -1    1.83    1.69
  12  -2  -1    0.87    1.53
 -12   2  -1    3.32    1.69
  12  -2  -1    7.54    2.38
   2  12  -1    3.78    1.96
  12  -2   1   -0.79    1.98
   2  12   1    3.87    1.85
  -2 -12   1    2.42    1.73
 -12   2   1    5.19    1.76
  12  -2   1    5.30    1.73
  12  -3  -1    4.34    2.37
  12  -3  -1    1.22    1.63
  -3 -12  -1    2.61    2.34
 -12   3  -1    4.86    1.77
   3  12  -1    1.49    1.90
  12  -3   1   -0.78    2.09
  -3 -12   1    2.12    2.34
   3  12   1    1.86    1.88
 -12   3   1    4.80    1.48
  12  -3   1    6.32    2.30
  12  -4  -1    0.88    1.75
 -12   4  -1    1.52    1.36
  -4 -12  -1    0.47    1.74
  12  -4  -1   -2.77    1.52
   4  12  -1    0.18    1.95
  12  -4   1    2.14    2.34
   4  12   1    1.05    1.87
 -12   4   1    0.15    1.32
  -4 -12   1   -2.15    2.28
  12  -4   1   -2.64    2.13
  12  -5  -1   -2.44    2.36
  12  -5  -1    1.69    2.36
 -12   5  -1    3.63    1.52
  -5 -12  -1    1.41    2.52
   5  12  -1    5.20    2.15
  12  -5   1    3.32    2.50
  12  -5   1   -0.34    2.41
   5  12   1    1.13    1.89
 -12   5   1    2.68    1.97
  -5 -12   1    0.71    1.90
 -12   6  -1    4.38    1.62
   6  12  -1    0.88    2.02
  12  -6  -1   -1.52    1.78
  12  -6  -1    5.60    2.66
  -6 -12  -1    2.24    2.01
   6  12   1   -0.02    1.95
  12  -6   1    3.85    2.63
  12  -6   1   -0.52    2.50
 -12   6   1    3.71    2.12
  -6 -12   1   -3.38    2.60
   4 -13  -1    2.44    1.84
  -4  13  -1    1.44    2.35
  13   4  -1    4.08    2.43
   4 -13   1    9.22    3.16
  13   4   1    7.41    2.40
 -13  -4   1    0.63    2.10
  -4  13   1    1.44    2.21
  13   3  -1    4.94    2.45
   3 -13  -1    1.49    1.94
   3 -13   1    1.57    1.87
  -3  13   1    2.22    2.25
  13   3   1    4.91    2.29
   2 -13  -1   -1.25    1.93
  -2  13  -1    0.69    2.32
  13   2  -1    2.49    2.34
 -13  -2   1    0.52    1.28
   2 -13   1    0.25    1.95
  13   2   1    1.89    2.26
  13   1  -1    0.44    2.26
  -1  13  -1   -0.67    2.19
   1 -13  -1   -2.14    1.99
 -13  -1   1   -0.81    1.64
   1 -13   1   -0.53    2.00
  13   1   1    1.17    2.22
  -1  13   1   -0.29    2.02
   0  13  -1    1.08    1.69
  13   0  -1   -4.26    1.69
   0 -13  -1    0.76    2.20
  13   0  -1    0.39    1.76
 -13   0   1    1.40    1.71
  13   0   1    1.29    2.28
   0  13   1   -1.05    2.06
  13   0   1   -5.13    1.71
   0 -13   1   -1.88    2.08
 -13   1  -1    0.10    1.71
   1  13  -1    1.17    2.20
  13  -1  -1   -5.54    1.93
  -1 -13  -1    0.99    1.73
  13  -1  -1    2.20    1.84
  13  -1   1    2.90    2.35
  13  -1   1   -3.61    1.81
   1  13   1    1.90    1.59
 -13   1   1    0.53    1.77
  -1 -13   1    0.80    2.27
  -2 -13  -1    3.17    1.89
  13  -2  -1    6.15    2.52
  13  -2  -1   -3.99    2.06
   2  13  -1    0.80    2.11
 -13   2  -1    1.45    1.85
  13  -2   1   -2.49    2.09
  13  -2   1    4.92    2.47
  -2 -13   1    1.55    2.41
 -13   2   1    3.57    1.95
   2  13   1    2.57    2.08
 -13   3  -1    4.21    1.96
  13  -3  -1   -0.35    1.71
  13  -3  -1    6.88    2.60
   3  13  -1   -3.13    2.07
  -3 -13  -1    1.79    2.55
  13  -3   1   -1.58    2.22
  -3 -13   1    2.05    1.98
   3  13   1    2.28    2.08
 -13   3   1    6.26    2.08
  13  -3   1    4.16    2.47
  13  -4  -1    1.78    2.60
  13  -4  -1   -3.58    2.36
   4  13  -1   -0.17    1.62
  -4 -13  -1    0.45    2.61
 -13   4  -1   -0.12    1.95
  13  -4   1    3.06    2.56
  13  -4   1   -3.35    2.26
  -4 -13   1   -2.62    2.52
 -13   4   1    3.73    2.08
   4  13   1    0.39    2.03
   0   0  -2    0.06    0.19
   0   0  -2    0.31    0.19
   0  -1  -2  153.24   12.86
  -1   0  -2  159.06   12.87
   0   1  -2  159.91   12.89
   1   0  -2  157.69   12.88
   0   1  -2  157.89   12.89
   0  -1  -2  154.70   13.76
   1   0  -2  151.45   12.89
   1   0  -2  156.48   15.78
   1   0  -2  154.24   13.76
   0  -1  -2  153.02   12.86
   0   1  -2  155.82   15.77
  -1   0  -2  153.06   12.87
  -1   0   2  161.42   13.76
   0   1   2  159.13   13.76
  -1   0   2  153.71   12.89
   0  -1   2  159.61   15.78
   0   1   2  151.02   12.86
   1   0   2  154.71   12.87
   0  -1   2  159.70   12.89
  -1   0   2  152.76   12.88
   1  -1  -2  227.00   21.06
  -1  -1  -2  232.79   19.69
  -1   1  -2  228.86   24.11
  -1   1  -2  252.45   19.72
  -1   1  -2  249.16   19.72
  -1  -1  -2  241.41   19.69
   1  -1  -2  240.04   19.71
   1   1  -2  241.65   19.72
   1   1  -2  235.89   19.72
   1  -1  -2  228.29   19.71
  -1  -1  -2  236.20   24.15
   1   1  -2  236.36   24.15
  -1  -1   2  244.04   24.16
  -1   1   2  236.21   19.71
  -1  -1   2  239.91   19.72
   1   1   2  236.12   19.69
  -1   1   2  238.88   19.71
   1  -1   2  243.34   19.72
  -1  -1   2  241.90   19.72
   1  -1   2  234.04   24.10
   1  -1   2  247.01   19.72
  -1   1   2  251.99   21.07
  -2  -1  -2   28.64    2.25
   2   1  -2   26.43    2.30
   1  -2  -2   26.61    2.26
   2   1  -2   27.98    2.28
  -1   2  -2   26.38    2.29
   1  -2  -2   24.43    2.44
  -2  -1  -2   26.88    2.23
  -1   2  -2   26.94    2.29
   1  -2  -2   27.42    2.28
  -1   2  -2   29.28    2.51
   2   1  -2   27.85    2.80
   2   1  -2   27.49    2.41
  -2  -1  -2   28.67    2.78
  -1   2  -2   25.93    2.75
   2   1   2   26.67    2.24
  -2  -1   2   24.85    2.27
   1  -2   2   25.39    2.29
   1  -2   2   26.22    2.76
   1  -2   2   25.95    2.31
  -2  -1   2   27.50    2.81
   2   1   2   25.79    2.25
   2   1   2   26.51    2.77
  -1   2   2   24.55    2.27
  -2  -1   2   27.01    2.41
  -1   2   2   25.34    2.26
  -2  -1   2   25.49    2.28
  -1   2   2   27.06    2.46
  -2   0  -2    0.22    0.15
   0  -2  -2    0.55    0.24
   0  -2  -2    0.37    0.20
   2   0  -2    0.18    0.24
   0   2  -2    0.58    0.23
   0  -2  -2    0.49    0.19
  -2   0  -2    0.53    0.22
  -2   0  -2    0.33    0.22
   2   0  -2    0.56    0.25
   2   0  -2    0.53    0.29
  -2   0  -2    0.54    0.21
   2   0  -2    0.65    0.26
   0   2  -2    0.58    0.22
   0  -2   2    0.81    0.23
   0  -2   2    1.34    0.35
   0  -2   2    1.19    0.37
  -2   0   2    1.15    0.31
   0   2   2    1.54    0.24
   2   0   2    0.83    0.17
  -2   0   2    0.90    0.32
   2   0   2    1.30    0.24
  -2   0   2    1.16    0.29
   2   0   2    1.37    0.26
  -2   0   2    0.94    0.25
   0   2   2    0.87    0.20
   0   2   2    1.02    0.23
  -1  -2  -2    9.80    0.93
  -2   1  -2    9.08    0.94
   2  -1  -2    8.76    0.96
   1   2  -2    9.74    1.19
   2  -1  -2    9.85    0.93
  -2   1  -2    8.90    0.93
   2  -1  -2   10.00    1.02
   1   2  -2    8.91    0.93
  -1  -2  -2    9.29    0.88
  -1  -2  -2    7.92    1.14
  -2   1  -2   10.82    1.15
   1   2  -2    8.40    0.90
  -1  -2  -2   10.10    0.88
   1   2   2    9.54    1.14
   1   2   2    9.22    0.87
  -2   1   2   10.57    0.94
   1   2   2   11.07    0.89
   2  -1   2   10.96    0.98
  -2   1   2   11.09    1.06
  -2   1   2   11.68    0.97
   2  -1   2   11.70    1.20
  -1  -2   2   11.02    0.94
   2  -1   2   11.22    0.95
  -1  -2   2   10.50    0.93
   2  -2  -2    7.06    0.84
   2   2  -2    7.67    0.79
   2  -2  -2    6.25    0.86
  -2  -2  -2    7.33    0.71
  -2   2  -2    6.69    0.75
   2  -2  -2    7.00    0.77
   2   2  -2    7.33    0.86
   2   2  -2    6.74    0.72
   2   2  -2    7.32    0.96
  -2   2  -2    7.44    0.82
  -2   2  -2    7.17    0.92
   2  -2   2    7.32    0.83
   2   2   2    8.29    0.74
  -2   2   2    6.95    0.79
  -2  -2   2    6.72    0.85
  -2   2   2    7.05    0.75
  -2  -2   2    7.18    0.83
   2  -2   2    6.82    0.93
   2   2   2    7.70    0.69
  -2  -2   2    8.66    1.04
  -2   2   2    6.79    0.84
   2   2   2    7.75    0.98
   2  -2   2    8.03    0.92
   2  -2   2    7.76    0.77
  -3  -2  -2   22.16    2.80
  -2   3  -2   20.03    2.26
   3   2  -2   20.82    2.31
   2  -3  -2   19.52    2.30
  -2   3  -2   20.98    2.53
  -2   3  -2   20.81    2.70
   3   2  -2   21.51    2.26
  -2   3  -2   20.73    2.32
   3   2   2   29.19    2.22
  -2   3   2   30.42    2.53
   3   2   2   28.81    2.27
   2  -3   2   27.34    2.32
  -3  -2   2   29.24    2.32
   3   2   2   29.09    2.79
   2  -3   2   29.63    2.65
  -3  -2   2   30.44    2.85
  -3  -2   2   30.06    2.37
  -2   3   2   27.33    2.31
  -2   3   2   27.67    2.29
   2  -3   2   29.52    2.39
  -3  -2   2   28.42    2.27
   2  -3   2   28.25    2.74
  -3  -1  -2   51.21    4.66
   1  -3  -2   51.03    3.80
   1  -3  -2   47.99    3.82
  -3  -1  -2   52.36    3.79
   3   1  -2   49.85    3.81
   3   1  -2   49.87    4.70
  -1   3  -2   44.65    3.83
  -3  -1  -2   48.03    3.77
   1  -3  -2   50.37    4.11
   3   1  -2   47.81    3.82
  -1   3  -2   46.76    3.81
  -1   3  -2   48.88    4.64
  -1   3  -2   49.64    4.14
   3   1  -2   51.71    4.07
  -1   3   2   42.62    4.08
  -1   3   2   38.80    3.78
  -3  -1   2   41.08    3.82
   3   1   2   43.17    3.77
   3   1   2   39.71    3.78
   1  -3   2   37.40    3.79
  -3  -1   2   41.95    4.04
  -3  -1   2   39.99    3.79
  -1   3   2   39.03    3.80
  -3  -1   2   41.71    4.67
   1  -3   2   39.77    3.82
   1  -3   2   40.07    4.64
   1  -3   2   42.21    4.10
   3   1   2   42.99    4.64
   0  -3  -2  424.80   36.01
  -3   0  -2  487.44   38.51
   3   0  -2  441.45   36.03
   0   3  -2  442.70   44.11
  -3   0  -2  483.76   36.04
   0  -3  -2  439.72   36.01
   0  -3  -2  440.79   44.15
  -3   0  -2  458.84   36.02
   0   3  -2  434.80   38.47
   0   3  -2  436.02   36.04
   3   0  -2  429.96   36.05
   0   3  -2  393.78   36.04
  -3   0  -2  470.27   44.06
   0  -3  -2  448.63   38.46
   3   0  -2  461.47   38.49
   3   0  -2  422.86   44.11
  -3   0   2  457.06   38.48
   3   0   2  429.62   36.03
   0  -3   2  417.04   36.03
   0   3   2  414.39   38.44
   3   0   2  453.36   36.02
   0  -3   2  413.64   36.04
   0   3   2  414.80   36.01
   3   0   2  461.80   44.07
   0   3   2  404.72   36.01
   3   0   2  463.93   38.51
  -3   0   2  430.25   44.11
   0  -3   2  409.81   44.12
  -3   0   2  423.67   36.03
  -3   0   2  406.42   36.04
  -1  -3  -2  276.33   21.65
  -1  -3  -2  263.02   26.57
   3  -1  -2  274.33   21.70
  -3   1  -2  252.96   21.66
  -1  -3  -2  286.67   21.65
  -3   1  -2  262.10   23.19
   1   3  -2  253.29   21.67
  -3   1  -2  281.19   21.69
   3  -1  -2  278.59   21.68
   1   3  -2  249.76   21.69
  -1  -3  -2  287.55   23.10
   3  -1  -2  282.48   23.20
   1   3   2  251.92   21.65
  -3   1   2  251.23   21.69
   1   3   2  249.52   26.56
  -3   1   2  244.22   21.67
  -1  -3   2  242.73   21.68
   3  -1   2  273.70   26.46
  -1  -3   2  256.41   26.57
  -3   1   2  271.86   23.18
   3  -1   2  264.02   23.21
   1   3   2  247.15   23.08
   3  -1   2  259.15   21.69
   1   3   2  240.98   21.65
  -1  -3   2  253.12   21.68
   3  -1   2  271.86   21.67
   3  -2  -2    0.17    0.36
  -2  -3  -2    0.32    0.47
  -3   2  -2   -0.01    0.44
   3  -2  -2   -0.17    0.51
  -2  -3  -2    0.51    0.37
   2   3  -2    0.16    0.38
  -2  -3  -2    0.10    0.15
   2   3  -2    0.08    0.29
  -2  -3  -2    0.41    0.32
   2   3   2    0.36    0.32
   3  -2   2    0.05    0.44
  -2  -3   2    0.67    0.54
  -3   2   2    0.80    0.42
   3  -2   2    0.55    0.60
  -2  -3   2   -0.11    0.39
  -3   2   2    0.33    0.34
   2   3   2    0.34    0.30
   3  -2   2    0.42    0.50
   2   3   2    0.41    0.31
   3  -3  -2   48.05    4.68
   3  -3  -2   47.19    4.37
   3   3  -2   48.68    4.53
  -3  -3  -2   55.19    4.28
  -3   3  -2   50.48    4.32
  -3  -3  -2   52.46    5.36
  -3  -3  -2   50.68    4.52
   3   3  -2   51.56    4.34
   3   3   2   51.18    4.27
   3  -3   2   50.23    5.20
  -3   3   2   48.16    4.30
   3  -3   2   51.37    4.41
  -3  -3   2   54.35    5.36
   3   3   2   50.19    4.29
   3  -3   2   47.86    4.73
  -3  -3   2   54.58    4.36
  -3   3   2   50.86    4.34
  -4  -3  -2  104.52   10.30
  -3   4  -2  101.14    8.41
   4   3  -2  103.99    8.87
   4   3  -2  103.14    8.41
   3  -4  -2  111.33    9.08
  -4  -3  -2  101.55    8.33
   3  -4  -2  105.56    8.40
  -4  -3  -2  105.40    8.86
  -4  -3   2   95.97   10.33
   4   3   2   97.70    8.32
  -4  -3   2   96.25    8.38
   4   3   2   93.03    8.34
   3  -4   2  100.86    8.45
   3  -4   2   98.95   10.19
   3  -4   2   88.74    9.03
  -3   4   2   91.17    8.35
  -4  -2  -2   66.95    7.68
   2  -4  -2   72.22    6.29
  -4  -2  -2   61.80    6.23
  -2   4  -2   64.73    7.63
  -2   4  -2   64.69    6.30
  -4  -2  -2   67.22    6.67
   4   2  -2   64.59    6.66
   4   2  -2   66.18    6.28
  -4  -2   2   79.20    6.30
   2  -4   2   85.68    6.87
   4   2   2   79.56    6.28
  -4  -2   2   84.54    6.67
   2  -4   2   80.86    7.68
  -4  -2   2   79.64    7.73
   4   2   2   83.33    6.25
  -2   4   2   77.01    6.29
  -2   4   2   78.27    6.31
   2  -4   2   81.49    6.37
   4   2   2   86.68    7.73
   4   1   2   33.44    3.46
   4   1   2   33.15    2.81
   4   1   2   35.19    3.08
   1  -4   2   34.27    3.16
   4   1   2   32.83    2.85
  -4  -1   2   31.72    2.87
   1  -4   2   31.93    3.50
   1  -4   2   33.37    2.89
  -1   4   2   30.72    2.85
  -1   4   2   29.56    2.84
  -4  -1   2   34.19    3.03
  -4  -1   2   32.96    3.55
  -1   4   2   32.72    3.07
   0  -4  -2   67.36    5.65
   0  -4  -2   60.30    6.02
   4   0  -2   68.56    6.08
  -4   0  -2   71.56    6.09
   0  -4  -2   68.14    6.98
  -4   0  -2   70.32    6.86
   4   0  -2   65.90    6.91
   4   0  -2   64.79    5.70
  -4   0  -2   70.07    5.64
   0   4  -2   57.80    6.91
   0   4  -2   66.04    6.05
   0   4   2   64.26    5.64
   0   4   2   66.74    5.65
  -4   0   2   67.39    6.92
   4   0   2   70.21    5.63
   4   0   2   70.04    6.13
  -4   0   2   70.76    6.07
   0  -4   2   63.58    6.97
   0  -4   2   66.06    5.71
   4   0   2   66.79    5.67
  -4   0   2   65.32    5.66
   0   4   2   71.27    6.02
   4   0   2   73.99    6.88
   4  -1  -2    2.40    0.62
   1   4  -2    4.14    0.57
  -1  -4  -2    3.16    0.40
   4  -1  -2    3.04    0.45
   1   4  -2    2.84    0.41
   4  -1  -2    3.34    0.70
  -1  -4   2    1.69    0.70
  -1  -4   2    1.51    0.51
  -4   1   2    2.10    0.56
   4  -1   2    1.59    0.55
   4  -1   2    1.53    0.55
   1   4   2    2.13    0.43
   4  -1   2    1.46    0.35
   1   4   2    1.36    0.31
   4  -1   2    1.90    0.63
   2   4  -2  105.08    9.84
   4  -2  -2  121.58   10.59
  -2  -4  -2  110.24    9.80
   4  -2  -2  105.80    9.85
  -4   2  -2  108.15    9.84
  -2  -4  -2  105.10   12.09
  -2  -4  -2  107.11   10.41
  -2  -4   2  124.60    9.86
   4  -2   2  129.25    9.86
   2   4   2  124.84    9.82
  -4   2   2  122.39    9.85
  -2  -4   2  109.35   12.10
   4  -2   2  125.52   11.94
   2   4   2  128.83    9.81
   4  -2   2  131.12    9.90
   4  -2   2  131.83   10.65
   3   4  -2    9.45    0.95
   3   4  -2   10.91    1.22
   4  -3  -2   10.44    1.28
  -3  -4  -2   11.04    0.91
  -4   3  -2    9.71    1.21
  -3  -4  -2   10.17    1.08
   4  -3  -2    7.99    1.18
  -3  -4  -2    9.58    0.89
  -3  -4  -2   12.53    1.48
  -4   3   2    9.29    1.14
  -3  -4   2    7.23    1.35
  -3  -4   2    8.88    1.20
   4  -3   2    9.91    1.19
   4  -3   2    6.55    1.20
   3   4   2    9.67    1.06
   3   4   2    9.19    1.17
   4  -4  -2    5.64    0.91
  -4  -4  -2    4.71    0.48
  -4   4  -2    4.40    0.76
   4  -4  -2    3.02    0.97
  -4  -4  -2    3.48    0.92
   4   4  -2    4.49    0.59
  -4  -4  -2    3.91    0.78
   4   4  -2    3.86    0.90
  -4  -4   2    3.81    1.02
   4   4   2    3.86    0.63
  -4   4   2    4.43    0.83
   4   4   2    5.24    0.78
   4  -4   2    4.52    0.91
   4  -4   2    2.87    0.59
   4  -4   2    3.55    0.87
  -4  -4   2    3.34    0.75
   5   4  -2   16.18    1.65
  -5  -4  -2   17.09    1.68
  -4   5  -2   15.49    1.70
   5   4  -2   15.88    1.88
   4  -5  -2   16.99    1.78
   4  -5  -2   12.76    1.92
  -5  -4  -2   18.79    2.37
  -5  -4  -2   17.57    1.56
  -5  -4   2   15.10    2.21
   5   4   2   16.08    1.72
   4  -5   2   18.26    2.00
   4  -5   2   12.13    1.98
   5   4   2   16.74    1.60
   4  -5   2   15.81    1.83
  -4   5   2   16.86    1.80
  -5  -4   2   16.27    1.68
  -5  -3  -2  150.12   14.70
  -5  -3  -2  145.85   11.93
  -3   5  -2  144.68   11.99
  -5  -3  -2  152.12   12.72
   5   3  -2  151.68   12.74
   3  -5  -2  148.32   12.91
   5   3  -2  141.42   12.01
   3  -5  -2  153.01   12.00
   3  -5   2  139.46   12.02
   3  -5   2  144.96   12.95
   5   3   2  139.37   11.92
   5   3   2  137.11   11.96
  -5  -3   2  140.20   14.73
  -5  -3   2  137.59   11.95
  -3   5   2  130.00   11.95
  -5  -3   2  143.24   12.69
   3  -5   2  140.68   14.61
  -5  -2  -2   35.74    3.29
  -2   5  -2   37.43    3.37
  -5  -2  -2   37.98    3.56
   5   2  -2   38.19    3.42
   2  -5  -2   38.20    3.35
   2  -5  -2   40.86    3.72
  -5  -2  -2   36.64    4.10
  -2   5  -2   41.24    4.10
   5   2  -2   38.77    3.55
   2  -5  -2   38.96    4.21
  -2   5   2   39.21    3.38
   5   2   2   38.11    3.29
  -5  -2   2   39.65    3.52
  -2   5   2   37.08    3.36
   2  -5   2   37.03    4.09
   2  -5   2   39.35    3.80
   2  -5   2   38.97    3.41
  -5  -2   2   36.12    3.32
  -5  -2   2   37.99    4.13
   5   2   2   36.68    3.35
  -5  -1  -2   89.12    8.04
  -1   5  -2   88.52    8.11
   5   1  -2   91.50    8.65
  -5  -1  -2   92.58    9.86
   5   1  -2   90.28    8.10
  -5  -1  -2   97.82    8.66
   1  -5  -2   92.69    9.94
   1  -5  -2   87.62    8.09
  -5  -1   2   92.22    8.07
   5   1   2  104.44    8.05
   1  -5   2  107.02    8.73
   1  -5   2   97.44    9.93
  -1   5   2   98.15    8.09
  -1   5   2   99.30    8.09
   1  -5   2   96.81    8.15
   5   1   2  106.66    9.89
   5   1   2  101.02    8.68
   5   1   2  102.43    8.10
  -5  -1   2   96.88    9.93
   0  -5  -2  166.72   15.92
   0  -5  -2  170.18   14.92
   0  -5  -2  172.27   18.35
   5   0  -2  169.91   15.98
  -5   0  -2  179.05   18.21
  -5   0  -2  173.72   14.91
   5   0  -2  162.49   14.94
   0   5  -2  162.34   15.94
   0  -5   2  181.21   14.95
   5   0   2  194.96   16.05
   0  -5   2  180.17   18.34
   0   5   2  197.08   15.93
   5   0   2  199.61   14.93
   5   0   2  204.14   18.25
  -5   0   2  181.43   14.93
   0   5   2  178.66   14.92
   0   5   2  177.82   14.92
   5   0   2  188.08   14.95
  -5   0   2  178.30   18.28
  -5   1  -2   15.35    1.48
   1   5  -2   16.82    1.63
   1   5  -2   15.47    1.56
  -1  -5  -2   16.91    2.01
   5  -1  -2   15.57    1.59
  -1  -5  -2   16.03    1.57
   5  -1  -2   15.73    1.75
  -1  -5  -2   13.04    1.56
   5  -1   2   14.15    1.54
   1   5   2   15.88    1.56
  -5   1   2   14.57    1.51
   5  -1   2   14.77    2.02
  -1  -5   2   13.72    1.95
   1   5   2   15.34    1.51
  -1  -5   2   16.00    1.75
   1   5   2   17.54    1.52
   5  -1   2   17.46    1.78
   2   5   2    9.42    1.13
  -2  -5   2    7.27    1.36
  -2  -5   2    9.57    1.16
   5  -2   2   10.22    1.27
   2   5   2   10.20    1.06
   5  -2   2    9.68    1.13
   5  -2   2    7.31    1.34
  -5   2   2    9.66    1.07
  -3  -5  -2   20.39    1.69
   3   5  -2   17.35    1.61
   3   5  -2   18.67    1.85
   5  -3  -2   19.87    2.26
   5  -3  -2   16.52    1.75
  -5   3  -2   19.39    1.81
   5  -3   2   13.34    1.73
  -5   3   2   17.52    1.78
  -3  -5   2   15.59    2.46
   3   5   2   17.92    1.69
   5  -3   2   12.95    1.99
   3   5   2   16.02    1.60
  -3  -5   2   15.85    1.70
   5  -3   2   15.79    1.83
   4   5  -2    6.77    0.98
   4   5  -2    6.28    0.70
   5  -4  -2    7.36    1.10
  -5   4  -2    7.10    1.09
   5  -4  -2    3.90    1.01
  -4  -5  -2    4.49    1.03
   5  -4   2    7.73    1.01
   5  -4   2    6.36    1.35
   4   5   2    6.10    0.95
  -4  -5   2    4.06    1.06
   5  -4   2    5.27    1.32
   4   5   2    6.92    0.85
  -4  -5   2    6.61    1.17
  -5   4   2    8.45    1.09
  -5   5  -2    0.79    0.92
   5  -5  -2    0.07    0.89
   5  -5  -2    0.74    0.81
   5   5  -2    1.34    0.75
   5   5  -2    0.53    0.31
   5   5   2    0.81    0.58
   5  -5   2    1.34    1.31
   5  -5   2    1.22    0.53
  -5  -5   2    0.41    1.00
   5   5   2    1.56    0.81
  -5  -5   2    0.44    0.79
   5  -5   2    1.27    0.91
  -5   5   2    0.62    0.88
  -5   6  -2    1.41    1.13
   6   5  -2    1.72    1.14
  -6  -5  -2    3.33    0.37
   5  -6  -2    7.77    1.50
  -6  -5   2    1.55    0.96
   6   5   2    1.43    0.91
   5  -6   2    2.00    1.37
   5  -6   2    0.46    1.50
  -5   6   2    4.29    1.10
  -6  -5   2    2.07    0.88
   5  -6   2    1.59    0.69
  -4   6  -2    4.82    1.19
   6   4  -2    4.84    1.14
   4  -6  -2    3.76    0.98
   4  -6  -2    5.74    1.38
   6   4  -2    3.35    0.69
  -6  -4   2    4.29    1.02
  -6  -4   2    4.68    1.12
   4  -6   2    4.91    0.91
   6   4   2    6.66    1.04
   4  -6   2    4.18    1.08
  -4   6   2    6.52    1.10
   4  -6   2    7.08    1.55
   3  -6  -2   17.78    2.42
  -6  -3  -2   16.00    1.77
   6   3  -2   13.63    1.79
  -6  -3  -2   15.24    2.37
  -3   6  -2   14.85    1.99
   3  -6  -2   25.43    2.41
  -6  -3  -2   15.86    1.80
   6   3  -2   14.42    1.97
  -6  -3   2   21.74    1.95
  -6  -3   2   25.01    2.63
   3  -6   2   21.07    2.20
   2  -6  -2   27.95    2.54
   2  -6  -2   22.56    2.60
   6   2  -2   26.64    2.42
  -2   6  -2   26.20    2.42
  -6  -2  -2   27.18    2.37
   6   2  -2   26.52    2.63
  -6  -2  -2   28.90    2.99
   2  -6  -2   26.43    2.98
   2  -6   2   23.52    2.47
   6   2   2   25.30    2.33
   6   2   2   24.44    2.35
   2  -6   2   25.73    2.88
   6   2   2   25.09    2.55
   2  -6   2   24.91    2.98
  -6  -2   2   24.65    3.11
  -2   6   2   25.13    2.45
  -6  -2   2   22.23    2.45
   1  -6  -2   70.86    6.64
   6   1  -2   74.97    6.66
   1  -6  -2   74.33    6.20
  -6  -1  -2   73.43    6.12
  -6  -1  -2   77.59    7.53
   1  -6  -2   77.43    7.70
  -1   6  -2   74.35    6.23
   6   1  -2   70.06    6.19
   1  -6   2   77.86    6.71
   1  -6   2   71.47    7.62
  -1   6   2   68.58    6.18
  -6  -1   2   70.67    7.58
   1  -6   2   70.62    6.21
   6   1   2   74.77    6.21
  -6  -1   2   67.18    6.18
   6   1   2   67.42    6.64
  -6   0  -2  187.88   14.52
   6   0  -2  174.25   14.58
   0  -6  -2  180.74   17.91
  -6   0  -2  189.76   17.71
   0  -6  -2  177.34   15.52
   0  -6  -2  184.99   14.53
   6   0  -2  179.74   15.61
  -6   0   2  158.15   14.52
   6   0   2  172.63   14.54
   0   6   2  164.28   14.51
   0  -6   2  151.52   17.81
   6   0   2  180.26   15.63
  -6   0   2  166.56   17.77
   0   6   2  164.96   14.52
   6   0   2  188.65   17.75
   0  -6   2  171.73   14.58
   6  -1  -2  165.30   14.66
  -1  -6  -2  162.30   13.62
   1   6  -2  156.07   14.53
  -1  -6  -2  167.74   16.83
  -1  -6  -2  158.29   14.51
   6  -1  -2  154.08   13.68
  -6   1  -2  170.04   13.63
   1   6  -2  157.26   13.65
  -6   1   2  156.49   13.64
   6  -1   2  181.91   16.62
   1   6   2  160.71   13.63
   6  -1   2  161.82   13.67
   1   6   2  171.97   14.48
   1   6   2  160.05   13.61
   6  -1   2  170.72   14.70
  -1  -6   2  163.10   16.80
  -1  -6   2  164.26   13.68
  -2  -6  -2  102.38    8.54
  -2  -6  -2  108.92   10.67
  -6   2  -2  103.60    8.58
   2   6  -2  104.39    8.63
   2   6  -2   96.16    9.07
  -2  -6  -2  105.08    9.04
   6  -2  -2  107.71    8.62
   6  -2  -2  106.32    9.29
   6  -2   2  104.15   10.37
   2   6   2   97.94    8.56
   2   6   2  100.82    8.53
  -2  -6   2  102.01    8.62
  -6   2   2   93.83    8.55
   2   6   2   98.03    9.00
   6  -2   2  104.01    9.40
   6  -2   2   94.65    8.62
  -2  -6   2  104.34   10.67
   3   6  -2   47.16    4.54
  -6   3  -2   45.78    4.51
  -3  -6  -2   51.27    5.67
  -3  -6  -2   54.70    4.51
   6  -3  -2   52.40    5.03
   6  -3  -2   51.26    4.59
   3   6   2   54.19    4.58
   6  -3   2   53.48    5.25
   6  -3   2   53.61    5.39
   6  -3   2   54.08    4.68
  -3  -6   2   53.86    5.85
  -6   3   2   51.60    4.53
   3   6   2   53.87    4.49
  -3  -6   2   54.80    4.63
   4   6  -2    8.32    0.90
   6  -4  -2   11.43    1.42
   4   6  -2    9.40    0.87
  -4  -6  -2    8.07    1.41
   4   6  -2   11.44    1.43
   6  -4  -2    8.62    1.39
  -6   4  -2   11.70    1.28
   6  -4   2    8.31    1.65
   6  -4   2   10.73    1.65
  -6   4   2   10.20    1.35
  -4  -6   2    6.55    1.56
  -4  -6   2    8.79    1.27
   4   6   2    8.81    1.23
   4   6   2   10.07    1.18
  -6   5  -2    8.62    1.18
   6  -5  -2    6.30    1.57
  -5  -6  -2    5.82    1.46
   6  -5  -2    6.28    1.28
   5   6  -2    7.74    1.15
   6  -5   2    8.87    1.66
  -6   5   2    8.10    1.14
  -5  -6   2    6.71    1.36
   6  -5   2    5.47    1.31
  -5  -6   2    6.01    1.52
   6  -5   2    5.78    0.93
  -6   6  -2   14.13    1.91
  -6  -6  -2   17.76    1.81
   6   6  -2   15.61    1.95
  -6  -6  -2   11.24    2.15
   6  -6  -2   10.99    2.10
   6  -6  -2   13.68    2.15
   6  -6   2   12.94    2.22
  -6   6   2   15.48    1.77
   6   6   2   19.59    1.94
   6  -6   2   17.30    2.05
  -6  -6   2   12.87    1.86
  -6  -6   2   11.60    2.22
   6  -6   2   15.17    2.28
  -7  -6  -2    3.60    1.18
   7   6  -2    2.30    1.39
   6  -7  -2    4.12    1.07
  -6   7  -2    2.63    1.10
   6  -7  -2    2.67    1.23
  -7  -6  -2    4.47    1.10
   6  -7  -2    4.24    1.75
   6  -7   2    2.22    1.43
   6  -7   2    2.57    1.29
   6  -7   2    3.14    0.88
   7   6   2    3.55    1.35
  -7  -6   2    3.26    1.59
  -7  -6   2    2.34    1.33
  -6   7   2    2.63    1.03
   5  -7  -2    0.99    1.53
   5  -7  -2    1.54    1.03
   7   5  -2   -0.47    0.51
   7   5  -2    1.85    1.25
  -7  -5  -2    0.90    0.93
  -5   7  -2    1.49    1.28
  -7  -5  -2    1.09    0.91
   5  -7  -2    0.59    0.90
  -5   7   2    1.83    1.19
   5  -7   2    2.29    1.50
   5  -7   2    1.84    1.32
  -7  -5   2    1.59    1.02
  -7  -5   2    0.47    1.14
   7   5   2    0.86    1.06
   5  -7   2    0.81    0.78
   7   4  -2   34.15    3.51
   4  -7  -2   39.67    3.61
   7   4  -2   33.72    3.49
  -7  -4  -2   37.90    3.39
   4  -7  -2   44.26    4.08
   4  -7  -2   40.70    4.29
  -7  -4  -2   38.54    3.32
  -4   7  -2   36.53    3.40
  -7  -4  -2   37.88    4.34
  -7  -4   2   33.38    3.43
   4  -7   2   35.64    4.06
   4  -7   2   26.51    3.77
  -7  -4   2   36.11    3.35
   7   4   2   34.30    3.41
  -7  -4   2   37.33    4.45
  -4   7   2   38.07    3.48
   4  -7   2   32.86    3.48
   3  -7  -2    6.81    1.48
  -3   7  -2    8.17    1.40
   7   3  -2    6.05    1.33
   3  -7  -2    5.35    1.20
  -7  -3  -2    6.21    0.88
  -7  -3  -2    5.79    1.19
   3  -7  -2    6.68    1.31
   7   3  -2    5.81    0.97
   3  -7   2    4.61    1.06
   3  -7   2    4.70    1.35
   7   3   2    6.02    1.20
  -3   7   2    5.52    1.19
   3  -7   2    5.80    1.67
  -7  -3   2    5.35    1.00
  -7  -3   2    5.54    1.30
   2  -7  -2   43.80    4.36
   7   2  -2   49.44    4.30
   2  -7  -2   54.70    5.05
  -7  -2  -2   49.43    3.90
  -7  -2  -2   48.82    4.80
   7   2  -2   49.30    4.07
  -2   7  -2   46.90    4.06
   2  -7  -2   51.04    4.06
   7   2   2   38.11    4.22
  -7  -2   2   37.59    3.85
  -7  -2   2   41.30    4.91
   2  -7   2   36.76    4.25
   7   2   2   41.24    3.88
   2  -7   2   39.89    3.98
   2  -7   2   40.09    4.86
  -2   7   2   38.50    3.97
  -7  -1  -2   43.60    3.90
  -7  -1  -2   46.03    4.81
   1  -7  -2   42.64    5.03
   7   1  -2   43.09    4.32
  -1   7  -2   41.06    3.95
   7   1  -2   41.90    3.96
   1  -7  -2   41.97    4.29
   1  -7  -2   42.76    4.00
   7   1   2   49.90    4.04
   1  -7   2   48.09    4.38
   1  -7   2   44.98    4.16
  -7  -1   2   46.12    4.90
   7   1   2   45.36    4.34
  -7  -1   2   44.48    3.98
   1  -7   2   43.89    4.97
  -1   7   2   44.49    3.99
   0  -7  -2   39.18    4.55
   7   0  -2   40.34    4.07
   0  -7  -2   40.67    3.68
  -7   0  -2   43.95    4.34
   0  -7  -2   32.25    3.84
   7   0  -2   37.01    3.76
  -7   0  -2   42.13    3.60
   0   7  -2   41.58    3.66
   0   7   2   39.95    3.65
  -7   0   2   42.84    4.46
   7   0   2   40.49    3.72
  -7   0   2   40.62    3.66
   7   0   2   40.85    4.10
   0  -7   2   44.37    4.69
   0  -7   2   40.94    3.81
   1   7  -2   56.19    5.24
   7  -1  -2   55.19    5.35
   7  -1  -2   51.94    5.00
  -1  -7  -2   57.78    6.26
  -7   1  -2   54.73    4.88
  -1  -7  -2   60.55    5.18
  -1  -7  -2   58.70    4.90
   1   7  -2   48.84    4.88
  -1  -7   2   55.98    5.02
   1   7   2   56.79    4.91
  -1  -7   2   56.85    6.21
   1   7   2   58.55    5.11
   7  -1   2   56.35    4.98
   7  -1   2   53.22    5.51
  -7   1   2   52.51    4.91
   7  -1   2   61.84    5.89
   7  -2  -2   50.99    4.72
   2   7  -2   46.57    4.87
   2   7  -2   51.01    4.68
   7  -2  -2   51.39    5.30
  -2  -7  -2   58.46    4.68
  -2  -7  -2   56.97    4.87
  -7   2  -2   53.79    4.70
  -2  -7  -2   51.30    5.86
   7  -2   2   49.00    4.69
  -7   2   2   52.63    4.65
   2   7   2   54.24    4.78
  -2  -7   2   54.03    5.88
   7  -2   2   54.49    5.23
   2   7   2   58.92    4.70
  -2  -7   2   53.55    4.79
   7  -2   2   56.57    5.57
  -3  -7  -2    0.01    1.08
   3   7  -2    0.17    0.75
   3   7  -2   -0.41    0.34
   7  -3  -2    0.69    1.26
   7  -3  -2    0.02    1.18
  -7   3  -2   -0.39    0.65
  -3  -7  -2   -0.04    0.88
  -3  -7   2    0.88    0.90
  -7   3   2   -0.04    0.91
   7  -3   2    1.84    1.26
   3   7   2    2.15    0.88
   7  -3   2    0.40    0.45
  -3  -7   2    0.58    0.91
   7  -3   2    0.46    1.27
  -4  -7  -2   23.94    3.07
   4   7  -2   22.08    2.31
   7  -4  -2   24.48    2.41
  -7   4  -2   22.24    2.27
   7  -4  -2   26.90    3.19
  -4  -7   2   21.08    2.50
  -7   4   2   21.20    2.25
   4   7   2   24.98    2.36
   7  -4   2   21.32    2.49
  -4  -7   2   21.15    3.08
   7  -4   2   21.82    2.67
   7  -4   2   20.52    2.83
   7  -5  -2   17.28    2.15
  -5  -7  -2    9.50    2.08
  -7   5  -2   15.10    1.82
  -5  -7  -2   11.88    1.62
   5   7  -2   13.84    1.86
   7  -5  -2   13.36    2.13
   5   7   2   16.04    1.82
  -5  -7   2   12.60    1.89
   7  -5   2   10.91    1.90
   7  -5   2   15.55    1.77
  -5  -7   2   10.19    1.96
   7  -5   2   16.22    2.18
  -7   5   2   14.01    1.66
  -6  -7  -2    0.41    1.07
   6   7  -2    0.80    0.99
   7  -6  -2    2.01    1.59
  -6  -7  -2    0.32    1.06
   7  -6  -2    4.01    1.74
  -7   6  -2    1.66    1.29
   7  -6   2    1.58    0.64
   7  -6   2    2.09    1.35
  -7   6   2    2.88    1.02
   6   7   2    0.51    1.13
  -6  -7   2    1.49    1.36
  -6  -7   2    2.49    1.60
   7  -6   2    1.97    1.69
  -7  -7  -2    7.69    1.52
   7   7  -2    8.95    1.48
  -7   7  -2    9.20    1.76
   7  -7  -2    5.47    1.96
  -7  -7  -2    7.39    1.91
   7  -7  -2    9.16    2.07
   7  -7   2    4.71    1.98
  -7  -7   2    4.81    1.91
   7  -7   2    9.35    2.23
  -7  -7   2    5.52    1.58
   7   7   2    6.67    1.46
   7  -7   2    5.94    1.16
  -7   7   2    7.87    1.63
   7  -8  -2   -1.87    1.78
   7  -8  -2    3.95    1.58
   8   7  -2    3.34    1.62
   7  -8  -2    2.17    1.09
  -7   8  -2    2.15    1.64
  -8  -7  -2    0.88    1.73
   7  -8   2    2.36    1.64
  -8  -7   2    0.64    1.50
   8   7   2    1.75    1.39
  -8  -7   2    0.20    1.75
  -7   8   2    2.57    1.60
   7  -8   2    0.02    1.36
   6  -8  -2   39.48    4.60
  -8  -6  -2   39.76    3.66
  -8  -6  -2   40.88    5.06
   6  -8  -2   40.18    4.33
   8   6  -2   39.23    3.94
  -6   8  -2   37.78    3.73
   6  -8  -2   40.85    4.11
   6  -8   2   37.34    4.43
   8   6   2   35.97    3.76
   6  -8   2   36.27    4.35
  -6   8   2   38.07    3.90
  -8  -6   2   35.11    3.78
   6  -8   2   38.44    4.20
  -8  -6   2   40.68    5.18
  -8  -5  -2    1.61    1.05
  -5   8  -2    2.05    1.14
   5  -8  -2    1.65    1.28
   5  -8  -2    2.91    1.56
  -8  -5  -2    2.29    1.38
   8   5  -2    2.24    1.10
   5  -8  -2    2.66    1.11
   5  -8   2    0.78    0.94
   5  -8   2    0.59    1.44
   5  -8   2    0.05    1.56
  -8  -5   2    1.79    1.48
  -8  -5   2    0.11    0.95
   8   5   2    1.22    1.25
  -5   8   2    2.09    1.34
  -4   8  -2    1.28    1.06
  -8  -4  -2    0.55    1.13
   8   4  -2    2.76    1.37
   4  -8  -2    2.17    1.39
  -8  -4  -2    1.68    0.98
   4  -8  -2    2.13    1.55
   4  -8  -2    1.18    1.03
   8   4  -2   -0.02    0.70
  -4   8   2    1.66    1.25
   4  -8   2    2.50    1.39
   8   4   2    0.64    1.20
   4  -8   2    1.76    0.91
  -8  -4   2    1.88    0.93
  -8  -4   2    2.36    1.35
   4  -8   2    2.96    1.47
   3  -8  -2   13.55    1.77
   8   3  -2    6.65    1.20
  -3   8  -2    9.54    1.60
   3  -8  -2    8.85    1.56
  -8  -3  -2    9.34    1.22
   3  -8  -2    6.19    1.43
  -8  -3  -2    7.66    1.38
   8   3  -2   12.17    1.72
  -8  -3   2    5.82    1.36
   8   3   2    8.65    1.50
  -3   8   2    7.99    1.46
  -8  -3   2    5.76    1.27
   3  -8   2    5.65    1.29
   3  -8   2    5.47    1.90
   3  -8   2    5.17    1.55
   8   2  -2   36.62    3.66
  -8  -2  -2   35.12    3.23
   2  -8  -2   35.56    3.35
  -2   8  -2   31.82    3.35
   2  -8  -2   35.61    4.43
   2  -8  -2   39.19    3.86
   8   2  -2   35.12    3.56
  -8  -2  -2   36.98    4.11
   2  -8   2   38.57    4.30
  -2   8   2   37.45    3.47
  -8  -2   2   35.53    3.30
   8   2   2   37.07    3.73
   8   2   2   34.84    3.47
  -8  -2   2   36.04    4.09
   2  -8   2   39.49    3.72
   2  -8   2   31.06    3.66
   1  -8  -2   88.35    9.25
  -8  -1  -2   82.20    7.33
   8   1  -2   81.23    7.97
   1  -8  -2   86.98    7.99
  -1   8  -2   79.61    7.45
   1  -8  -2   87.20    7.43
  -8  -1  -2   90.40    8.98
   8   1  -2   81.97    7.49
  -1   8   2   87.97    7.41
   8   1   2   88.21    7.37
   1  -8   2   90.33    9.17
   8   1   2   88.11    7.99
  -8  -1   2   84.75    7.34
   1  -8   2   84.81    7.51
  -8  -1   2   87.88    9.06
  -8   0  -2   27.85    3.12
   0  -8  -2   29.05    3.75
   0  -8  -2   26.82    2.77
   0   8  -2   25.30    2.89
  -8   0  -2   27.93    2.65
   0  -8  -2   27.62    2.97
   8   0  -2   29.38    2.94
   8   0  -2   27.59    3.17
  -8   0   2   23.61    2.57
   0  -8   2   27.62    2.98
   8   0   2   23.42    3.14
   8   0   2   29.49    2.85
   0  -8   2   27.37    3.69
  -1  -8  -2   21.21    2.98
  -1  -8  -2   25.64    2.50
  -8   1  -2   25.50    2.32
   8  -1  -2   22.94    2.63
  -1  -8  -2   26.46    2.41
   8  -1  -2   21.99    2.34
   1   8  -2   23.02    2.51
   1   8   2   21.49    2.37
  -1  -8   2   20.58    2.34
  -8   1   2   21.91    2.37
   8  -1   2   20.75    2.50
   8  -1   2   17.83    2.55
  -1  -8   2   15.95    2.75
   8  -2  -2    1.44    1.44
   2   8  -2    3.01    0.66
  -2  -8  -2    2.68    1.09
   8  -2  -2    1.63    1.34
  -2  -8  -2    4.68    1.22
  -8   2  -2    4.23    1.09
  -2  -8  -2    3.40    0.73
   2   8  -2    2.98    0.99
  -8   2   2    4.10    1.12
   8  -2   2    2.24    0.72
   2   8   2    4.24    0.53
   2   8   2    5.28    1.11
   8  -2   2    4.80    1.41
  -2  -8   2    4.56    1.51
   8  -2   2    1.83    1.40
  -2  -8   2    3.93    1.16
   8  -3  -2   11.49    1.71
  -8   3  -2   14.02    1.65
   8  -3  -2   13.02    1.93
  -3  -8  -2    9.65    1.72
   3   8  -2   11.73    1.71
  -3  -8  -2   13.55    1.58
  -3  -8   2   10.65    1.81
   8  -3   2   10.53    1.75
  -8   3   2   10.09    1.59
  -3  -8   2    7.94    1.73
   3   8   2    9.31    1.51
   8  -3   2   10.76    1.62
  -4  -8  -2    3.32    1.18
  -8   4  -2    2.66    1.21
   8  -4  -2    1.12    1.53
   4   8  -2    1.96    1.27
   8  -4  -2    1.36    1.57
  -4  -8  -2    3.37    1.54
   8  -4   2    2.45    1.59
  -8   4   2    2.23    1.20
   8  -4   2    1.50    1.21
  -4  -8   2    2.30    1.54
  -4  -8   2    2.39    1.11
   4   8   2    2.39    1.13
  -5  -8  -2   -0.03    1.14
   8  -5  -2    0.70    1.67
  -5  -8  -2    0.10    1.51
   8  -5  -2    0.40    1.58
   5   8  -2    0.46    1.34
  -8   5  -2    0.04    0.93
  -5  -8   2    0.70    1.49
  -5  -8   2    0.96    1.61
  -8   5   2    2.60    1.32
   8  -5   2   -1.31    1.68
   8  -5   2    0.28    1.67
   5   8   2    1.38    1.15
   8  -6  -2   -1.96    1.63
  -8   6  -2    1.12    1.40
   6   8  -2    0.15    1.37
  -6  -8  -2    0.47    1.20
  -6  -8  -2    1.82    1.25
   8  -6  -2   -0.16    1.84
   8  -6   2   -0.88    1.23
  -6  -8   2   -0.63    1.50
  -6  -8   2   -0.82    1.22
   8  -6   2   -0.02    1.37
   6   8   2    0.15    1.20
  -8   6   2   -1.28    1.34
  -8   7  -2    7.05    1.79
   8  -7  -2    5.28    2.06
   8  -7  -2    5.78    2.10
  -7  -8  -2    4.66    1.57
   7   8  -2    5.32    1.74
  -8   7   2    7.93    1.44
   8  -7   2    7.39    2.27
   7   8   2    7.37    1.58
   8  -7   2    2.48    2.06
  -7  -8   2    4.38    2.04
  -7  -8   2    2.72    1.64
   8  -8  -2    1.94    1.20
   8  -8  -2    1.30    1.59
  -8   8  -2    0.66    1.74
   8  -8  -2   -0.60    2.03
  -8  -8  -2    0.66    1.91
   8   8  -2    1.60    1.74
   8  -8   2    2.21    2.24
  -8  -8   2    0.03    1.61
   8  -8   2   -1.37    1.46
  -8   8   2    2.95    1.72
   8   8   2    2.46    1.52
  -8  -8   2   -0.41    1.96
  -9  -8  -2    2.42    2.19
   9   8  -2    8.16    2.05
   8  -9  -2   11.07    2.49
   8  -9  -2    3.80    2.31
  -8   9  -2    6.64    2.09
   9   8   2    7.93    1.86
   8  -9   2    3.98    1.80
  -9  -8   2    1.50    1.73
   8  -9   2    7.09    2.05
  -9  -8   2    0.92    2.18
  -8   9   2    6.57    2.05
   7  -9  -2    2.04    1.56
   9   7  -2    2.76    1.80
   7  -9  -2    5.68    2.24
   7  -9  -2    2.63    1.22
  -7   9  -2    2.41    1.44
  -9  -7  -2    1.59    1.42
   9   7   2    4.35    1.67
  -9  -7   2    2.63    1.54
   7  -9   2    0.66    1.52
  -9  -7   2    1.95    1.60
   7  -9   2    4.71    1.87
  -7   9   2    3.67    1.81
   9   6  -2    4.65    1.77
  -6   9  -2    1.98    1.75
   6  -9  -2    5.26    2.05
   6  -9  -2    4.65    1.32
   6  -9  -2    0.77    1.90
  -9  -6  -2    2.30    1.67
   6  -9   2    2.15    1.17
  -9  -6   2    3.44    1.82
  -6   9   2    3.99    1.36
   9   6   2    4.00    1.63
  -9  -6   2    2.86    1.54
   6  -9   2    4.61    2.30
   6  -9   2    3.55    1.53
  -5   9  -2    2.15    1.31
   5  -9  -2    6.95    2.00
   9   5  -2    3.16    1.70
  -9  -5  -2    3.20    1.21
   5  -9  -2    3.04    1.73
   5  -9  -2    3.11    1.33
  -9  -5  -2    1.99    1.48
   5  -9   2    2.85    1.23
   9   5   2    5.22    1.56
  -9  -5   2    4.45    1.51
   5  -9   2    4.28    1.80
  -5   9   2    4.85    1.65
   5  -9   2    3.89    1.72
  -9  -5   2    3.51    1.69
   4  -9  -2    4.35    1.82
  -9  -4  -2    3.26    1.35
   4  -9  -2    3.00    1.32
   9   4  -2    0.73    0.97
   9   4  -2    3.49    1.66
  -4   9  -2    3.12    1.63
   4  -9  -2    2.33    1.17
  -9  -4  -2    3.23    1.17
   4  -9   2    2.44    1.27
  -9  -4   2    3.72    1.54
  -4   9   2    4.23    1.54
  -9  -4   2    4.14    1.41
   4  -9   2    4.61    1.63
   9   4   2    3.79    1.49
   4  -9   2    2.37    1.61
   9   3  -2    3.78    1.11
  -3   9  -2    5.87    1.35
   3  -9  -2    4.11    1.46
  -9  -3  -2    5.26    1.35
   3  -9  -2    5.14    1.27
   9   3  -2    7.88    1.45
  -9  -3  -2    5.97    1.22
   3  -9  -2    6.72    1.75
  -9  -3   2    5.66    1.42
   9   3   2    8.43    1.62
  -3   9   2    8.85    1.34
  -9  -3   2    6.27    1.55
   3  -9   2    4.99    1.47
   3  -9   2   10.24    2.15
   3  -9   2    5.88    1.62
   9   2  -2    2.83    1.54
   2  -9  -2   -0.39    1.09
   2  -9  -2    0.76    1.17
  -9  -2  -2    0.75    0.96
  -2   9  -2    1.58    1.42
   2  -9  -2    1.50    1.29
   9   2  -2   -0.06    0.99
  -9  -2  -2    1.29    1.00
   9   2   2    0.17    0.92
   2  -9   2    1.62    1.17
   2  -9   2    0.99    1.23
   2  -9   2    0.30    1.36
  -2   9   2    1.79    1.29
  -9  -2   2    2.65    0.93
   9   2   2    2.20    1.35
  -9  -2   2    1.04    1.13
  -9  -1  -2   25.59    2.99
  -9  -1  -2   25.43    2.54
   1  -9  -2   23.63    2.93
   9   1  -2   27.68    3.02
   9   1  -2   25.69    2.62
   1  -9  -2   27.66    2.81
   1  -9  -2   25.98    3.76
   9   1   2   23.09    2.53
  -9  -1   2   22.99    3.23
   1  -9   2   22.89    3.60
   9   1   2   19.94    2.94
  -9  -1   2   20.75    2.67
   1  -9   2   21.54    2.65
  -1   9   2   24.79    2.71
  -9   0  -2   29.49    2.92
   0  -9  -2   32.92    3.44
  -9   0  -2   32.81    3.61
   0  -9  -2   30.77    3.18
   9   0  -2   33.41    3.17
   0  -9  -2   28.42    3.94
   9   0  -2   31.40    3.67
   0   9  -2   30.84    3.34
   9   0   2   27.23    3.60
   0  -9   2   32.22    4.27
  -9   0   2   33.39    3.17
   0  -9   2   30.32    3.40
   9   0   2   31.48    3.08
   1   9  -2   29.24    2.98
  -1  -9  -2   25.86    3.57
  -1  -9  -2   27.01    2.82
   9  -1  -2   29.72    3.47
  -1  -9  -2   28.53    2.94
  -9   1  -2   28.61    2.58
   9  -1  -2   27.98    2.78
   9  -1   2   21.08    3.00
  -1  -9   2   17.98    3.25
   1   9   2   26.40    2.82
   9  -1   2   26.44    2.72
  -1  -9   2   25.91    3.07
  -9   1   2   28.08    2.62
   9  -2  -2    0.06    1.20
   2   9  -2   -0.19    0.98
   9  -2  -2   -0.70    1.36
  -2  -9  -2    1.30    1.27
  -9   2  -2    1.01    1.09
  -2  -9  -2    0.52    1.07
   2   9   2    0.68    1.16
   9  -2   2   -0.33    1.46
  -2  -9   2   -0.38    1.44
  -9   2   2    1.08    0.87
   9  -2   2   -1.09    1.02
  -2  -9   2   -0.06    1.19
  -3  -9  -2    3.79    1.46
   3   9  -2    4.03    1.49
   9  -3  -2    3.88    1.33
  -3  -9  -2    3.16    1.27
   9  -3  -2    3.36    1.74
  -9   3  -2    3.62    1.28
   9  -3   2    4.33    1.70
   9  -3   2    2.45    1.70
  -3  -9   2    2.46    1.34
   3   9   2    4.19    1.30
  -3  -9   2    4.53    1.67
  -9   3   2    4.77    1.34
   9  -4  -2   -0.81    1.73
   4   9  -2    0.07    1.41
  -4  -9  -2    0.24    1.25
  -9   4  -2    0.01    0.94
  -4  -9  -2    0.06    1.20
   9  -4  -2    0.25    1.19
   9  -4   2    0.96    1.73
  -4  -9   2    0.23    1.69
  -9   4   2    0.98    1.33
  -4  -9   2   -1.22    1.58
   4   9   2    0.04    1.19
   9  -4   2   -3.13    1.62
   9  -5  -2   11.18    2.17
  -9   5  -2    8.33    1.72
   9  -5  -2    4.68    2.01
  -5  -9  -2    6.24    1.71
   5   9  -2    5.77    1.43
   9  -5   2    9.92    1.76
  -5  -9   2    4.98    1.70
   9  -5   2    5.89    1.71
  -5  -9   2    7.52    1.54
  -9   5   2   11.30    1.77
   5   9   2    9.08    1.61
   6   9  -2    2.95    1.31
  -9   6  -2    3.66    1.61
  -6  -9  -2    2.21    1.49
   9  -6  -2    1.62    1.46
   9  -6  -2    3.03    1.56
  -6  -9   2    2.61    1.32
   9  -6   2    1.10    2.05
  -9   6   2    4.14    1.29
   6   9   2    4.12    1.45
   9  -6   2    2.56    2.10
  -6  -9   2    1.23    1.96
  -9   7  -2    1.54    1.68
   9  -7  -2    0.07    2.12
  -7  -9  -2    0.33    1.47
   7   9  -2   -0.86    1.65
   9  -7  -2   -1.54    1.40
   9  -7   2    1.05    2.21
  -9   7   2    0.70    1.67
  -7  -9   2   -1.68    1.65
   7   9   2   -1.31    1.46
   9  -7   2   -0.06    1.51
  -7  -9   2   -1.20    2.03
   9  -8  -2    3.22    1.77
   8   9  -2    0.39    1.88
  -8  -9  -2    0.21    1.59
  -9   8  -2    1.34    1.42
   9  -8  -2   -0.72    1.62
  -8  -9   2   -1.50    1.79
   8   9   2    0.02    1.55
   9  -8   2   -0.28    2.19
   9  -8   2    1.81    1.81
  -8  -9   2   -0.76    1.60
  -9   8   2    2.08    1.86
  -9   9  -2    4.83    1.70
  -9  -9  -2    2.34    1.81
   9  -9  -2    4.95    1.97
   9  -9  -2   11.18    2.69
   9   9  -2    2.10    2.01
  -9  -9   2    0.27    2.38
   9  -9   2    5.80    2.09
   9   9   2    3.47    1.82
   9  -9   2    3.23    1.88
  -9   9   2    3.81    1.62
   9 -10  -2   -0.94    2.49
  10   9  -2    2.35    2.30
 -10  -9  -2    0.81    1.85
   9 -10  -2    7.90    2.71
  -9  10  -2    5.85    1.83
  10   9   2    0.83    1.95
  -9  10   2    4.39    2.24
   9 -10   2    0.96    1.88
 -10  -9   2   -2.87    2.45
   9 -10   2    4.07    2.16
   8 -10  -2   -1.95    2.25
  -8  10  -2    1.70    2.13
  10   8  -2    1.21    2.11
 -10  -8  -2   -0.83    2.17
   8 -10  -2    6.38    2.55
  -8  10   2    5.11    1.67
 -10  -8   2    1.29    1.74
   8 -10   2    7.88    2.17
   8 -10   2    0.59    1.72
  10   8   2    3.85    1.90
   7 -10  -2   25.04    3.06
  10   7  -2   19.19    2.72
 -10  -7  -2   11.20    2.73
   7 -10  -2   15.25    2.93
   7 -10  -2   13.46    2.28
  -7  10  -2   17.53    2.70
  10   7   2   22.89    2.61
 -10  -7   2   12.92    2.52
 -10  -7   2   11.84    2.29
   7 -10   2   18.97    2.72
   7 -10   2   13.01    2.82
  -7  10   2   19.41    2.34
 -10  -6  -2   10.63    2.43
  10   6  -2   21.18    2.58
   6 -10  -2   14.67    2.21
   6 -10  -2   10.89    2.19
  -6  10  -2   16.50    2.20
   6 -10  -2   19.73    2.73
  -6  10   2   15.96    2.43
  10   6   2   19.73    2.38
 -10  -6   2   11.25    1.84
 -10  -6   2   10.50    2.23
   6 -10   2   17.43    2.99
   6 -10   2    8.81    2.14
   5 -10  -2    8.06    2.19
   5 -10  -2    5.57    1.56
  -5  10  -2    5.40    1.95
  10   5  -2    5.87    1.99
   5 -10  -2    2.50    1.91
 -10  -5  -2    2.02    1.66
   5 -10   2    5.50    2.00
   5 -10   2    4.29    1.32
   5 -10   2    7.11    1.92
 -10  -5   2    2.73    1.57
 -10  -5   2    3.12    1.83
  10   5   2    6.89    1.85
  -5  10   2    4.55    1.45
   4 -10  -2    5.23    1.59
 -10  -4  -2    3.92    1.55
   4 -10  -2    5.38    2.00
 -10  -4  -2    4.08    1.34
  10   4  -2    7.54    1.99
  -4  10  -2    4.49    1.90
   4 -10  -2    1.74    1.71
   4 -10   2    5.25    1.78
  10   4   2    7.43    1.78
 -10  -4   2    3.83    1.55
   4 -10   2    4.21    1.42
   4 -10   2    3.71    1.35
 -10  -4   2    5.29    1.74
  -4  10   2    4.56    1.70
 -10  -3  -2    1.79    1.28
   3 -10  -2    7.36    1.89
  10   3  -2    6.88    1.90
  -3  10  -2    1.93    1.72
   3 -10  -2    2.83    1.19
   3 -10  -2    3.21    1.49
  10   3  -2    1.54    1.06
 -10  -3  -2    4.18    1.26
  10   3   2    4.40    1.65
  -3  10   2    5.34    1.30
 -10  -3   2    2.65    1.45
   3 -10   2    2.03    1.55
   3 -10   2    1.62    1.34
   3 -10   2    3.75    1.67
 -10  -3   2    2.91    1.43
   2 -10  -2   23.98    2.73
   2 -10  -2   17.82    2.93
  10   2  -2   23.25    2.59
  -2  10  -2   22.58    2.56
  10   2  -2   18.34    2.51
 -10  -2  -2   21.17    3.24
 -10  -2  -2   19.22    2.43
   2 -10  -2   19.82    2.59
  10   2   2   25.51    2.74
   2 -10   2   25.38    3.61
 -10  -2   2   21.83    2.67
   2 -10   2   16.98    2.93
  -2  10   2   23.02    2.80
  10   2   2   20.54    2.74
 -10  -2   2   24.54    3.33
 -10  -1  -2   -0.02    1.08
   1 -10  -2   -0.88    1.11
   1 -10  -2    1.13    1.58
   1 -10  -2    0.66    1.12
  10   1  -2   -2.18    1.17
  10   1  -2   -0.18    1.69
 -10  -1  -2    0.76    0.98
 -10  -1   2    0.30    1.11
  -1  10   2   -1.25    1.40
   1 -10   2    0.08    1.42
 -10  -1   2    1.57    0.98
  10   1   2   -2.43    1.29
   1 -10   2   -1.77    1.86
  10   1   2   -0.08    1.50
   0 -10  -2   -0.78    1.49
   0  10  -2    0.63    1.59
   0 -10  -2   -0.99    1.09
 -10   0  -2    0.27    1.08
  10   0  -2   -0.30    1.36
  10   0  -2    0.22    1.28
   0 -10  -2    1.31    1.57
 -10   0   2    1.96    1.30
   0 -10   2    0.45    1.48
  10   0   2   -2.50    1.29
  10   0   2   -0.68    1.54
   0  10   2    1.27    1.44
   0 -10   2    1.19    1.44
  -1 -10  -2    3.43    1.55
 -10   1  -2    4.08    1.27
  10  -1  -2    4.22    1.84
   1  10  -2    2.21    1.58
  -1 -10  -2    3.06    1.32
  10  -1  -2    2.14    1.21
  -1 -10   2    2.58    1.33
  10  -1   2    1.24    1.17
   1  10   2    2.24    1.41
  -1 -10   2    4.71    1.91
  10  -1   2    3.28    1.71
 -10   1   2    4.19    1.10
  10  -2  -2   -1.49    1.56
  10  -2  -2    2.75    1.83
  -2 -10  -2    1.56    1.26
  -2 -10  -2    6.49    1.55
   2  10  -2    1.61    1.56
 -10   2  -2    0.69    1.22
  -2 -10   2    2.45    1.84
  10  -2   2    1.43    1.29
 -10   2   2    4.20    1.40
  -2 -10   2   -1.18    1.65
  10  -2   2   -0.12    1.64
   2  10   2    1.62    1.39
   3  10  -2    2.23    1.62
 -10   3  -2    5.07    1.45
  10  -3  -2   -0.72    1.74
  10  -3  -2    3.57    1.53
  -3 -10  -2    2.59    1.83
  -3 -10   2    1.18    1.77
  10  -3   2    3.38    1.87
  -3 -10   2    0.95    1.39
   3  10   2    2.78    1.43
  10  -3   2   -0.47    1.76
 -10   3   2    1.61    1.09
  -4 -10  -2    0.62    1.85
   4  10  -2   -0.91    1.61
 -10   4  -2   -1.99    1.36
  10  -4  -2   -1.80    1.29
  10  -4  -2   -1.35    1.93
  -4 -10   2    0.91    1.95
 -10   4   2    1.43    1.48
  10  -4   2   -2.16    1.82
   4  10   2    0.40    1.40
  -4 -10   2   -2.08    1.75
  10  -4   2    0.03    1.39
  -5 -10  -2    9.94    2.43
  10  -5  -2    8.12    2.38
 -10   5  -2   11.41    1.68
  10  -5  -2   14.07    2.44
   5  10  -2    9.07    2.03
   5  10   2    9.74    1.82
  -5 -10   2    6.92    2.11
  10  -5   2    5.48    2.32
  -5 -10   2    6.46    2.00
 -10   5   2   11.25    1.97
  10  -5   2   10.11    2.38
   6  10  -2    3.33    1.85
  10  -6  -2    3.00    2.21
  -6 -10  -2    0.91    1.58
  10  -6  -2    0.88    2.15
 -10   6  -2    3.21    1.34
  10  -6   2    2.17    1.70
 -10   6   2    1.46    1.73
  -6 -10   2   -0.69    2.16
  -6 -10   2    3.38    1.95
   6  10   2    3.39    1.57
  10  -6   2   -0.96    1.52
 -10   7  -2    1.85    1.84
  10  -7  -2    3.11    2.32
   7  10  -2   -0.95    1.81
  10  -7  -2   -1.88    1.59
  -7 -10  -2   -0.41    1.63
  10  -7   2    0.22    2.25
   7  10   2   -0.35    1.62
  10  -7   2    1.54    1.78
  -7 -10   2    0.15    1.70
 -10   7   2    1.62    1.41
   8  10  -2    0.28    1.96
 -10   8  -2    1.57    2.00
  10  -8  -2   -0.71    1.73
  -8 -10  -2    0.53    1.78
  10  -8  -2    3.44    2.47
  10  -8   2    4.59    2.56
 -10   8   2    3.09    1.99
   8  10   2    2.47    1.78
  10  -8   2   -1.40    1.69
  -8 -10   2   -1.96    2.40
  10  -9  -2    2.73    1.96
 -10   9  -2    2.36    2.19
  10  -9  -2   -2.47    1.78
   9  10  -2   -0.99    2.10
  -9 -10  -2   -3.34    2.39
 -10   9   2    1.77    2.15
   9  10   2   -0.75    1.82
  10  -9   2    2.97    2.68
  10  -9   2   -6.66    2.37
  -9 -10   2   -6.51    2.42
   8 -11  -2    4.49    2.60
  -8  11  -2    2.31    2.33
  11   8  -2   -1.28    2.21
 -11  -8  -2   -4.30    2.20
   8 -11  -2   -2.70    1.72
 -11  -8   2   -4.19    2.33
  11   8   2   -1.73    1.95
   8 -11   2   -4.27    2.31
   8 -11   2    3.74    2.83
  -8  11   2    0.50    1.69
   7 -11  -2   13.31    2.24
  11   7  -2    9.20    1.97
   7 -11  -2    4.56    2.49
 -11  -7  -2    3.29    2.27
  -7  11  -2    5.97    2.42
   7 -11   2    6.69    2.47
  11   7   2    8.44    2.20
  -7  11   2    7.08    2.30
   7 -11   2    7.50    2.31
 -11  -7   2    1.99    2.39
   6 -11  -2    6.28    2.44
  -6  11  -2    1.45    1.61
   6 -11  -2    0.13    2.14
  11   6  -2    3.78    2.17
 -11  -6  -2   -1.30    1.85
   6 -11  -2    1.61    1.51
   6 -11   2    3.56    1.69
   6 -11   2    1.38    2.58
 -11  -6   2    2.10    1.77
  11   6   2    4.87    1.99
 -11  -6   2    1.93    2.08
  -6  11   2    3.04    2.12
  -5  11  -2    6.44    2.27
   5 -11  -2    8.21    1.93
   5 -11  -2    8.96    2.07
  11   5  -2   11.18    2.31
   5 -11  -2    5.59    2.21
 -11  -5  -2    4.03    1.87
   5 -11   2    7.23    2.09
 -11  -5   2    5.60    2.09
 -11  -5   2    6.02    1.79
  11   5   2    8.08    2.09
  -5  11   2    8.01    1.74
   5 -11   2    4.39    2.18
  11   4  -2    7.35    2.20
 -11  -4  -2    3.27    1.64
  -4  11  -2    5.74    2.08
   4 -11  -2    6.39    1.78
   4 -11  -2    8.90    2.22
   4 -11  -2    1.10    1.84
   4 -11   2    6.67    2.54
 -11  -4   2    3.56    1.65
  -4  11   2    4.76    1.92
 -11  -4   2    4.27    1.80
   4 -11   2    6.56    1.65
  11   4   2    7.62    2.02
   4 -11   2    5.32    1.91
 -11  -3  -2    0.43    1.29
  11   3  -2    3.47    2.05
   3 -11  -2   -0.91    1.52
   3 -11  -2    2.35    1.28
   3 -11  -2    2.84    1.96
  -3  11  -2    1.14    1.42
 -11  -3   2    1.54    1.49
 -11  -3   2    2.16    1.54
  -3  11   2    1.60    1.68
   3 -11   2    1.20    1.50
  11   3   2    4.96    1.87
   3 -11   2    1.85    2.32
  11   2  -2   -2.52    1.17
   2 -11  -2   -2.05    1.37
  11   2  -2    0.41    1.94
   2 -11  -2    0.97    1.88
 -11  -2  -2   -0.27    1.20
 -11  -2  -2    0.47    1.08
   2 -11  -2    0.74    1.59
 -11  -2   2    0.89    1.49
  11   2   2   -1.03    1.27
  -2  11   2   -0.52    1.64
   2 -11   2    1.23    1.68
 -11  -2   2    2.25    1.48
  11   2   2   -2.32    1.10
   2 -11   2    0.00    1.53
   1 -11  -2    1.82    1.75
 -11  -1  -2    0.11    1.21
   1 -11  -2    3.88    2.08
   1 -11  -2   -1.18    1.42
  11   1  -2   -2.21    1.37
  -1  11  -2    1.02    1.85
  11   1  -2    1.38    1.46
   1 -11   2    2.69    2.18
   1 -11   2    1.26    1.68
  11   1   2    0.64    1.74
  11   1   2   -3.10    1.25
 -11  -1   2    0.62    1.42
  11   0  -2   16.50    2.45
   0 -11  -2    9.31    2.27
 -11   0  -2   12.51    1.79
   0  11  -2   10.06    2.21
  11   0  -2    9.61    2.07
   0  11   2   13.09    2.08
 -11   0   2   13.87    1.95
  11   0   2   15.41    2.31
   0 -11   2    9.44    2.28
  11   0   2    4.74    1.94
   0 -11   2   13.12    2.11
  11  -1  -2    2.74    1.83
  11  -1  -2    5.24    2.14
   1  11  -2    6.64    1.56
 -11   1  -2    7.81    1.31
  -1 -11  -2    4.10    1.91
  11  -1   2    0.93    1.74
  -1 -11   2    2.04    1.92
 -11   1   2    6.44    1.33
  -1 -11   2    4.16    1.68
  11  -1   2    7.45    1.62
   1  11   2    1.76    1.56
   2  11  -2    6.04    1.89
  11  -2  -2   11.26    1.91
  11  -2  -2    7.13    2.12
 -11   2  -2   10.70    1.76
  -2 -11  -2    5.51    1.76
  11  -2   2    4.60    2.05
  -2 -11   2    8.52    2.24
  -2 -11   2    4.78    1.80
   2  11   2    6.46    1.78
 -11   2   2    7.36    1.74
  11  -2   2   10.84    2.22
 -11   3  -2    2.07    1.55
   3  11  -2    1.78    1.78
  11  -3  -2    3.21    2.16
  11  -3  -2   -0.71    1.42
  -3 -11  -2    4.39    2.15
  -3 -11   2    1.40    1.96
  11  -3   2   -0.51    1.37
  -3 -11   2   -2.19    1.98
  11  -3   2    3.31    2.02
   3  11   2    1.09    1.60
 -11   3   2    1.73    1.63
 -11   4  -2    3.34    1.68
  11  -4  -2    6.17    1.82
   4  11  -2    2.21    1.89
  11  -4  -2   -1.84    2.04
  -4 -11  -2    4.27    1.76
  11  -4   2    5.09    1.72
  -4 -11   2    1.99    2.23
  -4 -11   2    3.54    2.09
 -11   4   2    7.10    1.48
   4  11   2    3.20    1.70
  11  -4   2    3.66    1.69
  11  -5  -2    6.92    2.41
 -11   5  -2    5.15    1.83
   5  11  -2    3.77    2.00
  11  -5  -2    2.07    2.30
  -5 -11  -2    4.55    2.37
  11  -5   2    4.27    1.83
  -5 -11   2    3.59    1.91
   5  11   2    2.66    1.93
 -11   5   2    6.72    1.93
  11  -5   2    7.87    2.42
 -11   6  -2    2.43    1.41
   6  11  -2    0.10    1.90
  11  -6  -2    2.16    2.38
  11  -6  -2   -2.06    2.27
  -6 -11  -2    0.13    2.35
 -11   6   2    1.14    1.89
  -6 -11   2   -1.46    2.41
  11  -6   2   -1.19    2.30
   6  11   2    1.47    1.67
  11  -6   2    1.00    2.37
  11  -7  -2    1.05    1.85
   7  11  -2    1.38    2.04
  -7 -11  -2    1.11    2.48
 -11   7  -2    3.12    1.55
  11  -7  -2    3.67    1.96
 -11   7   2    2.86    2.01
  11  -7   2    2.25    1.90
  11  -7   2    6.83    2.64
  -7 -11   2   -0.91    1.86
   7  11   2    3.26    2.04
 -11   8  -2    1.02    1.56
  -8 -11  -2   -2.36    1.82
  11  -8  -2    0.07    1.87
   8  11  -2    1.85    2.21
  11  -8  -2    6.91    2.67
   8  11   2    0.43    2.13
 -11   8   2    1.26    1.57
  11  -8   2   -3.29    2.48
  -8 -11   2   -4.87    2.59
  11  -8   2    5.70    2.80
  -6  12  -2    0.01    2.32
 -12  -6  -2   -3.16    1.89
   6 -12  -2   -2.07    1.56
  12   6  -2   -0.34    2.26
 -12  -6   2   -4.20    2.05
   6 -12   2    0.51    2.04
   6 -12   2   -2.21    2.13
  -6  12   2    0.26    2.18
  12   6   2   -0.54    2.02
   5 -12  -2    3.55    1.98
 -12  -5  -2    2.31    1.89
  -5  12  -2    4.13    1.80
   5 -12  -2    2.63    1.65
  12   5  -2    5.83    2.39
  12   5   2    5.36    2.17
 -12  -5   2    0.19    1.90
  -5  12   2    3.43    1.66
   5 -12   2    1.64    2.14
   5 -12   2    6.15    2.78
  12   4  -2    6.75    2.39
   4 -12  -2    3.71    2.00
   4 -12  -2    5.06    1.89
  -4  12  -2    3.91    2.22
 -12  -4  -2    4.42    1.77
 -12  -4   2    0.84    1.72
   4 -12   2    2.17    1.89
   4 -12   2    3.79    2.66
 -12  -4   2    1.10    1.68
  12   4   2    4.85    2.12
  -4  12   2    3.07    2.07
  -3  12  -2    0.91    2.17
   3 -12  -2    1.18    1.76
   3 -12  -2   -1.48    1.67
  12   3  -2    1.77    2.16
  12   3   2    2.01    2.03
   3 -12   2    2.39    1.73
  -3  12   2    0.96    1.92
 -12  -3   2    1.20    1.25
 -12  -3   2    0.63    1.56
   3 -12   2    1.41    2.52
  12   2  -2   -1.23    2.07
   2 -12  -2    0.13    1.82
   2 -12   2   -0.84    1.73
 -12  -2   2   -0.66    1.39
  -2  12   2    0.12    1.82
   2 -12   2   -2.26    2.37
 -12  -2   2    0.99    1.59
  12   2   2    2.30    2.02
  -1  12  -2    2.39    1.60
   1 -12  -2    1.49    1.42
  12   1  -2   -2.44    1.44
  12   1  -2    3.28    2.17
  12   1   2   -2.96    1.43
   1 -12   2    1.22    2.36
  -1  12   2    0.74    1.92
   1 -12   2    1.19    1.86
 -12  -1   2   -0.51    1.53
  12   1   2    4.29    2.07
   0  12  -2    0.95    1.99
   0 -12  -2    0.23    1.41
  12   0  -2    1.39    2.19
 -12   0  -2    2.00    1.48
  12   0  -2   -1.89    1.69
   0 -12   2    1.55    1.96
 -12   0   2   -0.59    1.53
   0  12   2   -0.53    1.76
   0 -12   2    0.10    1.71
  12   0   2    0.39    2.00
  12   0   2   -3.49    1.58
  -1 -12  -2    0.54    1.97
 -12   1  -2    0.43    1.53
  12  -1  -2   -1.74    1.81
   1  12  -2   -0.54    1.96
  12  -1  -2    0.92    2.20
  12  -1   2    1.38    2.04
 -12   1   2    0.71    1.19
  12  -1   2   -5.13    1.66
  -1 -12   2    0.70    2.27
  -1 -12   2   -0.73    2.08
   1  12   2    0.59    1.75
 -12   2  -2    4.25    1.66
  12  -2  -2    2.72    2.31
  12  -2  -2   -0.63    1.45
  -2 -12  -2    2.32    1.70
   2  12  -2    1.91    1.99
  -2 -12   2    1.94    2.25
  12  -2   2    1.02    1.60
  -2 -12   2    1.17    2.25
  12  -2   2   -3.49    1.82
   2  12   2    1.82    1.77
 -12   2   2    2.85    1.32
  -3 -12  -2    3.68    2.35
   3  12  -2    1.26    1.48
  12  -3  -2    0.93    1.74
 -12   3  -2    3.73    1.73
  12  -3  -2   -4.60    1.98
   3  12   2    1.36    1.74
  -3 -12   2   -1.59    2.23
  12  -3   2   -1.54    1.48
  12  -3   2    2.26    2.18
 -12   3   2    0.92    1.73
 -12   4  -2    8.14    1.65
   4  12  -2    4.77    2.16
  -4 -12  -2    5.13    2.55
  12  -4  -2    3.26    2.46
  12  -4  -2    9.84    2.61
  12  -4   2    6.54    1.98
  12  -4   2    9.31    2.50
  -4 -12   2    3.38    2.03
 -12   4   2    8.42    2.09
   4  12   2    5.00    2.17
  12  -5  -2    5.54    2.58
 -12   5  -2    5.91    1.61
  12  -5  -2    3.51    1.93
  -5 -12  -2    3.31    2.59
   5  12  -2    0.29    2.11
 -12   5   2    4.17    2.06
  -5 -12   2    0.49    2.62
  12  -5   2    3.32    1.91
  12  -5   2    6.53    2.61
   5  12   2    2.78    2.15
 -12   6  -2    7.00    2.12
  -6 -12  -2    5.87    2.22
  12  -6  -2   10.48    2.80
  12  -6  -2    3.48    2.72
   6  12  -2    3.25    1.76
   6  12   2    5.51    2.23
  12  -6   2    3.31    2.04
 -12   6   2    7.66    2.23
  -6 -12   2    0.26    2.76
  12  -6   2   11.05    2.82
  -4  13  -2    0.75    2.41
   4 -13  -2    2.63    1.95
  13   4  -2    0.80    2.35
 -13  -4   2   -0.66    1.83
  -4  13   2   -0.34    2.20
  13   4   2    1.41    2.15
   4 -13   2    3.88    2.17
  13   3  -2    0.42    2.37
   3 -13  -2    1.27    1.96
 -13  -3   2   -0.89    1.61
   3 -13   2    2.92    2.71
  -3  13   2   -0.38    2.16
   3 -13   2   -1.49    1.75
  13   3   2    1.20    2.20
 -13  -3   2   -0.57    1.76
  -2  13  -2   -1.59    1.71
   2 -13  -2    0.24    1.98
  13   2  -2   -2.00    2.34
  13   2   2    1.33    2.22
   2 -13   2   -0.31    1.93
 -13  -2   2    0.44    1.73
   2 -13   2    0.82    2.60
  13   1  -2    3.41    2.45
  -1  13  -2   -2.18    1.62
   1 -13  -2   -0.83    2.00
  -1  13   2    2.97    2.13
   1 -13   2    0.48    2.06
 -13  -1   2    1.24    1.32
   1 -13   2    1.34    2.59
  13   1   2    4.19    2.27
  13   0  -2   -5.50    1.69
   0 -13  -2   -0.47    2.08
  13   0  -2   -0.53    2.40
   0  13  -2    0.04    2.23
  13   0   2    2.54    2.27
   0  13   2   -0.15    2.00
  13   0   2   -4.08    1.74
   0 -13   2   -2.29    2.08
 -13   0   2   -0.43    1.28
  -1 -13  -2    4.22    2.48
   1  13  -2    3.06    2.26
  13  -1  -2    1.04    2.12
  13  -1  -2    6.34    2.57
 -13   1   2    6.60    1.90
  -1 -13   2    0.93    2.33
  13  -1   2    7.05    2.44
  13  -1   2   -0.67    2.03
   1  13   2    1.82    2.01
  13  -2  -2   -0.68    2.20
  13  -2  -2    7.22    2.65
  -2 -13  -2    2.42    1.89
   2  13  -2    1.65    1.66
   2  13   2    1.72    1.97
  13  -2   2    4.95    2.40
 -13   2   2    3.53    1.93
  -2 -13   2    2.86    2.50
  13  -2   2   -3.77    2.00
  13  -3  -2    7.55    2.70
  -3 -13  -2    2.64    2.55
   3  13  -2    1.47    2.24
  13  -3  -2   -1.95    2.34
 -13   3  -2    3.71    1.92
 -13   3   2    5.44    2.03
   3  13   2    0.08    2.00
  13  -3   2   -0.26    1.68
  -3 -13   2    0.21    2.56
  13  -3   2    1.43    2.40
  -4 -13  -2    2.56    2.76
  13  -4  -2    4.75    2.68
  13  -4  -2   -0.58    2.43
   4  13  -2    1.42    1.71
 -13   4  -2    3.88    1.98
  13  -4   2    3.64    2.55
 -13   4   2    2.92    1.59
  -4 -13   2   -1.62    2.66
   4  13   2    1.21    2.06
  13  -4   2   -2.97    2.37
   0   0  -3    0.07    0.13
   0   0  -3    0.04    0.14
   0   0   3    0.13    0.15
   0   0   3    0.07    0.09
  -1   0  -3  132.40   10.27
   0   1  -3  129.49   10.29
   1   0  -3  124.47   11.00
   1   0  -3  124.75   10.29
   0   1  -3  129.45   12.60
   0  -1  -3  126.20   10.25
   0  -1  -3  129.06   11.00
   0  -1  -3  118.92   10.25
   1   0  -3  129.95   10.28
  -1   0  -3  127.74   10.27
   0   1  -3  130.01   10.29
  -1   0   3  119.91   10.29
  -1   0   3  113.31   10.28
   0  -1   3  115.94   12.60
   0  -1   3  126.63   10.29
   0   1   3  115.97   10.25
   1   0   3  122.90   10.27
  -1   1  -3  255.36   21.26
   1  -1  -3  248.42   22.72
   1   1  -3  254.72   21.27
  -1   1  -3  251.07   21.26
   1  -1  -3  254.49   21.25
   1  -1  -3  238.73   21.26
   1   1  -3  249.60   21.28
  -1   1  -3  241.57   26.00
   1   1  -3  246.46   26.05
  -1   1   3  268.59   21.25
  -1  -1   3  270.83   26.06
   1   1   3  253.20   21.24
   1   1   3  240.10   21.24
  -1  -1   3  275.83   21.28
   1  -1   3  276.55   21.27
  -1   1   3  263.30   22.72
   1  -1   3  277.26   21.27
  -1  -1   3  271.73   21.27
  -1   1   3  264.63   21.26
  -1   2  -3   39.41    3.44
   2   1  -3   42.15    3.43
   1  -2  -3   39.15    3.41
   2   1  -3   44.61    4.25
   2   1  -3   41.16    3.43
   2   1  -3   40.15    3.64
  -1   2  -3   39.81    3.43
   1  -2  -3   40.85    3.39
   1  -2  -3   41.04    3.69
  -2  -1  -3   39.74    4.19
  -1   2  -3   39.97    4.15
  -2  -1  -3   39.26    3.38
  -2  -1  -3   39.03    3.37
   1  -2   3   41.84    3.46
   1  -2   3   41.29    3.44
  -2  -1   3   40.79    3.43
  -1   2   3   43.59    3.69
  -2  -1   3   41.30    4.22
   2   1   3   38.69    3.38
  -1   2   3   39.74    3.40
  -2  -1   3   40.84    3.44
  -1   2   3   39.00    3.41
   1  -2   3   40.27    4.16
   2   0  -3   53.97    4.82
  -2   0  -3   50.61    4.80
   0  -2  -3   54.12    5.15
   2   0  -3   53.57    5.94
   2   0  -3   51.98    5.17
   0   2  -3   54.60    4.82
   0  -2  -3   53.32    4.79
  -2   0  -3   54.23    5.87
   0   2  -3   54.39    5.91
   2   0  -3   50.80    4.83
   0   2  -3   53.09    4.84
   0  -2  -3   52.82    4.79
  -2   0  -3   54.29    4.80
   2   0   3   69.13    4.81
   2   0   3   66.36    4.82
  -2   0   3   67.11    4.83
  -2   0   3   68.05    4.85
   0   2   3   67.15    4.80
   0   2   3   68.23    5.16
   2  -1  -3  101.49    9.11
  -1  -2  -3  100.04    8.45
  -1  -2  -3  102.68    8.45
  -2   1  -3  106.15    8.50
   2  -1  -3   97.61    8.50
   2  -1  -3   96.85    8.49
  -2   1  -3   92.20   10.33
  -1  -2  -3  103.12   10.44
   1   2  -3  102.37    8.51
  -2   1  -3  104.88    8.50
   1   2  -3  100.27    8.51
  -2   1  -3  102.46    9.12
  -2   1   3  101.17    8.51
  -2   1   3   99.49    8.49
  -1  -2   3  105.55    8.52
  -2   1   3  110.33    9.12
   2  -1   3  107.99    8.50
   2  -1   3  108.01    8.52
   1   2   3  102.63    8.46
  -1  -2   3  105.24    8.52
  -2  -2  -3  171.71   13.20
   2  -2  -3  168.79   13.24
  -2   2  -3  165.29   13.26
  -2   2  -3  168.85   16.15
   2   2  -3  163.37   14.12
  -2   2  -3  169.60   13.27
   2  -2  -3  169.96   14.19
   2   2  -3  169.69   13.26
  -2  -2  -3  170.24   13.21
   2  -2  -3  163.67   13.26
   2   2  -3  153.78   13.27
  -2  -2  -3  175.04   16.26
  -2   2  -3  166.50   14.21
  -2   2   3  144.09   13.23
  -2   2   3  152.36   14.17
   2   2   3  151.49   13.21
  -2   2   3  152.55   13.25
  -2  -2   3  150.28   13.25
  -2  -2   3  151.45   13.26
  -2  -2   3  151.85   16.25
   2  -2   3  152.87   13.25
   2   2   3  151.90   16.23
   2  -2   3  149.71   16.15
   2  -2   3  156.37   13.27
  -3  -2  -3  110.86    9.62
  -3  -2  -3  111.36    9.61
  -2   3  -3  114.80   11.76
  -2   3  -3  112.88    9.68
  -3  -2  -3  115.03   11.84
   3   2  -3  112.30    9.68
   2  -3  -3  102.28   10.34
   2  -3  -3  111.05    9.66
   3   2  -3  108.89   10.28
   2  -3   3  118.02    9.67
   2  -3   3  125.96    9.72
  -3  -2   3  124.97   11.91
  -3  -2   3  118.43    9.66
  -2   3   3  123.34    9.68
   3   2   3  123.63   11.85
   3   2   3  119.84    9.61
  -2   3   3  118.08    9.65
   2  -3   3  121.87   11.78
   3   2   3  114.07    9.63
  -1   3  -3  135.84   14.77
   3   1  -3  141.76   14.84
   1  -3  -3  147.43   12.09
   3   1  -3  144.50   12.10
  -1   3  -3  141.43   12.11
  -1   3  -3  143.90   12.96
  -3  -1  -3  147.96   14.79
  -1   3  -3  128.66   12.10
   3   1  -3  139.15   12.11
  -3  -1  -3  152.71   12.93
   1  -3  -3  147.20   12.94
  -3  -1  -3  140.86   12.06
  -3  -1  -3  144.15   12.07
   1  -3  -3  150.06   12.08
   3   1  -3  145.05   12.92
   1  -3   3  146.13   12.11
  -3  -1   3  149.50   14.85
  -1   3   3  144.61   12.08
   3   1   3  147.24   14.79
   3   1   3  149.21   12.06
  -1   3   3  149.64   12.09
   1  -3   3  151.85   14.81
  -3  -1   3  148.62   12.10
  -3  -1   3  145.27   12.11
   3   1   3  142.12   12.07
  -3  -1   3  153.04   12.91
   1  -3   3  150.23   12.13
  -1   3   3  158.98   12.94
  -3   0  -3   79.68    6.78
   0   3  -3   68.92    6.30
   0   3  -3   70.42    7.70
  -3   0  -3   76.29    6.28
   0  -3  -3   69.98    6.71
   0  -3  -3   71.77    6.27
   0  -3  -3   72.40    6.26
   3   0  -3   71.76    6.29
  -3   0  -3   76.33    6.29
   0  -3  -3   67.34    7.75
   3   0  -3   70.10    6.30
  -3   0  -3   73.53    7.64
   3   0  -3   70.79    6.75
   0   3  -3   68.07    6.29
   3   0  -3   70.03    7.73
  -3   0   3   78.88    6.32
  -3   0   3   85.01    6.76
   0  -3   3   78.93    6.33
   0   3   3   79.77    6.27
   3   0   3   80.77    6.28
   0   3   3   82.28    6.72
   0  -3   3   78.94    7.75
   0   3   3   79.03    6.28
  -3   0   3   77.27    6.30
   3   0   3   76.75    6.29
   3   0   3   80.48    7.65
   0  -3   3   78.11    6.32
  -1  -3  -3   12.09    1.46
   1   3  -3    8.93    1.25
  -1  -3  -3   11.56    0.98
   1   3  -3    9.35    1.14
  -1  -3  -3   10.81    1.07
  -3   1  -3    9.56    1.05
   3  -1  -3   10.09    1.05
  -3   1  -3   10.46    1.00
   3  -1  -3    9.32    1.16
  -1  -3  -3   12.40    0.99
   1   3  -3    8.56    1.07
  -3   1  -3   11.63    1.33
   3  -2  -3  163.53   16.57
  -3   2  -3  172.76   15.48
  -2  -3  -3  186.55   15.44
  -2  -3  -3  181.98   16.47
  -2  -3  -3  182.25   15.43
  -2  -3  -3  178.57   19.00
   2   3  -3  181.93   15.51
   3  -2  -3  174.07   15.50
  -2  -3   3  196.18   19.03
  -3   2   3  198.17   15.51
  -2  -3   3  194.93   15.50
   3  -2   3  202.30   16.64
   3  -2   3  200.97   15.50
  -3   2   3  182.85   15.48
   2   3   3  189.59   15.45
   3  -2   3  197.52   15.52
   2   3   3  196.69   15.44
  -3  -3  -3  173.40   16.73
  -3   3  -3  164.51   13.65
   3   3  -3  163.76   14.49
   3  -3  -3  152.81   13.64
   3  -3  -3  171.40   14.64
  -3  -3  -3  169.08   13.58
   3   3  -3  170.49   13.66
   3   3   3  159.49   13.57
  -3   3   3  153.96   13.61
  -3  -3   3  162.58   16.76
  -3   3   3  161.68   13.65
   3  -3   3  164.18   16.59
   3  -3   3  170.13   14.66
   3  -3   3  170.49   13.66
  -3  -3   3  159.84   13.63
   3  -3   3  167.92   13.67
   3   3   3  157.98   13.59
   3  -4  -3  181.42   14.27
  -4  -3  -3  183.86   14.18
   4   3  -3  181.67   14.28
  -4  -3  -3  190.55   15.15
  -3   4  -3  181.40   14.27
  -4  -3  -3  185.49   17.47
   3  -4  -3  158.30   15.25
   4   3  -3  182.85   15.14
   3  -4   3  170.93   15.34
   4   3   3  156.52   14.19
   3  -4   3  158.83   14.26
  -4  -3   3  165.78   17.47
  -4  -3   3  163.27   14.24
  -3   4   3  167.84   14.25
   4   3   3  163.77   14.17
   3  -4   3  161.17   17.35
  -3   4   3  157.90   14.22
   4   2  -3  154.41   13.07
  -2   4  -3  158.39   13.07
   4   2  -3  153.77   13.89
  -2   4  -3  154.58   15.90
  -4  -2  -3  157.07   15.96
  -4  -2  -3  152.49   12.99
   2  -4  -3  155.24   13.04
  -4  -2  -3  156.11   13.90
   2  -4  -3  143.61   13.95
   4   2   3  161.36   15.96
   2  -4   3  162.29   13.10
   2  -4   3  169.47   14.04
   2  -4   3  161.94   15.93
  -2   4   3  158.40   13.05
   4   2   3  154.81   13.01
  -4  -2   3  161.78   13.88
  -2   4   3  150.58   13.01
   4   2   3  160.09   12.99
  -4  -2   3  158.15   16.00
  -4  -2   3  154.69   13.04
   1  -4  -3   36.87    3.64
  -4  -1  -3   37.35    4.42
   4   1  -3   34.71    3.69
  -4  -1  -3   38.13    3.61
  -1   4  -3   35.94    3.65
  -1   4  -3   36.80    4.44
   4   1  -3   38.04    3.91
  -4  -1  -3   37.86    3.93
  -1   4   3   46.69    3.65
   4   1   3   49.76    3.63
  -4  -1   3   45.80    4.52
   1  -4   3   43.58    3.75
   4   1   3   50.75    4.47
  -4  -1   3   47.05    3.69
   4   1   3   44.89    3.65
  -4  -1   3   48.61    3.89
  -1   4   3   47.07    3.67
   1  -4   3   47.29    4.51
   0  -4  -3  127.96   12.83
   0   4  -3  121.72   11.13
  -4   0  -3  127.86   10.39
   4   0  -3  123.83   10.43
   0  -4  -3  121.96   11.11
   0   4  -3  125.23   10.43
  -4   0  -3  133.12   12.67
   0   4  -3  122.36   12.75
   4   0  -3  130.42   11.17
   0  -4  -3  125.91   10.38
   0   4   3  120.73   10.39
   4   0   3  121.39   10.41
   0  -4   3  124.42   10.45
  -4   0   3  115.75   10.40
  -4   0   3  120.23   12.75
   4   0   3  133.00   10.39
   0   4   3  132.21   11.10
   4   0   3  127.47   12.68
   0   4   3  121.68   10.38
   4  -1  -3  119.41   10.19
   1   4  -3  117.28    9.49
   4  -1  -3  113.80    9.51
  -1  -4  -3  120.37    9.43
  -1  -4  -3  120.92   10.07
  -1  -4  -3  118.89   11.69
  -4   1  -3  122.81    9.47
   1   4   3  110.10    9.43
   4  -1   3  113.55   11.48
  -4   1   3  104.05    9.46
   4  -1   3  114.38   10.23
  -1  -4   3  108.60    9.48
  -1  -4   3  111.39   11.66
   1   4   3  109.21   10.05
   4  -1   3  106.08    9.47
   1   4   3  108.59    9.44
   4  -1   3  113.41    9.46
   4  -2  -3  114.95   10.81
  -2  -4  -3  115.51   12.35
  -4   2  -3  111.98   10.04
   4  -2  -3  108.21   10.06
  -2  -4  -3  113.06   10.63
  -2  -4  -3  113.66    9.98
   2   4  -3  110.73   10.07
  -2  -4   3  129.40   12.41
  -2  -4   3  124.02   10.05
  -4   2   3  122.56   10.05
   4  -2   3  133.92   10.06
   4  -2   3  136.07   10.87
   4  -2   3  126.51   10.07
   2   4   3  122.28   10.01
   2   4   3  126.99   10.00
   4  -3  -3   38.49    3.38
   3   4  -3   40.48    3.00
   3   4  -3   38.29    3.02
  -4   3  -3   38.18    2.95
  -3  -4  -3   41.63    3.71
  -3  -4  -3   40.71    2.90
   4  -3  -3   37.30    2.98
   4  -3   3   27.93    3.05
   3   4   3   30.32    2.86
  -3  -4   3   30.63    3.81
  -3  -4   3   28.70    2.94
  -4   3   3   26.70    2.89
   3   4   3   26.80    2.90
   4  -3   3   28.43    3.41
   4  -3   3   27.34    3.42
  -4  -4  -3   40.51    3.01
   4  -4  -3   39.15    3.10
  -4   4  -3   40.84    3.08
  -4  -4  -3   43.24    3.83
   4  -4  -3   39.14    3.54
   4   4  -3   38.44    3.17
   4   4  -3   40.71    3.14
  -4   4   3   27.87    2.99
  -4  -4   3   28.66    3.11
  -4  -4   3   30.08    3.95
   4  -4   3   30.23    3.60
   4  -4   3   27.91    3.21
   4  -4   3   30.22    3.57
   4   4   3   28.04    2.99
   4   4   3   29.39    2.93
  -5  -4  -3   26.98    2.46
  -5  -4  -3   28.27    2.56
   5   4  -3   27.98    2.60
  -5  -4  -3   29.39    3.30
  -4   5  -3   27.15    2.67
   4  -5  -3   28.46    2.59
   4  -5  -3   24.68    3.04
   5   4  -3   26.27    2.57
   4  -5   3   27.16    2.85
  -5  -4   3   26.76    2.66
  -4   5   3   24.93    2.50
   4  -5   3   27.96    3.01
   5   4   3   27.11    2.57
   4  -5   3   26.98    3.23
  -5  -4   3   27.32    3.25
   5   4   3   27.64    2.43
  -3   5  -3    0.96    0.83
  -5  -3  -3    1.30    0.70
  -5  -3  -3    0.51    0.61
   3  -5  -3    1.59    0.83
  -5  -3  -3    1.20    0.51
   3  -5  -3    1.74    0.74
   5   3  -3    1.10    0.66
   3  -5   3    3.51    1.20
  -5  -3   3    3.72    0.90
   5   3   3    5.33    0.62
  -3   5   3    4.51    0.80
   3  -5   3    2.64    0.62
  -5  -3   3    3.54    0.49
  -5  -3   3    3.58    0.95
   3  -5   3    2.13    0.99
   5   3   3    3.77    0.73
  -5  -2  -3   20.05    2.14
  -2   5  -3   21.60    2.31
   5   2  -3   20.61    2.30
  -5  -2  -3   21.04    2.69
   5   2  -3   21.78    2.32
   2  -5  -3   18.09    2.36
  -5  -2  -3   21.93    2.38
   2  -5  -3   20.62    2.17
  -2   5  -3   22.01    2.59
  -5  -2   3   25.31    2.19
  -2   5   3   26.33    2.24
   5   2   3   24.12    2.20
   2  -5   3   24.37    2.44
  -5  -2   3   27.88    2.93
  -5  -2   3   28.02    2.29
   2  -5   3   30.33    2.71
  -2   5   3   26.53    2.25
   2  -5   3   25.55    2.69
   5   2   3   27.59    2.13
   5   1  -3   30.00    2.66
   1  -5  -3   29.36    2.47
  -5  -1  -3   31.27    2.91
   1  -5  -3   31.36    3.19
   5   1  -3   28.94    2.47
  -1   5  -3   31.47    2.47
   1  -5  -3   30.40    2.68
  -5  -1  -3   30.49    2.38
   1  -5   3   22.74    2.48
   5   1   3   24.81    2.92
  -1   5   3   22.29    2.41
   5   1   3   23.76    2.43
  -1   5   3   22.25    2.41
  -5  -1   3   22.31    2.39
   5   1   3   24.70    2.37
  -5  -1   3   24.90    3.07
   0  -5  -3    8.74    1.13
  -5   0  -3   10.28    1.02
   0   5  -3   10.89    1.12
   0  -5  -3   11.33    1.11
  -5   0  -3   10.56    1.14
   5   0  -3   11.47    1.13
   0   5  -3    7.50    1.07
   0  -5  -3   11.78    1.45
   5   0  -3   11.07    1.19
   0  -5   3    7.28    1.12
   5   0   3    6.76    1.14
   0  -5   3    5.49    1.19
  -5   0   3    7.85    1.06
   5   0   3    7.67    1.04
   5   0   3    7.79    1.12
   0   5   3   10.27    1.15
   0   5   3    8.48    1.04
   5   0   3    7.39    1.09
   0   5   3    7.56    1.01
  -5   0   3    7.68    1.25
  -1  -5  -3   28.85    3.11
  -1  -5  -3   30.87    3.82
   1   5  -3   30.09    2.99
  -5   1  -3   32.75    2.98
   5  -1  -3   32.90    3.35
  -1  -5  -3   32.36    2.94
   5  -1  -3   30.11    3.00
   1   5  -3   27.69    3.13
   5  -1   3   38.07    3.51
   1   5   3   35.10    2.96
   1   5   3   36.12    2.97
  -5   1   3   33.77    3.02
   1   5   3   35.60    3.09
   5  -1   3   35.34    3.06
   5  -1   3   38.77    2.96
  -1  -5   3   37.76    3.86
  -1  -5   3   37.92    3.12
   5  -1   3   35.03    3.34
   2   5  -3   20.12    2.05
   2   5  -3   18.23    2.02
   5  -2  -3   20.33    2.05
   5  -2  -3   19.77    2.27
  -2  -5  -3   19.21    1.94
  -2  -5  -3   19.81    2.02
  -2  -5  -3   22.38    2.59
  -5   2  -3   19.24    1.96
   5  -2   3   22.73    2.16
   5  -2   3   24.27    2.23
   5  -2   3   21.55    2.38
   2   5   3   22.78    1.98
  -2  -5   3   22.43    2.20
  -5   2   3   21.77    2.06
   2   5   3   22.96    1.98
  -2  -5   3   24.35    2.80
   5  -3  -3  117.61    9.83
   3   5  -3  109.05    9.09
  -5   3  -3  109.89    9.06
  -3  -5  -3  117.19   11.21
   5  -3  -3  106.18    9.09
  -3  -5  -3  110.13    9.50
  -3  -5  -3  113.10    8.97
   5  -3   3  107.79   10.88
  -3  -5   3  106.46    9.04
   5  -3   3  107.84   10.88
   5  -3   3   91.56    9.77
   3   5   3  104.17    8.99
   5  -3   3  105.95    9.10
   3   5   3  105.43    8.97
  -3  -5   3  111.49   11.22
  -5   3   3   98.84    9.01
   4   5  -3   34.83    3.23
  -5   4  -3   33.72    3.27
  -4  -5  -3   34.03    3.16
  -4  -5  -3   35.36    3.16
  -4  -5  -3   36.05    4.01
   4   5  -3   33.67    3.22
   5  -4  -3   35.19    3.58
   5  -4  -3   32.74    3.24
  -4  -5  -3   36.32    3.18
   4   5   3   36.98    3.13
   5  -4   3   36.20    3.28
  -4  -5   3   35.96    3.33
   4   5   3   35.04    3.16
  -4  -5   3   37.95    4.27
  -5   4   3   34.91    3.25
   5  -4   3   37.69    3.72
   5  -4   3   40.09    3.91
  -5  -5  -3   20.01    2.66
  -5  -5  -3   21.25    1.89
   5   5  -3   21.89    2.32
   5  -5  -3   18.46    2.14
  -5  -5  -3   19.38    2.01
  -5   5  -3   19.46    2.26
   5   5  -3   20.47    2.01
  -5  -5  -3   19.85    1.86
   5  -5   3   20.04    2.57
   5   5   3   22.01    1.97
   5  -5   3   22.22    2.26
  -5   5   3   18.64    2.18
  -5  -5   3   22.11    2.30
   5   5   3   19.99    2.09
   5  -5   3   23.42    2.39
  -5  -5   3   24.05    2.81
  -6  -5  -3   18.37    1.76
   6   5  -3   17.38    1.90
   6   5  -3   15.34    2.03
  -6  -5  -3   18.07    1.93
  -6  -5  -3   18.69    2.87
   5  -6  -3   14.47    2.29
   5  -6  -3   17.70    2.27
  -5   6  -3   17.67    2.14
  -6  -5   3   20.04    2.71
   6   5   3   19.72    2.04
   5  -6   3   21.14    2.58
   5  -6   3   18.58    2.44
   5  -6   3   21.90    2.34
   6   5   3   20.80    1.91
  -5   6   3   19.92    2.17
  -6  -5   3   18.72    2.22
   4  -6  -3   55.32    5.26
   6   4  -3   52.22    4.76
   4  -6  -3   54.28    4.78
  -4   6  -3   54.10    4.68
  -6  -4  -3   57.68    5.83
   6   4  -3   55.28    4.85
  -6  -4  -3   58.60    4.83
  -6  -4  -3   54.55    4.57
   4  -6   3   51.11    5.59
   6   4   3   51.82    4.56
   6   4   3   51.39    4.63
  -6  -4   3   50.74    5.78
  -6  -4   3   51.27    4.62
   4  -6   3   43.04    5.13
   4  -6   3   50.77    4.75
  -4   6   3   51.83    4.68
  -6  -3  -3   53.38    4.89
   6   3  -3   54.32    4.98
   3  -6  -3   56.28    5.04
   3  -6  -3   56.79    6.20
  -3   6  -3   55.75    4.99
  -6  -3  -3   56.67    6.11
  -6  -3  -3   54.65    5.23
   3  -6  -3   55.12    5.48
   6   3  -3   58.05    5.24
   3  -6   3   59.84    5.17
   6   3   3   60.09    4.97
  -6  -3   3   61.70    6.28
  -3   6   3   57.10    4.99
  -6  -3   3   60.55    5.01
   6   3   3   60.85    4.88
   3  -6   3   60.61    6.04
   3  -6   3   50.65    5.43
   6   2  -3   10.98    1.30
   6   2  -3   10.37    1.36
   2  -6  -3    8.46    1.21
  -6  -2  -3   10.51    1.48
   2  -6  -3   10.13    1.31
   2  -6  -3    6.79    1.28
  -2   6  -3   10.58    1.21
  -6  -2  -3    8.29    0.99
   6   2   3    8.30    1.15
  -6  -2   3    6.40    1.15
  -6  -2   3    5.78    1.27
   2  -6   3    6.41    1.28
  -2   6   3    8.13    1.14
   6   2   3    8.42    1.00
   2  -6   3    8.01    1.50
   2  -6   3    5.54    1.14
   1  -6  -3    5.67    1.27
   6   1  -3    9.19    1.29
  -6  -1  -3   10.94    1.38
   1  -6  -3    6.28    1.03
   6   1  -3    7.52    1.09
  -6  -1  -3    9.22    1.05
   1  -6  -3    9.85    1.19
  -1   6  -3    8.73    1.10
   6   1   3    8.81    1.14
  -6  -1   3    6.58    1.18
  -1   6   3    7.84    1.07
   1  -6   3    5.89    1.17
   1  -6   3    7.37    1.20
  -1   6   3    7.96    1.08
   6   1   3    6.04    1.04
  -6  -1   3    6.02    1.09
   6   1   3    9.35    1.02
   0  -6  -3    4.84    0.89
  -6   0  -3    8.29    1.11
  -6   0  -3    7.38    0.92
   6   0  -3    5.62    1.06
   6   0  -3    7.30    1.22
   0  -6  -3    4.10    1.18
   0   6  -3    7.50    1.19
   0  -6   3    8.16    1.35
   0  -6   3    5.51    1.17
   6   0   3    8.85    1.17
   0   6   3    9.10    1.05
   6   0   3    5.81    1.11
  -6   0   3    7.08    1.04
   6   0   3    8.08    1.12
   0   6   3    7.91    1.00
   6  -1  -3   30.19    3.04
   6  -1  -3   30.01    3.18
  -1  -6  -3   29.68    3.64
  -6   1  -3   32.06    2.89
  -1  -6  -3   29.94    2.86
  -1  -6  -3   30.83    3.02
   1   6  -3   30.19    3.00
  -1  -6   3   33.86    2.96
   6  -1   3   30.90    2.98
  -1  -6   3   31.53    3.80
   6  -1   3   31.37    3.42
   1   6   3   33.54    2.96
   1   6   3   35.77    2.95
  -6   1   3   30.74    2.93
   1   6   3   31.87    2.84
   6  -1   3   34.86    3.38
   2   6  -3    0.16    0.44
  -2  -6  -3    0.79    0.42
   2   6  -3   -0.15    0.64
  -6   2  -3   -0.16    0.70
   6  -2  -3    1.21    0.77
  -2  -6  -3    0.77    0.70
   6  -2  -3    0.55    0.67
   2   6   3    1.18    0.66
   6  -2   3    0.32    1.03
  -6   2   3    1.31    0.76
   6  -2   3    0.06    0.96
  -2  -6   3    1.02    1.10
   2   6   3    1.22    0.56
  -2  -6   3    0.18    0.93
   6  -2   3    0.39    0.32
   3   6  -3   24.89    2.62
  -3  -6  -3   27.78    2.46
  -3  -6  -3   26.41    3.16
  -6   3  -3   25.17    2.53
   3   6  -3   23.42    2.45
  -3  -6  -3   23.90    2.36
   6  -3  -3   21.39    2.49
   6  -3  -3   23.19    3.03
   6  -3   3   27.84    2.72
  -3  -6   3   26.07    2.49
   3   6   3   28.61    2.37
  -3  -6   3   29.42    3.25
   3   6   3   27.07    2.44
   6  -3   3   26.51    3.20
   6  -3   3   27.14    2.53
  -6   3   3   25.87    2.53
   4   6  -3   33.27    3.47
  -4  -6  -3   34.23    4.21
   4   6  -3   32.86    3.31
   6  -4  -3   29.80    3.72
  -6   4  -3   34.66    3.41
  -4  -6  -3   34.76    3.26
   6  -4  -3   33.27    3.38
   4   6   3   39.46    3.38
   6  -4   3   39.24    3.59
  -4  -6   3   38.92    4.31
   6  -4   3   39.84    3.90
  -6   4   3   39.49    3.42
  -4  -6   3   38.23    3.36
   4   6   3   39.88    3.24
   6  -4   3   40.78    3.83
   6  -4   3   37.60    3.80
  -6   5  -3   16.77    1.97
   5   6  -3   16.14    1.43
  -5  -6  -3   15.43    1.76
  -5  -6  -3   15.82    2.31
   6  -5  -3   15.57    2.03
   6  -5  -3   13.31    1.85
   5   6  -3   14.85    1.76
   5   6   3   13.82    1.61
  -5  -6   3   10.27    2.10
   6  -5   3   14.83    1.77
  -6   5   3   13.05    1.65
   5   6   3   13.26    1.71
  -5  -6   3   10.24    1.83
   6  -6  -3   14.89    1.83
   6   6  -3   11.81    1.34
   6   6  -3   15.88    1.93
  -6   6  -3   12.66    1.65
   6  -6  -3   11.20    2.03
  -6  -6  -3    9.85    2.02
  -6  -6  -3   11.72    1.58
   6   6   3   14.60    1.66
  -6   6   3   14.23    1.68
   6  -6   3   16.00    2.25
   6  -6   3   15.61    1.86
  -6  -6   3   14.79    1.72
   6  -6   3    9.91    1.85
  -6  -6   3   12.49    2.16
   6  -7  -3    0.60    1.09
   6  -7  -3    0.39    1.20
  -6   7  -3    1.00    1.04
  -7  -6  -3   -0.60    1.33
   7   6  -3    0.22    1.36
  -7  -6  -3   -0.20    0.93
  -7  -6   3    0.72    1.12
   6  -7   3    1.00    1.39
   6  -7   3   -0.07    1.61
   7   6   3    1.44    1.25
  -6   7   3    2.58    1.00
  -7  -6   3    1.38    1.02
   6  -7   3    0.84    0.73
   5  -7  -3    7.57    1.73
  -7  -5  -3    6.75    1.13
  -5   7  -3    7.82    1.33
   5  -7  -3    5.09    1.31
   7   5  -3    7.43    1.30
   7   5  -3    5.93    0.94
  -7  -5  -3    5.99    1.50
   5  -7   3    7.14    1.13
   5  -7   3   11.08    1.69
  -5   7   3    6.38    1.40
   7   5   3    8.06    1.35
  -7  -5   3    5.40    1.64
  -7  -5   3    7.95    1.48
   5  -7   3    7.17    1.76
   7   4  -3   19.15    2.43
  -7  -4  -3   23.08    2.38
   4  -7  -3   22.53    3.09
   7   4  -3   20.41    2.65
  -7  -4  -3   23.68    2.35
   4  -7  -3   21.21    3.22
   4  -7  -3   22.15    2.69
  -7  -4  -3   25.37    3.24
  -4   7  -3   20.61    2.45
   4  -7   3   29.22    3.36
  -4   7   3   29.43    2.60
  -7  -4   3   30.90    3.55
   4  -7   3   26.79    2.97
   7   4   3   27.00    2.52
  -7  -4   3   26.55    2.60
   4  -7   3   22.68    2.60
   7   3  -3   45.90    4.28
  -3   7  -3   45.68    4.40
  -7  -3  -3   47.22    5.27
   3  -7  -3   48.06    4.80
  -7  -3  -3   47.63    4.19
   3  -7  -3   47.91    5.41
   3  -7  -3   47.92    4.38
   7   3  -3   47.91    4.50
   3  -7   3   45.46    5.25
  -3   7   3   47.90    4.32
   7   3   3   51.76    4.30
   3  -7   3   47.38    4.54
   3  -7   3   52.04    4.97
  -7  -3   3   47.67    5.28
  -7  -3   3   47.96    4.33
   7   2  -3   57.21    5.07
   2  -7  -3   48.94    5.15
   2  -7  -3   55.36    4.77
  -7  -2  -3   53.50    4.65
   2  -7  -3   57.47    5.98
   7   2  -3   55.17    4.75
  -7  -2  -3   58.70    5.75
  -2   7  -3   54.88    4.84
   2  -7   3   48.37    4.77
  -7  -2   3   52.03    4.67
  -2   7   3   52.29    4.74
  -7  -2   3   51.32    5.77
   2  -7   3   54.08    5.14
   2  -7   3   52.04    5.81
   7   2   3   52.80    4.74
  -7  -1  -3   10.14    1.24
   1  -7  -3   10.57    1.47
   1  -7  -3    8.42    1.62
  -7  -1  -3   11.92    1.71
  -1   7  -3   11.17    1.38
   7   1  -3   10.41    1.41
   7   1  -3    7.41    1.36
   1  -7  -3    7.62    1.38
   1  -7   3    9.14    1.55
   1  -7   3   14.55    1.84
  -1   7   3   12.73    1.52
   7   1   3   11.19    1.44
  -7  -1   3   12.83    1.45
  -7  -1   3   10.43    1.54
   7   1   3   13.34    1.50
   0  -7  -3    0.14    0.72
   7   0  -3    0.75    0.86
  -7   0  -3   -0.85    0.63
  -7   0  -3    0.87    0.57
   0  -7  -3    0.34    0.94
   7   0  -3   -1.14    1.09
   0  -7  -3    0.50    0.71
   0   7  -3    0.41    1.01
  -7   0   3    0.14    0.85
   7   0   3   -1.10    0.88
   7   0   3   -0.03    0.52
   0   7   3   -0.26    0.80
   0  -7   3   -0.28    0.95
   7   0   3   -0.72    0.95
   0  -7   3    0.00    0.90
   0   7   3    0.34    0.69
  -7   1  -3   34.22    2.98
  -1  -7  -3   34.10    4.02
  -1  -7  -3   28.27    3.10
  -1  -7  -3   30.63    2.96
   7  -1  -3   27.82    3.16
   7  -1  -3   31.30    3.47
   1   7  -3   27.57    3.11
   1   7   3   34.81    3.02
   1   7   3   33.42    3.00
  -1  -7   3   33.51    3.05
  -7   1   3   32.90    3.04
   7  -1   3   35.06    3.46
   7  -1   3   33.19    3.58
  -1  -7   3   28.11    3.75
   1   7   3   31.91    2.93
   7  -1   3   33.43    2.98
   2   7  -3   23.86    2.49
  -2  -7  -3   25.28    3.18
   2   7  -3   26.24    2.65
  -2  -7  -3   26.60    2.43
   7  -2  -3   25.88    2.81
  -2  -7  -3   25.23    2.47
   7  -2  -3   25.68    2.52
  -7   2  -3   27.82    2.50
   7  -2   3   23.35    3.18
   7  -2   3   24.10    2.63
  -2  -7   3   22.51    2.49
  -7   2   3   21.64    2.37
  -2  -7   3   22.91    3.49
   7  -2   3   26.69    2.73
   2   7   3   25.17    2.43
   2   7   3   25.87    2.52
  -3  -7  -3    4.40    0.52
  -3  -7  -3    4.88    0.98
   3   7  -3    4.30    1.23
  -7   3  -3    4.96    1.09
  -3  -7  -3    4.02    1.07
   7  -3  -3    2.82    1.03
   7  -3  -3    4.50    1.12
   3   7  -3    2.80    0.63
  -7   3   3    3.04    1.05
  -3  -7   3    3.60    1.36
   3   7   3    3.13    0.80
   7  -3   3    0.91    1.36
  -3  -7   3    1.87    1.02
   7  -3   3    2.65    1.04
   3   7   3    2.48    0.91
   4   7  -3    4.75    0.65
   7  -4  -3    4.16    1.19
  -4  -7  -3    5.12    1.05
   4   7  -3    3.29    0.62
  -4  -7  -3    4.66    1.42
  -7   4  -3    5.28    1.22
   7  -4  -3    5.82    1.56
   4   7  -3    5.30    1.14
   7  -4   3    7.07    0.93
  -7   4   3    8.36    1.11
  -4  -7   3    6.60    1.33
   7  -4   3    5.30    1.31
   7  -4   3    4.38    0.69
  -4  -7   3    7.33    1.51
   4   7   3    7.04    0.94
   4   7   3    6.25    1.08
   7  -4   3    7.89    1.33
   7  -5  -3    4.79    1.30
  -7   5  -3    5.79    1.13
   7  -5  -3    7.84    1.71
  -5  -7  -3    4.31    1.21
  -5  -7  -3    5.29    1.30
   5   7  -3    3.80    1.42
  -5  -7   3    4.18    1.65
   7  -5   3    6.10    1.77
  -7   5   3    7.80    1.16
   7  -5   3    5.92    1.75
   5   7   3    6.29    1.17
   7  -5   3    5.21    0.78
  -5  -7   3    4.41    1.52
   7  -6  -3    1.15    1.59
   7  -6  -3    1.07    1.67
  -6  -7  -3    1.75    1.50
  -6  -7  -3    1.97    1.02
   6   7  -3    1.58    1.38
  -7   6  -3    2.21    1.37
   7  -6   3    3.02    0.73
  -6  -7   3    1.62    1.59
   7  -6   3   -0.57    1.64
   6   7   3    3.08    1.14
  -6  -7   3    1.79    1.49
  -7   6   3    3.18    1.04
   7  -6   3    3.20    1.82
   7  -7  -3    0.66    1.77
  -7  -7  -3    1.30    1.18
   7   7  -3    2.42    1.56
   7  -7  -3    0.39    1.67
  -7   7  -3    0.53    1.45
   7   7   3    2.26    1.37
   7  -7   3    0.49    1.96
  -7  -7   3    1.09    1.52
  -7   7   3    0.76    1.03
   7  -7   3   -0.56    1.25
  -7  -7   3    0.66    1.23
   7  -8  -3    4.98    1.30
   7  -8  -3    5.17    2.06
   8   7  -3    3.00    1.75
  -7   8  -3    4.15    1.75
  -8  -7  -3    2.44    1.79
   7  -8  -3    2.22    1.46
  -8  -7   3    2.66    1.62
  -7   8   3    6.63    1.68
   8   7   3    6.94    1.66
  -8  -7   3    1.28    1.88
   7  -8   3    5.62    2.28
   7  -8   3    2.69    1.51
   6  -8  -3    4.14    1.27
   8   6  -3    3.11    1.31
   6  -8  -3    3.73    1.79
   6  -8  -3    5.45    1.91
  -8  -6  -3    2.49    1.23
  -6   8  -3    2.49    1.63
  -8  -6   3    4.45    1.54
   6  -8   3    3.47    1.02
   6  -8   3    4.34    1.48
  -6   8   3    6.73    1.54
   6  -8   3    5.31    1.70
   8   6   3    7.16    1.61
  -8  -6   3    3.44    1.39
   5  -8  -3   30.81    3.46
  -5   8  -3   30.10    2.92
   5  -8  -3   35.07    3.81
   8   5  -3   33.25    3.18
   8   5  -3   26.90    2.83
  -8  -5  -3   30.45    2.77
   5  -8  -3   31.53    3.21
  -8  -5  -3   30.82    3.55
  -8  -5   3   25.94    4.12
  -5   8   3   24.02    3.00
   5  -8   3   22.89    3.00
   8   5   3   22.77    2.90
  -8  -5   3   25.31    3.00
   5  -8   3   20.19    3.21
   5  -8   3   25.76    3.40
   4  -8  -3    1.77    1.17
   4  -8  -3    3.08    1.55
  -4   8  -3    1.08    1.07
   8   4  -3    0.73    1.40
   4  -8  -3    1.54    1.03
  -8  -4  -3    1.54    1.21
   8   4  -3    1.09    0.79
  -8  -4  -3    1.28    0.91
   4  -8   3    4.54    1.53
  -4   8   3    3.91    1.32
  -8  -4   3    3.48    1.43
  -8  -4   3    2.69    1.32
   4  -8   3    4.02    1.06
   4  -8   3    4.05    1.18
   8   4   3    5.08    1.42
  -8  -3  -3    5.64    1.08
   3  -8  -3    3.38    1.13
   3  -8  -3    4.57    1.38
  -3   8  -3    4.87    1.50
   8   3  -3    4.93    1.04
   8   3  -3    6.34    1.31
  -8  -3  -3    4.26    1.24
   3  -8  -3    6.08    1.57
  -8  -3   3    9.05    1.55
   3  -8   3    9.02    1.59
  -8  -3   3    8.23    1.40
  -3   8   3   10.12    1.25
   3  -8   3    7.75    1.36
   3  -8   3    7.64    1.95
   2  -8  -3   47.86    4.11
   8   2  -3   46.14    4.04
  -8  -2  -3   47.92    3.93
  -2   8  -3   46.45    4.04
   2  -8  -3   42.40    4.96
   2  -8  -3   48.54    4.48
  -8  -2  -3   48.42    4.93
   8   2  -3   43.78    4.40
  -2   8   3   38.64    4.03
   8   2   3   42.38    4.06
   2  -8   3   37.99    4.30
  -8  -2   3   45.63    5.08
  -8  -2   3   38.26    4.04
   2  -8   3   37.02    4.98
   8   1  -3   29.92    3.29
  -1   8  -3   27.90    2.93
   1  -8  -3   29.52    3.02
   8   1  -3   29.01    2.95
   1  -8  -3   27.57    3.68
  -8  -1  -3   26.16    2.74
   1  -8  -3   29.76    3.22
  -8  -1  -3   32.91    3.52
  -8  -1   3   32.02    3.73
   8   1   3   34.62    3.06
   1  -8   3   33.95    3.88
  -8  -1   3   31.72    2.87
   1  -8   3   29.31    3.29
   8   1   3   31.10    3.29
  -1   8   3   28.73    2.98
   0  -8  -3   19.16    2.25
   8   0  -3   20.26    2.40
   0  -8  -3   17.22    2.80
   0   8  -3   19.68    2.48
  -8   0  -3   21.42    2.50
  -8   0  -3   20.77    2.13
   0  -8  -3   15.51    2.28
   8   0  -3   19.66    2.22
   0   8   3   20.70    2.26
  -8   0   3   20.48    2.10
   0  -8   3   22.02    3.16
   0  -8   3   22.99    2.31
   8   0   3   24.52    2.39
   8   0   3   20.57    2.72
  -1  -8  -3   15.07    1.93
  -1  -8  -3   11.41    2.12
   8  -1  -3   17.51    2.17
   8  -1  -3   13.60    2.08
   1   8  -3   15.04    1.90
  -1  -8  -3   14.36    1.95
  -8   1  -3   14.89    1.89
   8  -1   3   15.56    2.17
   8  -1   3   19.50    1.92
  -8   1   3   23.09    2.08
  -1  -8   3   15.85    2.33
   1   8   3   20.70    2.00
  -1  -8   3   19.55    2.29
   2   8  -3    6.85    1.41
   8  -2  -3    7.18    1.61
  -2  -8  -3    5.34    0.84
  -8   2  -3    7.52    1.20
   8  -2  -3    6.55    1.25
  -2  -8  -3    4.47    1.49
  -2  -8  -3    7.98    1.22
  -8   2   3    3.71    1.18
   8  -2   3    1.79    1.36
  -2  -8   3    5.04    1.29
   2   8   3    3.09    1.21
   8  -2   3    2.07    1.13
  -2  -8   3    1.88    1.44
  -3  -8  -3   24.36    3.55
   8  -3  -3   18.48    2.65
   8  -3  -3   23.39    2.42
  -8   3  -3   23.39    2.25
   3   8  -3   22.85    2.36
  -3  -8  -3   22.46    2.27
   8  -3   3   20.61    2.65
   3   8   3   21.30    2.33
  -3  -8   3   21.43    2.63
  -3  -8   3   19.86    3.16
  -8   3   3   22.80    2.46
   8  -3   3   18.20    2.73
   8  -4  -3    7.53    1.50
  -4  -8  -3    6.95    1.28
  -8   4  -3    6.48    1.42
  -4  -8  -3    6.09    1.45
   4   8  -3    8.46    1.62
   8  -4  -3    6.69    1.79
  -4  -8   3    4.89    1.82
   4   8   3    6.23    1.40
   8  -4   3    6.63    1.45
  -8   4   3    9.14    1.49
   8  -4   3    7.15    1.88
  -4  -8   3    6.33    1.39
  -8   5  -3    7.09    1.21
   8  -5  -3    3.29    1.70
  -5  -8  -3    5.52    1.42
  -5  -8  -3    4.32    1.26
   5   8  -3    3.04    1.51
   8  -5  -3    6.64    1.49
  -5  -8   3    4.57    1.46
   8  -5   3    5.45    1.90
   8  -5   3    5.26    1.87
  -8   5   3    4.92    1.45
   5   8   3    3.42    1.23
  -5  -8   3    3.18    1.69
  -6  -8  -3    3.12    1.79
   6   8  -3    3.24    1.61
   8  -6  -3    4.14    1.85
  -8   6  -3    7.95    1.64
   8  -6  -3    6.95    1.61
  -8   6   3    5.79    1.56
   6   8   3    3.81    1.45
   8  -6   3    3.05    1.46
   8  -6   3    5.83    1.63
  -6  -8   3    3.13    1.88
  -6  -8   3    2.87    1.70
   8  -7  -3    2.22    1.93
   8  -7  -3   -1.48    1.77
  -7  -8  -3    2.42    1.82
   7   8  -3   -0.30    1.65
  -8   7  -3    1.71    1.62
   8  -7   3   -0.69    1.85
  -8   7   3    1.78    1.17
   8  -7   3    1.87    2.15
  -7  -8   3    0.32    1.64
  -7  -8   3    0.73    1.88
   7   8   3    2.53    1.36
  -8   8  -3    5.76    1.92
   8  -8  -3   10.38    2.35
   8  -8  -3    2.96    1.69
  -8  -8  -3    6.48    1.73
   8   8  -3    5.27    1.94
   8  -8  -3    6.05    1.41
  -8  -8   3    4.64    1.75
  -8   8   3    6.30    1.85
   8  -8   3    5.64    1.81
   8  -8   3    7.28    2.48
   8   8   3    5.94    1.62
  -8  -8   3    3.86    1.75
   8  -9  -3    6.94    1.53
   8  -9  -3    5.35    1.87
  -9  -8  -3    2.42    2.13
   9   8  -3    5.15    2.07
  -8   9  -3    6.67    2.13
   8  -9  -3   11.26    2.50
   8  -9   3    3.85    2.38
   9   8   3    7.70    1.81
  -8   9   3    7.25    1.66
  -9  -8   3    2.47    2.34
   8  -9   3    6.97    2.65
  -9  -8   3    3.96    1.91
   9   7  -3    1.27    1.41
   7  -9  -3    1.01    1.23
   7  -9  -3    3.48    1.64
  -7   9  -3    1.11    1.85
  -9  -7  -3   -0.48    1.76
   7  -9  -3   -0.32    1.96
   9   7   3    1.63    1.56
  -7   9   3    1.34    1.29
   7  -9   3    0.46    2.06
  -9  -7   3    2.02    1.66
   7  -9   3    0.75    2.33
  -9  -7   3   -1.38    1.92
   9   6  -3    3.44    1.86
   6  -9  -3    4.16    1.98
   6  -9  -3    2.54    1.90
  -6   9  -3    2.90    1.43
  -9  -6  -3    0.60    1.63
   6  -9  -3    3.30    1.34
   6  -9   3    5.03    2.33
  -6   9   3    3.29    1.68
   6  -9   3    2.99    1.48
   9   6   3    3.93    1.56
  -9  -6   3    0.10    1.83
  -9  -6   3    1.54    1.56
   9   5  -3    9.02    1.65
   5  -9  -3    8.07    1.93
   5  -9  -3    7.42    1.62
   5  -9  -3   11.19    1.71
  -9  -5  -3    6.41    1.72
  -5   9  -3    6.44    1.90
  -9  -5   3    5.67    1.66
  -9  -5   3    5.85    1.58
   5  -9   3    8.42    1.93
   5  -9   3    4.14    1.37
   9   5   3    9.82    1.72
   5  -9   3    5.60    1.93
  -5   9   3    7.87    1.44
  -9  -4  -3    4.96    1.17
  -4   9  -3    5.58    1.73
   4  -9  -3    6.63    1.79
   4  -9  -3    4.27    1.31
   4  -9  -3    3.95    1.20
   9   4  -3    6.76    1.50
   9   4  -3    3.81    1.07
  -9  -4  -3    4.32    1.42
  -4   9   3    6.42    1.32
   4  -9   3    4.03    1.68
   9   4   3    8.32    1.59
  -9  -4   3    5.73    1.37
   4  -9   3    5.54    1.37
  -9  -4   3    5.64    1.52
   4  -9   3    4.98    1.40
   3  -9  -3   36.60    3.49
  -3   9  -3   31.83    3.30
   9   3  -3   31.83    3.56
  -9  -3  -3   32.98    4.03
   9   3  -3   30.40    3.43
   3  -9  -3   34.54    3.90
  -9  -3  -3   35.23    3.19
   3  -9  -3   39.27    4.45
   3  -9   3   30.17    3.74
  -9  -3   3   31.16    3.35
   3  -9   3   29.95    3.66
  -9  -3   3   32.96    4.31
   9   3   3   32.26    3.39
   3  -9   3   30.55    4.11
  -3   9   3   33.62    3.42
  -9  -2  -3   22.85    3.13
   9   2  -3   18.63    2.72
   2  -9  -3   22.90    2.94
  -2   9  -3   22.88    2.82
   2  -9  -3   22.28    2.66
   2  -9  -3   22.23    3.16
   9   2  -3   24.31    2.76
  -9  -2  -3   19.92    2.34
  -2   9   3   22.07    2.61
  -9  -2   3   23.93    2.99
   2  -9   3   22.95    3.34
   2  -9   3   24.54    2.95
  -9  -2   3   21.43    2.37
   9   2   3   23.08    2.68
  -9  -1  -3    1.74    0.96
   1  -9  -3    3.31    1.39
   9   1  -3    3.41    1.63
   9   1  -3    1.70    1.12
   1  -9  -3    1.98    1.05
  -9  -1  -3    1.83    0.93
   1  -9  -3    2.12    1.38
  -1   9   3    1.86    1.23
  -9  -1   3    1.07    1.19
  -9  -1   3   -0.34    1.03
   9   1   3   -2.07    1.01
   1  -9   3   -0.76    1.16
   9   1   3   -0.20    1.32
   1  -9   3   -1.05    1.76
   0  -9  -3   33.83    4.50
  -9   0  -3   33.76    3.11
   0   9  -3   31.23    3.42
   0  -9  -3   34.34    3.36
  -9   0  -3   36.88    3.64
   9   0  -3   33.46    3.48
   0  -9  -3   26.69    3.31
   9   0  -3   31.98    3.46
   9   0   3   34.00    3.35
  -9   0   3   30.75    3.25
   0  -9   3   27.29    3.52
   9   0   3   27.55    3.69
   0  -9   3   31.91    4.37
  -1  -9  -3   17.47    1.96
   1   9  -3   12.75    1.94
  -9   1  -3   18.25    1.89
   9  -1  -3   16.69    1.91
   9  -1  -3   11.72    2.00
  -1  -9  -3    8.66    2.10
  -1  -9  -3   12.11    1.54
   1   9   3   10.61    1.67
   9  -1   3   13.23    1.96
  -1  -9   3   10.26    1.85
  -9   1   3   13.08    1.75
   9  -1   3    7.83    1.92
  -1  -9   3   10.31    2.11
   2   9  -3   11.29    1.92
  -2  -9  -3    8.70    2.09
  -9   2  -3   14.45    1.57
   9  -2  -3   12.27    2.04
   9  -2  -3   14.75    1.84
  -2  -9  -3   12.46    1.73
  -9   2   3   14.84    1.68
   9  -2   3   10.70    1.82
  -2  -9   3   11.29    1.82
  -2  -9   3    8.48    2.14
   9  -2   3   12.57    1.75
   2   9   3    9.60    1.65
  -9   3  -3   25.05    2.71
   9  -3  -3   22.75    2.67
   9  -3  -3   16.91    2.92
  -3  -9  -3   23.39    2.55
   3   9  -3   21.66    2.88
  -3  -9  -3   16.13    3.15
  -3  -9   3   30.81    4.23
   9  -3   3   26.18    2.66
  -9   3   3   29.39    2.56
   3   9   3   27.76    2.67
   9  -3   3   26.52    3.22
  -3  -9   3   24.60    2.97
  -9   4  -3    3.11    1.08
   4   9  -3    3.17    1.24
   9  -4  -3    0.86    1.24
   9  -4  -3    3.05    1.42
  -4  -9  -3    0.89    1.59
   9  -4   3   -0.30    1.75
   4   9   3    2.07    1.25
  -4  -9   3    3.62    1.77
   9  -4   3    4.69    1.88
  -4  -9   3    3.99    1.45
  -9   4   3    5.38    1.47
   9  -5  -3    4.73    1.96
   9  -5  -3   10.91    2.13
  -9   5  -3    8.35    1.68
  -5  -9  -3    5.76    2.00
   5   9  -3    6.88    1.46
   9  -5   3    4.98    1.63
  -5  -9   3    5.64    1.90
   5   9   3    5.58    1.45
   9  -5   3    7.10    1.68
  -9   5   3    9.32    1.73
  -5  -9   3    3.05    2.06
  -6  -9  -3   14.10    2.81
   9  -6  -3   24.02    2.81
   6   9  -3   20.69    2.32
   9  -6  -3   13.56    2.68
  -9   6  -3   20.92    2.41
  -6  -9   3   15.26    2.43
   6   9   3   15.03    2.11
   9  -6   3   18.50    2.81
   9  -6   3   16.08    2.52
  -9   6   3   18.29    2.15
  -6  -9   3   10.26    2.80
   7   9  -3    2.34    1.82
   9  -7  -3    4.13    1.70
  -9   7  -3    2.32    1.33
  -7  -9  -3    1.06    2.00
   9  -7  -3    0.81    2.07
  -9   7   3    2.70    1.70
   9  -7   3    3.30    2.32
  -7  -9   3   -0.57    2.09
  -7  -9   3    0.76    1.79
   9  -7   3   -2.60    2.00
   7   9   3    0.86    1.42
   9  -8  -3    1.33    2.26
   9  -8  -3    6.78    2.39
  -9   8  -3    6.28    1.61
   8   9  -3    3.32    2.01
  -8  -9  -3    3.32    2.18
   9  -8   3    1.12    1.69
  -9   8   3    2.11    1.42
  -8  -9   3    0.78    1.83
   9  -8   3    7.35    2.57
  -8  -9   3    1.63    2.29
   8   9   3    3.80    1.62
   9  -9  -3    7.90    2.03
   9  -9  -3    0.89    2.39
  -9  -9  -3    3.84    1.81
   9   9  -3    2.64    2.10
  -9   9  -3    2.89    2.11
  -9  -9   3    0.56    1.84
   9  -9   3    7.63    2.76
   9  -9   3    2.50    2.44
   9   9   3    5.49    2.05
  -9   9   3    6.05    2.12
   9 -10  -3   -2.63    1.76
  10   9  -3    2.00    2.24
   9 -10  -3    5.42    2.60
  -9  10  -3    0.80    2.24
 -10  -9  -3   -1.57    1.72
   9 -10   3    6.16    2.90
   9 -10   3   -1.13    2.49
 -10  -9   3   -3.15    2.49
  -9  10   3    0.78    2.19
  10   9   3    1.65    1.96
   8 -10  -3    3.85    2.39
  10   8  -3   -1.23    2.06
  -8  10  -3    1.03    2.16
 -10  -8  -3    0.45    2.17
   8 -10  -3   -1.64    2.29
   8 -10   3    2.70    2.72
  -8  10   3   -0.42    2.03
   8 -10   3   -1.44    2.29
 -10  -8   3   -2.12    2.22
  10   8   3   -0.21    1.78
   7 -10  -3    4.32    2.30
   7 -10  -3   -0.84    2.09
   7 -10  -3    0.84    1.36
 -10  -7  -3   -2.97    1.75
  -7  10  -3    0.89    2.04
  10   7  -3    0.97    2.02
  10   7   3    1.84    1.72
  -7  10   3   -0.45    1.86
   7 -10   3    2.07    2.57
 -10  -7   3   -0.96    1.52
 -10  -7   3    0.36    1.74
   7 -10   3    0.14    2.17
   6 -10  -3    0.66    1.99
   6 -10  -3    2.71    1.42
   6 -10  -3    3.98    2.15
 -10  -6  -3   -0.60    1.56
  -6  10  -3    1.19    1.49
  10   6  -3    3.28    2.02
 -10  -6   3   -0.07    1.92
 -10  -6   3    2.00    1.72
  10   6   3    1.12    1.89
   6 -10   3    2.34    1.88
  -6  10   3    2.19    1.81
   6 -10   3   -1.80    1.96
   5 -10  -3   -0.54    1.28
 -10  -5  -3   -0.93    1.47
   5 -10  -3    0.73    1.35
  -5  10  -3   -0.50    1.84
  10   5  -3    0.03    1.89
   5 -10  -3    3.17    2.00
  -5  10   3    0.63    1.70
 -10  -5   3   -1.36    1.71
   5 -10   3    0.17    2.33
   5 -10   3   -2.94    1.69
 -10  -5   3    0.76    1.20
  10   5   3    0.63    1.57
  10   4  -3   13.22    2.22
 -10  -4  -3    7.60    1.76
   4 -10  -3   12.71    2.20
  -4  10  -3    9.41    2.12
   4 -10  -3    8.32    1.97
   4 -10  -3    7.06    1.87
   4 -10   3    7.95    1.81
 -10  -4   3    9.20    1.77
  -4  10   3   10.73    1.97
   4 -10   3    8.53    1.72
   4 -10   3   10.59    2.55
 -10  -4   3    5.96    1.94
  10   4   3   12.26    1.95
 -10  -3  -3   21.57    3.22
   3 -10  -3   27.50    3.90
   3 -10  -3   21.73    2.73
   3 -10  -3   26.26    2.88
  10   3  -3   20.76    2.69
  -3  10  -3   22.34    2.80
  10   3  -3   25.65    3.07
 -10  -3   3   18.21    2.50
  -3  10   3   18.75    2.61
  10   3   3   23.99    2.71
   3 -10   3   19.95    3.10
   3 -10   3   24.68    3.47
 -10  -3   3   17.33    2.85
   2 -10  -3    4.09    1.70
   2 -10  -3    0.49    1.30
 -10  -2  -3    2.53    1.13
  -2  10  -3    3.49    1.76
  10   2  -3    6.17    1.95
 -10  -2  -3    1.66    1.08
   2 -10  -3    2.36    1.22
  10   2  -3    2.24    1.20
  10   2   3    5.02    1.65
  -2  10   3    4.48    1.54
 -10  -2   3    2.37    1.38
   2 -10   3    3.29    1.45
   2 -10   3    3.86    1.68
 -10  -2   3    4.03    1.15
  10   1  -3   -0.23    1.23
 -10  -1  -3    0.53    1.05
   1 -10  -3    0.43    1.31
   1 -10  -3    2.48    1.56
   1 -10  -3    1.78    1.58
  10   1  -3    3.28    1.39
  -1  10  -3    0.77    1.69
 -10  -1  -3    1.59    0.96
   1 -10   3    1.30    1.43
 -10  -1   3    0.42    1.29
  10   1   3   -1.39    1.50
  -1  10   3    0.27    1.40
  10   1   3   -2.64    1.14
   1 -10   3    2.61    2.03
   0  10  -3    8.90    1.62
   0 -10  -3    8.45    1.53
   0 -10  -3    7.48    1.70
  10   0  -3    9.34    1.58
 -10   0  -3   11.07    1.54
  10   0  -3   12.63    2.18
   0 -10  -3   11.05    1.78
  10   0   3    4.60    1.69
   0 -10   3    6.56    2.23
   0 -10   3    7.90    1.96
  10   0   3   10.46    1.63
 -10   0   3    9.92    1.69
   0  10   3    7.69    1.74
  -1 -10  -3    2.78    1.73
  10  -1  -3    5.35    1.52
  10  -1  -3    4.29    1.31
   1  10  -3    5.26    1.73
 -10   1  -3    7.15    1.39
 -10   1   3    4.68    1.18
  10  -1   3    7.27    1.82
  -1 -10   3    2.07    2.02
   1  10   3    4.39    1.61
  10  -1   3    0.30    1.57
  -1 -10   3    3.99    1.44
  10  -2  -3   12.66    2.22
   2  10  -3    9.54    1.98
  10  -2  -3    9.15    2.08
 -10   2  -3   13.67    1.74
  -2 -10  -3    9.58    2.19
  10  -2   3   11.85    2.06
  10  -2   3    7.41    2.11
  -2 -10   3   12.26    2.30
   2  10   3    7.74    1.71
  -2 -10   3    8.74    2.25
 -10   2   3   10.90    1.79
   3  10  -3    3.02    1.69
 -10   3  -3    5.80    1.49
  10  -3  -3    3.60    1.83
  -3 -10  -3    2.11    1.75
  10  -3  -3    2.72    1.98
 -10   3   3    4.20    1.52
  10  -3   3    1.50    1.79
  10  -3   3   -0.22    1.77
   3  10   3    3.11    1.42
  -3 -10   3    3.77    1.97
  -3 -10   3    3.36    1.93
  10  -4  -3    0.68    1.88
 -10   4  -3    2.78    1.18
   4  10  -3    2.16    1.73
  -4 -10  -3    3.07    1.56
  10  -4  -3    3.14    1.58
  10  -4   3    1.73    1.51
 -10   4   3    5.21    1.31
  10  -4   3    5.25    2.01
  -4 -10   3    5.03    2.01
  -4 -10   3    1.98    1.54
   4  10   3    3.89    1.45
   5  10  -3    8.54    2.07
  10  -5  -3    5.98    1.87
  10  -5  -3   11.13    2.40
  -5 -10  -3    8.34    1.98
 -10   5  -3   10.81    1.65
   5  10   3    7.37    1.71
 -10   5   3   13.16    2.02
  10  -5   3    5.69    2.34
  -5 -10   3    5.04    2.38
  -5 -10   3    9.90    2.25
  10  -5   3   15.82    2.52
  -6 -10  -3    7.96    2.01
  10  -6  -3    5.45    1.89
   6  10  -3    4.80    2.05
  10  -6  -3   11.59    2.45
 -10   6  -3    9.03    1.93
  10  -6   3    8.81    2.42
  10  -6   3    5.36    2.45
 -10   6   3    8.61    1.64
  -6 -10   3    8.60    2.18
   6  10   3    7.07    1.86
  -6 -10   3    5.69    2.01
  -7 -10  -3    1.89    1.77
 -10   7  -3    6.28    1.99
  10  -7  -3    0.63    2.32
  10  -7  -3    5.79    2.44
   7  10  -3    5.04    1.63
 -10   7   3    5.49    1.98
  -7 -10   3    4.52    1.62
  10  -7   3    3.85    1.88
   7  10   3    5.68    1.73
  10  -7   3    6.92    2.00
  -7 -10   3    2.88    2.47
   8  10  -3    3.62    2.20
 -10   8  -3    4.17    2.09
  -8 -10  -3    4.18    2.46
  10  -8  -3    3.11    2.56
  10  -8  -3    8.86    2.08
  10  -8   3    4.30    2.55
  10  -8   3    7.44    2.14
  -8 -10   3    1.90    1.98
 -10   8   3    6.74    2.13
   8  10   3    4.48    1.79
   9  10  -3    2.52    2.19
  -9 -10  -3   -0.06    2.46
  10  -9  -3    3.44    2.61
 -10   9  -3    5.10    2.20
  10  -9  -3   -4.03    2.52
  10  -9   3    3.27    2.13
  10  -9   3    0.37    1.87
  -9 -10   3   -2.42    2.60
   9  10   3    0.80    2.04
 -10   9   3    5.74    2.15
   7 -11  -3    0.09    2.26
  -7  11  -3    0.58    2.29
 -11  -7  -3   -2.89    1.97
  11   7  -3   -2.57    2.19
  11   7   3    0.91    1.90
  -7  11   3    2.46    2.15
 -11  -7   3   -3.17    2.16
   7 -11   3    4.53    2.86
   7 -11   3   -0.54    2.30
  11   6  -3    2.77    1.71
  -6  11  -3    5.81    2.27
   6 -11  -3    3.48    1.66
   6 -11  -3    0.86    1.60
 -11  -6  -3   -0.35    1.85
  -6  11   3    4.66    1.64
   6 -11   3    4.33    2.09
 -11  -6   3    2.93    1.64
  11   6   3    4.60    1.93
 -11  -6   3    1.78    1.81
   6 -11   3    2.13    2.20
 -11  -5  -3    4.19    1.82
  -5  11  -3    4.03    2.20
   5 -11  -3    6.68    1.89
  11   5  -3    9.99    2.41
   5 -11  -3    0.65    2.03
  11   5   3   11.98    2.11
 -11  -5   3    6.16    1.81
  -5  11   3    6.11    2.07
   5 -11   3    9.96    2.79
 -11  -5   3    6.35    2.16
   4 -11  -3   -2.70    1.66
  -4  11  -3    1.04    1.48
  11   4  -3   -0.82    1.53
   4 -11  -3    0.35    1.59
 -11  -4  -3   -3.26    1.34
 -11  -4   3    0.97    1.67
   4 -11   3   -0.44    1.51
  11   4   3    1.00    1.75
  -4  11   3    0.38    1.78
 -11  -4   3   -0.38    1.57
   4 -11   3    1.42    2.46
  -3  11  -3    1.17    1.91
 -11  -3  -3    0.30    1.25
  11   3  -3    2.40    1.58
   3 -11  -3   -0.70    1.53
   3 -11  -3    1.72    1.71
   3 -11   3   -0.68    1.38
  11   3   3   -0.31    1.68
   3 -11   3    0.72    2.35
 -11  -3   3   -0.45    1.52
  -3  11   3   -0.61    1.68
 -11  -3   3    1.20    1.54
   2 -11  -3    4.00    1.77
  11   2  -3    2.64    1.57
   2 -11  -3    0.00    1.37
  11   2  -3    0.08    1.25
   2 -11   3    0.01    1.52
 -11  -2   3    1.59    1.40
  -2  11   3   -0.24    1.51
 -11  -2   3    0.95    1.52
   2 -11   3   -2.07    2.26
  11   2   3    2.74    1.72
   1 -11  -3    1.74    1.29
   1 -11  -3    2.16    1.38
  -1  11  -3    3.37    1.96
  11   1  -3    2.98    2.05
 -11  -1  -3    2.18    1.24
  11   1  -3    1.37    1.46
  11   1   3    3.74    1.83
   1 -11   3    3.89    1.77
 -11  -1   3    1.70    1.51
   1 -11   3    2.72    1.71
   0  11  -3   -0.08    1.79
   0 -11  -3    0.87    1.76
  11   0  -3   -2.43    1.41
 -11   0  -3    1.20    0.96
  11   0  -3    1.03    2.00
   0 -11   3    1.62    1.78
  11   0   3   -1.14    1.51
   0  11   3    2.16    1.64
  11   0   3    2.01    1.78
 -11   0   3    2.95    1.18
   0 -11   3    2.04    2.22
  11  -1  -3    5.79    1.71
   1  11  -3    4.81    1.98
  -1 -11  -3    4.33    1.59
 -11   1  -3    6.05    1.54
  11  -1  -3    3.92    1.80
 -11   1   3    7.07    1.37
  11  -1   3    3.25    1.45
   1  11   3    5.33    1.68
  11  -1   3    7.76    1.97
  -1 -11   3    5.03    2.22
  -1 -11   3    4.24    2.04
  -2 -11  -3    6.28    2.29
 -11   2  -3   13.94    1.93
  11  -2  -3   15.52    2.56
   2  11  -3   10.43    2.18
  11  -2  -3   10.01    1.97
  -2 -11   3   10.24    2.54
  -2 -11   3   10.29    2.03
   2  11   3    8.64    1.91
  11  -2   3   16.08    2.42
  11  -2   3    8.97    2.32
 -11   2   3   15.38    2.05
 -11   3  -3    5.20    1.66
   3  11  -3    3.00    1.48
  11  -3  -3    6.77    1.78
  11  -3  -3    1.06    1.99
  -3 -11  -3    2.84    1.57
  11  -3   3    3.16    1.60
  -3 -11   3    3.66    2.12
 -11   3   3    5.19    1.38
   3  11   3    3.76    1.61
  -3 -11   3    3.43    1.72
  11  -3   3    6.49    2.08
  11  -4  -3    0.53    2.06
  11  -4  -3    2.56    2.24
   4  11  -3    2.70    1.92
 -11   4  -3    2.75    1.61
  -4 -11  -3    0.59    1.55
  -4 -11   3    0.99    2.13
  11  -4   3   -1.36    1.48
   4  11   3    1.52    1.55
  11  -4   3    3.84    2.10
  -4 -11   3    0.65    2.18
 -11   4   3    2.28    1.70
 -11   5  -3    5.65    1.47
   5  11  -3    3.32    2.04
  11  -5  -3    0.65    1.66
  -5 -11  -3    4.09    2.34
  11  -5  -3    3.91    2.31
   5  11   3    2.32    1.64
  -5 -11   3   -0.55    2.32
  11  -5   3    2.00    1.75
 -11   5   3    3.03    1.87
  -5 -11   3    1.43    2.17
  11  -5   3    4.67    2.32
  11  -6  -3    0.87    1.77
  -6 -11  -3    0.08    2.33
  11  -6  -3    2.84    2.34
 -11   6  -3    4.96    1.47
   6  11  -3   -0.84    1.90
   6  11   3   -0.24    1.60
 -11   6   3    0.85    1.40
  11  -6   3    2.41    2.41
  11  -6   3   -0.68    1.72
  -6 -11   3   -1.05    1.78
   7  11  -3    4.81    2.21
  11  -7  -3    5.53    2.62
  11  -7  -3    1.08    2.49
 -11   7  -3    5.47    1.64
  -7 -11  -3    2.10    2.50
  -7 -11   3   -1.35    2.58
  11  -7   3    7.09    2.69
 -11   7   3    5.63    2.08
   7  11   3    1.61    1.75
  11  -7   3    0.92    2.57
  -6  12  -3    0.23    2.37
  12   6  -3   -0.52    1.73
   6 -12  -3    0.45    1.68
 -12  -6  -3   -4.76    1.83
   6 -12  -3   -2.92    2.21
  -6  12   3    2.65    1.66
   6 -12   3    4.11    2.92
  12   6   3   -0.17    1.96
 -12  -6   3   -3.92    2.09
   5 -12  -3    8.04    2.15
   5 -12  -3    5.33    2.37
  12   5  -3   12.01    2.67
  -5  12  -3    6.07    2.45
  -5  12   3    9.30    2.34
 -12  -5   3    7.02    2.29
 -12  -5   3    6.46    1.65
   5 -12   3   15.22    3.10
  12   5   3   12.40    2.36
  -4  12  -3    0.07    2.23
   4 -12  -3   -1.38    1.86
  12   4  -3    3.37    1.81
   4 -12  -3    3.15    1.90
 -12  -4   3    1.55    1.81
  12   4   3    6.07    2.11
 -12  -4   3    2.15    1.79
  -4  12   3    3.13    2.06
   4 -12   3    7.31    2.76
   3 -12  -3   -1.43    1.90
   3 -12  -3    3.25    1.89
  12   3  -3    3.72    2.31
 -12  -3   3    1.41    1.70
 -12  -3   3    1.13    1.27
   3 -12   3    1.89    1.70
  12   3   3    3.74    2.06
   3 -12   3    3.54    2.63
  -3  12   3    1.15    1.93
  -2  12  -3    2.83    2.25
   2 -12  -3    2.36    1.92
  12   2  -3    0.73    2.28
 -12  -2   3    2.77    1.31
   2 -12   3    5.79    2.59
  12   2   3    4.47    2.06
   2 -12   3    1.50    1.82
  -2  12   3    0.90    1.85
  12   1  -3   -0.88    1.51
   1 -12  -3    0.98    1.93
  12   1  -3    0.57    2.24
  -1  12  -3    1.18    2.15
  -1  12   3   -0.50    1.83
 -12  -1   3    2.69    1.32
  12   1   3    3.94    2.07
   1 -12   3    0.68    1.86
   1 -12   3    2.51    1.93
   0  12  -3   -1.22    2.02
  12   0  -3    2.25    2.28
  12   0  -3   -1.71    1.69
   0 -12  -3    0.45    1.92
  12   0   3    1.80    2.00
  12   0   3   -3.23    1.62
   0 -12   3    0.41    2.38
 -12   0   3    1.31    1.22
   0  12   3    2.02    2.01
   0 -12   3    0.15    1.91
  12  -1  -3   -1.74    1.85
  -1 -12  -3    1.78    1.55
   1  12  -3    3.62    2.10
  12  -1  -3    5.39    1.80
 -12   1  -3    2.57    1.62
 -12   1   3    3.05    1.30
  -1 -12   3   -0.58    2.00
  12  -1   3   -3.60    1.76
   1  12   3    0.29    1.69
  -1 -12   3    2.23    1.82
  12  -1   3    1.54    2.04
   2  12  -3    2.27    2.09
  12  -2  -3   -0.69    2.02
  -2 -12  -3    2.07    2.12
 -12   2  -3    5.32    1.66
  12  -2  -3    6.15    2.35
  12  -2   3    3.45    1.65
  12  -2   3    0.14    1.50
  -2 -12   3    4.57    2.41
 -12   2   3    4.85    1.78
   2  12   3    0.48    1.94
  -2 -12   3    1.28    2.23
  12  -3  -3   -2.15    2.09
  -3 -12  -3    0.38    1.68
  12  -3  -3   -0.35    2.35
 -12   3  -3    1.73    1.28
   3  12  -3   -2.25    1.98
 -12   3   3   -0.05    1.80
   3  12   3    0.48    1.70
  -3 -12   3   -2.12    2.24
  12  -3   3   -3.18    2.08
  -3 -12   3   -0.65    1.66
  12  -3   3    3.10    2.12
  12  -4  -3   -0.71    1.63
   4  12  -3   -0.22    2.05
 -12   4  -3    0.73    1.30
  -4 -12  -3    3.44    2.45
  12  -4  -3    3.49    2.43
  -4 -12   3   -2.34    2.43
 -12   4   3    0.88    1.85
  12  -4   3   -4.64    2.18
   4  12   3    0.78    1.75
  -4 -12   3   -1.34    2.46
  12  -4   3    2.51    2.27
 -12   5  -3    4.26    1.52
  -5 -12  -3    3.72    2.56
  12  -5  -3   -2.04    2.38
   5  12  -3    2.79    2.20
  12  -5  -3    4.58    1.95
  -5 -12   3   -1.55    2.57
  12  -5   3    7.50    2.54
   5  12   3    3.81    1.85
 -12   5   3    4.69    1.61
  12  -5   3   -3.19    2.36
 -12   6  -3    2.59    1.99
  -6 -12  -3   -0.29    1.88
  12  -6  -3   -1.19    1.80
   6  12  -3   -2.10    1.57
  12  -6  -3    4.51    2.58
  -6 -12   3   -1.44    1.99
  12  -6   3    4.44    2.61
 -12   6   3    3.00    1.60
  12  -6   3   -5.83    2.42
   6  12   3    2.40    1.84
  13   3  -3    6.28    2.61
   3 -13  -3    2.74    1.59
  13   3   3    2.43    2.20
 -13  -3   3    0.98    1.79
  -3  13   3    2.37    2.14
 -13  -3   3    1.68    1.42
   3 -13   3    2.16    2.76
  13   2  -3    1.90    1.89
   2 -13  -3    1.17    1.54
  -2  13  -3   -0.98    2.41
   2 -13   3    3.99    2.14
  13   2   3    2.78    2.21
 -13  -2   3    0.31    1.82
   2 -13   3   -0.80    1.95
  -1  13  -3   -3.03    2.30
  13   1  -3   -0.53    1.76
   1 -13  -3   -0.52    1.49
  -1  13   3   -2.00    2.01
   1 -13   3    0.30    2.61
 -13  -1   3   -0.31    1.76
   1 -13   3   -1.23    1.97
  13   1   3    2.88    2.23
   0  13  -3    0.37    2.31
  13   0  -3   -3.71    1.80
   0 -13  -3   -0.13    2.06
  13   0  -3    1.24    1.85
   0 -13   3    1.67    2.65
   0 -13   3   -0.07    2.16
  13   0   3    3.68    2.29
   0  13   3    0.60    1.96
 -13   0   3    0.87    1.77
  13  -1  -3   -3.60    1.84
   1  13  -3   -0.28    1.66
  13  -1  -3    1.69    1.89
  -1 -13  -3    0.43    2.19
 -13   1   3    0.78    1.79
  -1 -13   3   -2.02    2.24
  13  -1   3   -6.06    1.89
   1  13   3   -0.11    1.89
  -1 -13   3    1.73    2.62
  13  -1   3    1.31    2.26
  13  -2  -3    2.74    1.77
   2  13  -3    1.51    2.31
  -2 -13  -3    5.92    2.61
  13  -2  -3    9.35    2.18
  -2 -13   3    3.98    2.60
  13  -2   3    9.01    2.50
   2  13   3    4.13    2.01
 -13   2   3    6.21    2.05
  13  -2   3    3.21    1.78
  13  -3  -3    3.48    1.92
  13  -3  -3    9.50    2.22
   3  13  -3    4.24    2.35
  -3 -13  -3    5.52    2.17
  -3 -13   3    1.94    2.69
  13  -3   3   -1.65    2.35
  13  -3   3   11.23    2.62
 -13   3   3    7.50    2.15
   3  13   3    3.12    2.00
   0   0  -4  965.46   78.48
   0   0  -4 1000.00   78.48
   0   0   4  892.08   78.46
   0   1  -4  320.65   25.99
   1   0  -4  317.79   27.76
   1   0  -4  328.78   25.98
   0   1  -4  323.93   25.98
   0   1  -4  319.58   31.82
   0  -1  -4  309.89   25.97
  -1   0  -4  318.68   25.96
   1   0  -4  307.48   25.98
   0  -1  -4  317.84   25.94
   0  -1   4  315.91   25.99
   0   1   4  298.47   25.95
   0  -1   4  307.55   31.82
   0  -1   4  325.20   25.99
  -1   0   4  312.48   25.98
   1   0   4  313.44   25.96
  -1   0   4  305.14   25.97
   1   1  -4  404.32   33.20
   1  -1  -4  382.84   35.46
   1  -1  -4  390.46   33.18
  -1   1  -4  397.52   33.19
   1  -1  -4  375.38   33.19
   1   1  -4  399.08   40.67
  -1   1  -4  390.78   33.19
   1   1  -4  386.32   33.21
  -1   1  -4  403.64   40.62
  -1  -1   4  418.54   33.21
   1  -1   4  415.82   33.20
  -1  -1   4  417.33   33.20
  -1  -1   4  411.59   40.68
  -1   1   4  406.70   33.19
  -1   1   4  408.85   33.18
  -1   1   4  423.04   35.47
   1  -1   4  419.79   33.20
  -1   2  -4  177.77   17.02
   2   1  -4  183.45   13.94
  -1   2  -4  177.91   13.94
   1  -2  -4  176.95   13.90
   2   1  -4  172.94   14.88
   1  -2  -4  171.23   13.91
   2   1  -4  177.09   13.95
  -2  -1  -4  180.32   17.06
   1  -2  -4  177.33   14.91
  -1   2  -4  181.50   13.94
  -2  -1  -4  175.63   13.88
  -2  -1  -4  176.80   13.88
   2   1   4  156.12   13.88
  -2  -1   4  160.87   13.94
  -2  -1   4  156.99   17.08
   1  -2   4  155.59   17.02
   1  -2   4  162.28   13.93
  -1   2   4  152.47   14.88
  -1   2   4  156.88   13.91
   1  -2   4  161.95   13.94
  -1   2   4  154.70   13.90
  -2  -1   4  159.00   13.93
   2   0  -4  204.04   17.62
   2   0  -4  212.95   21.60
   0   2  -4  210.69   17.62
   2   0  -4  218.62   17.61
   2   0  -4  205.57   18.82
   0   2  -4  207.97   17.63
  -2   0  -4  208.02   17.59
   0   2  -4  210.28   21.56
   0  -2  -4  208.12   18.81
   0  -2  -4  205.53   17.57
   0  -2  -4  207.51   17.57
  -2   0  -4  207.47   17.59
  -2   0   4  220.91   18.83
   2   0   4  215.38   17.59
   0   2   4  216.57   17.57
  -2   0   4  216.41   17.63
   0  -2   4  224.87   17.63
   0  -2   4  224.96   21.58
   2   0   4  222.40   17.60
   0  -2   4  221.19   17.63
  -2   0   4  211.38   17.61
   2  -1  -4    9.81    0.99
   2  -1  -4   10.94    0.95
  -1  -2  -4    9.28    0.84
   1   2  -4   11.34    1.29
  -1  -2  -4    9.79    0.84
   1   2  -4   10.21    0.98
  -2   1  -4    9.87    1.07
   2  -1  -4    9.54    1.14
  -2   1  -4    9.41    0.96
   1   2  -4   10.41    0.99
  -2   1  -4   10.12    0.96
   2  -2  -4    4.81    0.63
  -2   2  -4    5.67    0.66
   2  -2  -4    5.52    0.72
   2   2  -4    6.56    0.78
  -2  -2  -4    4.34    0.76
  -2   2  -4    5.50    0.65
  -2  -2  -4    5.51    0.54
  -2  -2  -4    5.47    0.52
   2  -2  -4    4.26    0.72
   2   2   4    5.70    0.50
  -3  -2  -4   22.16    2.10
  -3  -2  -4   21.62    2.08
  -2   3  -4   21.02    2.56
   2  -3  -4   19.49    2.18
  -3  -2  -4   22.66    2.70
  -2   3  -4   21.72    2.18
   3   2  -4   21.04    2.29
   3   2  -4   20.88    2.19
   2  -3  -4   22.67    2.37
  -2   3   4   27.98    2.20
   3   2   4   26.03    2.09
  -3  -2   4   30.11    2.88
   3   2   4   28.90    2.70
   3   2   4   27.80    2.14
   2  -3   4   27.61    2.19
   2  -3   4   28.03    2.62
  -2   3   4   26.24    2.17
  -3  -2   4   27.40    2.25
   2  -3   4   28.30    2.25
  -1   3  -4   44.57    3.16
  -3  -1  -4   43.73    3.07
   1  -3  -4   45.98    3.42
   3   1  -4   45.41    3.38
   3   1  -4   45.33    3.20
  -3  -1   4   32.27    3.15
   1  -3   4   33.12    3.19
  -3  -1   4   32.68    3.14
  -3  -1   4   33.65    3.86
  -1   3   4   33.24    3.09
  -1   3   4   33.19    3.11
   3   1   4   31.39    3.08
   1  -3   4   33.16    3.13
  -3  -1   4   34.88    3.34
   1  -3   4   34.20    3.83
   3   1   4   33.31    3.06
  -1   3   4   33.59    3.33
  -3   0  -4   87.97    8.71
   3   0  -4   81.96    7.17
   0  -3  -4   85.25    7.11
   3   0  -4   85.12    7.67
  -3   0  -4   87.75    7.14
  -3   0  -4   84.64    7.13
  -3   0  -4   93.08    7.72
   0  -3  -4   84.99    7.12
   0   3  -4   75.29    8.76
   0   3  -4   89.70    7.18
   0  -3  -4   75.24    7.63
  -3   0   4   91.13    7.68
   0   3   4   91.39    7.65
   0   3   4   82.93    7.12
  -3   0   4   85.18    7.16
   3   0   4   87.71    7.13
   3   0   4   85.44    7.15
   0  -3   4   87.18    7.19
   0  -3   4   88.46    7.20
   0  -3   4   86.56    8.80
  -3   0   4   87.11    7.18
  -1  -3  -4   90.72    7.62
   3  -1  -4   93.73    7.71
   1   3  -4   92.05    8.84
   1   3  -4   95.11    7.20
  -3   1  -4   91.10    8.64
  -3   1  -4   94.34    7.15
   3  -1  -4   90.19    7.18
  -1  -3  -4   91.64    7.09
  -1  -3  -4   86.88    7.09
  -1  -3  -4   93.79    8.85
   1   3   4   74.95    7.09
  -3   1   4   73.27    7.14
  -1  -3   4   78.36    7.16
  -1  -3   4   79.39    7.18
   3  -1   4   78.87    7.17
   3  -1   4   78.58    7.14
  -3   1   4   75.58    7.15
  -3   2  -4   72.02    6.39
  -2  -3  -4   74.63    6.32
   3  -2  -4   73.68    6.90
   2   3  -4   73.10    6.41
  -2  -3  -4   77.42    7.90
  -2  -3  -4   75.82    6.32
   3  -2  -4   70.54    6.39
   3  -2   4   80.96    6.44
  -3   2   4   78.87    6.42
   2   3   4   76.85    6.33
   3  -2   4   78.92    6.40
  -2  -3   4   77.27    6.43
  -3   2   4   75.60    6.39
  -2  -3   4   81.82    7.90
   3  -3  -4   19.89    2.03
  -3   3  -4   20.49    1.96
  -3  -3  -4   21.14    1.86
   3  -3  -4   21.97    2.19
  -3  -3  -4   22.89    2.54
   3   3  -4   21.09    2.00
   3   3  -4   20.20    2.02
   3  -3   4   20.75    1.95
  -3  -3   4   23.89    2.68
   3   3   4   23.27    1.91
   3  -3   4   21.65    2.24
   3   3   4   21.26    1.86
  -3   3   4   21.46    1.98
   3  -3   4   21.79    2.03
  -3   3   4   20.63    2.01
  -3  -3   4   20.44    1.98
   4   3  -4   32.69    2.97
   4   3  -4   33.21    2.97
   3  -4  -4   27.22    3.11
  -3   4  -4   32.27    2.94
  -4  -3  -4   32.84    3.57
   3  -4  -4   31.33    2.92
  -4  -3  -4   35.20    3.03
  -4  -3  -4   33.72    2.76
  -3   4   4   28.95    2.85
  -4  -3   4   32.41    3.73
  -4  -3   4   31.59    2.93
   4   3   4   31.39    2.80
   3  -4   4   31.91    3.03
   3  -4   4   33.15    3.39
   4   3   4   32.13    2.75
  -3   4   4   31.04    2.89
  -4  -2  -4    5.42    0.75
  -4  -2  -4    4.37    0.81
   2  -4  -4    6.42    0.88
   4   2  -4    5.61    0.72
   2  -4  -4    4.93    0.87
  -2   4  -4    8.13    0.97
  -2   4  -4    6.17    0.86
  -4  -2  -4    6.08    0.70
   4   2  -4    7.07    0.85
   4   2   4    6.29    0.73
  -2   4   4    5.99    0.78
  -4  -2   4    4.61    0.75
  -4  -2   4    4.44    1.00
   4   2   4    5.70    0.67
  -2   4   4    6.55    0.84
   2  -4   4    4.61    0.78
   2  -4   4    5.05    0.91
  -4  -2   4    4.59    0.67
  -4  -1  -4   61.13    5.90
  -1   4  -4   59.60    4.91
  -4  -1  -4   56.70    4.80
  -4  -1  -4   60.83    5.21
   4   1  -4   55.75    4.91
   1  -4  -4   54.29    5.20
   1  -4  -4   57.91    4.84
  -1   4  -4   55.34    5.90
   4   1  -4   59.50    5.21
   4   1   4   59.32    4.80
   4   1   4   57.53    5.90
   1  -4   4   56.43    4.94
  -1   4   4   57.02    4.84
   1  -4   4   49.94    5.94
  -1   4   4   56.51    4.85
   4   1   4   56.43    4.84
  -4  -1   4   57.23    4.88
  -4  -1   4   58.97    6.00
   0  -4  -4    9.18    1.22
  -4   0  -4   10.44    1.25
  -4   0  -4    9.23    1.07
   4   0  -4    9.68    1.24
   0  -4  -4    8.92    1.49
   0   4  -4   10.70    1.25
   0  -4  -4    8.99    1.11
   4   0  -4    9.76    1.23
   0   4   4   12.71    1.19
   4   0   4   12.65    1.25
   4   0   4   13.10    1.16
   0  -4   4   11.81    1.58
   0  -4   4   11.69    1.23
   0   4   4   11.50    1.13
  -4   0   4   10.98    1.22
   0   4   4   11.55    1.13
   4   0   4   11.60    1.18
  -4   1  -4   28.41    2.86
  -1  -4  -4   28.60    2.62
  -4   1  -4   29.07    2.48
  -1  -4  -4   27.03    3.13
   1   4  -4   28.10    2.52
  -1  -4  -4   28.73    2.44
   4  -1  -4   27.54    2.58
   4  -1  -4   28.99    2.80
  -4   1   4   27.38    2.51
   1   4   4   27.96    2.44
  -1  -4   4   26.14    2.60
  -4   1   4   28.96    2.55
   4  -1   4   29.49    2.49
   4  -1   4   26.80    2.54
  -1  -4   4   28.32    3.22
  -2  -4  -4   -0.45    0.62
   4  -2  -4    0.28    0.69
  -4   2  -4    0.31    0.40
   4  -2  -4   -0.55    0.61
  -2  -4  -4    0.35    0.29
  -2  -4  -4    0.72    0.40
   2   4  -4   -0.18    0.68
  -2  -4   4    0.07    0.52
   2   4   4    0.46    0.40
  -2  -4   4    0.15    0.57
   4  -2   4   -0.05    0.74
  -4   2   4    0.88    0.55
   4  -2   4   -0.16    0.58
   2   4   4    0.33    0.38
   3   4  -4   18.83    1.83
  -3  -4  -4   20.87    2.46
  -4   3  -4   20.77    1.87
  -3  -4  -4   20.14    1.76
  -3  -4  -4   21.86    1.70
   4  -3  -4   17.53    2.01
   4  -3  -4   19.14    1.93
  -3  -4   4   17.84    2.53
  -3  -4   4   17.01    1.82
  -4   3   4   16.99    1.81
   4  -3   4   18.13    2.14
   4  -3   4   15.58    1.95
   3   4   4   16.83    1.67
   3   4   4   16.46    1.71
   4   4  -4   18.14    2.07
   4  -4  -4   18.73    2.20
   4  -4  -4   19.45    2.33
  -4   4  -4   18.51    2.06
  -4  -4  -4   21.04    2.74
   4   4  -4   17.23    2.22
  -4  -4  -4   18.27    1.96
   4   4   4   23.86    1.96
  -4  -4   4   20.48    2.69
   4  -4   4   25.40    2.35
   4  -4   4   24.30    2.37
  -4   4   4   25.40    2.15
   4  -4   4   29.71    2.78
   4   4   4   24.52    2.05
  -4  -4   4   25.40    2.26
   4  -5  -4   31.12    3.59
   4  -5  -4   28.98    3.37
  -5  -4  -4   32.65    4.14
   5   4  -4   31.90    3.37
  -4   5  -4   29.40    3.36
   5   4  -4   32.12    3.29
  -5  -4  -4   33.47    3.18
  -5  -4  -4   33.35    3.39
   5   4   4   41.23    3.15
  -5  -4   4   44.16    4.38
   4  -5   4   42.34    3.90
  -5  -4   4   38.40    3.28
   4  -5   4   43.93    4.00
   5   4   4   40.63    3.26
  -4   5   4   41.53    3.32
   4  -5   4   39.74    3.40
  -3   5  -4    6.93    1.16
  -5  -3  -4    7.92    0.93
   3  -5  -4    8.15    1.03
  -3   5  -4    5.31    0.86
   3  -5  -4    5.08    1.11
   5   3  -4    8.38    1.06
   5   3  -4    5.69    0.85
  -5  -3  -4    5.99    0.88
  -5  -3  -4    5.37    1.05
   5   3   4    8.11    0.91
   5   3   4    8.64    1.01
  -3   5   4    8.16    1.03
  -5  -3   4    7.25    1.14
   3  -5   4    6.08    0.95
   3  -5   4    8.00    1.21
  -5  -3   4    6.62    0.96
  -5  -2  -4    5.14    0.80
  -2   5  -4    4.23    0.74
   5   2  -4    6.06    1.05
  -5  -2  -4    5.11    0.67
  -2   5  -4    6.26    0.89
  -5  -2  -4    4.24    0.86
   5   2  -4    4.84    0.75
   2  -5  -4    5.17    0.94
   2  -5  -4    3.94    0.88
  -2   5   4    6.11    0.89
  -5  -2   4    4.58    0.93
   5   2   4    6.05    0.74
  -2   5   4    5.99    0.84
   2  -5   4    4.11    0.86
   2  -5   4    6.08    1.02
  -5  -2   4    5.42    1.08
   5   2   4    5.36    0.82
   1  -5  -4   13.04    1.47
   1  -5  -4   14.54    2.12
   1  -5  -4   11.21    1.51
   5   1  -4   14.05    1.65
  -1   5  -4   13.66    1.63
   5   1  -4   13.18    1.64
  -5  -1  -4   14.10    1.40
  -5  -1  -4   15.06    1.72
   1  -5   4   16.11    1.92
   5   1   4   15.24    1.48
  -1   5   4   13.60    1.44
   5   1   4   14.33    1.38
  -5  -1   4   14.75    2.02
  -1   5   4   13.15    1.45
   5   1   4   15.64    1.71
  -5  -1   4   13.71    1.44
   1  -5   4   13.81    1.70
   5   0  -4    4.89    0.86
  -5   0  -4    7.20    0.97
  -5   0  -4    7.63    0.88
   0  -5  -4    5.59    1.03
   0  -5  -4    5.88    0.86
   0   5  -4    8.11    0.99
   5   0  -4    6.75    0.97
   0  -5  -4    6.67    0.94
   0  -5   4    6.50    1.02
  -5   0   4    7.21    0.96
   0  -5   4    6.19    1.08
   5   0   4    7.56    0.97
   5   0   4    6.85    0.97
   0   5   4    6.78    0.90
   5   0   4    8.12    0.93
   0   5   4    6.87    0.84
   5  -1  -4    0.60    0.62
   5  -1  -4    0.97    0.71
  -1  -5  -4    1.33    0.41
  -1  -5  -4    0.78    0.77
  -5   1  -4    1.08    0.56
   1   5  -4    1.70    0.62
  -1  -5  -4    1.26    0.58
   1   5  -4    1.09    0.46
  -1  -5   4    1.21    0.61
   5  -1   4    1.14    0.24
  -5   1   4    1.37    0.66
   1   5   4    0.78    0.45
   1   5   4    0.97    0.36
   5  -1   4    0.42    0.62
   5  -1   4    0.92    0.77
  -1  -5   4    0.45    0.70
  -2  -5  -4   31.65    4.03
   5  -2  -4   36.29    3.26
  -2  -5  -4   36.14    3.15
   5  -2  -4   36.19    3.66
   2   5  -4   36.73    3.34
  -2  -5  -4   37.07    3.34
  -5   2  -4   35.64    3.24
   2   5   4   36.57    3.18
  -5   2   4   36.46    3.26
  -2  -5   4   37.22    3.35
   5  -2   4   37.51    3.26
   5  -2   4   40.79    3.81
   2   5   4   36.47    3.16
  -2  -5   4   39.12    4.24
  -3  -5  -4   38.50    3.28
  -3  -5  -4   40.74    4.21
   5  -3  -4   36.56    3.35
  -3  -5  -4   40.99    3.15
  -5   3  -4   37.10    3.27
   3   5  -4   38.77    3.27
   5  -3  -4   38.31    3.58
  -3  -5   4   32.93    3.33
   5  -3   4   33.99    3.65
  -5   3   4   29.02    3.15
   3   5   4   33.20    3.16
   5  -3   4   33.28    3.35
   3   5   4   35.41    3.11
  -3  -5   4   36.71    4.09
   4   5  -4   37.29    3.50
  -4  -5  -4   40.04    4.47
  -4  -5  -4   36.64    3.38
   5  -4  -4   36.46    3.59
   5  -4  -4   31.09    3.80
   4   5  -4   35.43    3.53
  -5   4  -4   34.23    3.52
  -4  -5  -4   37.06    3.49
   5  -4   4   41.21    3.69
  -4  -5   4   42.81    3.63
   5  -4   4   41.31    3.98
   4   5   4   39.69    3.44
   5  -4   4   40.37    4.17
   4   5   4   43.32    3.38
  -5   4   4   41.92    3.52
  -4  -5   4   45.39    4.64
   5   5  -4   50.00    4.54
  -5  -5  -4   49.16    4.32
  -5  -5  -4   51.42    5.59
   5  -5  -4   51.01    4.55
  -5   5  -4   47.68    4.41
  -5  -5  -4   49.21    4.52
   5   5  -4   49.72    4.55
   5  -5  -4   50.24    5.02
   5  -5   4   49.45    4.65
   5  -5   4   52.49    5.19
  -5   5   4   50.31    4.45
   5   5   4   53.06    4.40
  -5  -5   4   48.85    4.41
   5   5   4   48.81    4.30
  -5  -5   4   51.93    5.74
   5  -5   4   49.81    5.19
  -6  -5  -4   18.76    1.88
   6   5  -4   17.30    2.07
   6   5  -4   18.73    1.93
  -5   6  -4   15.67    2.02
  -6  -5  -4   19.37    1.83
   5  -6  -4   13.77    2.10
  -6  -5  -4   12.34    2.32
   5  -6  -4   19.00    2.31
   5  -6   4   22.10    2.29
   5  -6   4   19.53    2.47
   6   5   4   20.90    1.81
  -6  -5   4   17.62    2.27
  -6  -5   4   19.71    2.74
  -5   6   4   19.33    2.15
   6   5   4   19.72    2.09
   5  -6   4   17.24    2.42
   4  -6  -4   20.28    2.56
  -6  -4  -4   23.87    2.19
   4  -6  -4   22.50    2.28
  -6  -4  -4   22.82    2.30
   6   4  -4   22.38    2.31
  -6  -4  -4   25.99    3.01
  -4   6  -4   21.96    2.50
   6   4  -4   22.44    2.30
  -6  -4   4   20.60    2.43
   6   4   4   23.25    2.24
   4  -6   4   23.32    2.65
   4  -6   4   22.96    3.11
  -6  -4   4   20.80    2.95
  -4   6   4   20.05    2.32
   4  -6   4   22.43    2.44
   6   4   4   23.27    2.14
   3  -6  -4   22.62    2.88
   6   3  -4   28.11    2.68
   6   3  -4   27.64    2.76
   3  -6  -4   26.86    2.75
  -6  -3  -4   28.22    2.56
  -6  -3  -4   30.11    3.32
  -6  -3  -4   28.08    2.87
  -3   6  -4   28.98    2.83
   3  -6   4   29.65    2.79
   3  -6   4   28.51    3.22
   6   3   4   27.84    2.63
  -6  -3   4   28.35    2.63
   6   3   4   29.49    2.51
  -3   6   4   25.61    2.66
  -6  -3   4   30.48    3.60
   2  -6  -4    5.85    1.19
  -6  -2  -4    8.68    1.03
   6   2  -4    8.45    1.08
  -6  -2  -4    6.70    1.17
   6   2  -4    9.51    1.21
   2  -6  -4    7.12    1.19
   2  -6  -4    9.28    1.25
  -2   6  -4    9.05    1.32
  -6  -2   4    8.00    1.07
   2  -6   4    8.11    1.55
   2  -6   4    6.54    1.21
   6   2   4   10.01    1.24
  -2   6   4    8.78    1.16
  -6  -2   4    6.64    1.33
   6   2   4    9.10    1.00
  -2   6   4    8.45    1.13
   6   1  -4    3.98    0.86
   1  -6  -4    5.65    0.96
   1  -6  -4    1.79    1.02
  -1   6  -4    5.42    1.06
  -6  -1  -4    3.29    0.76
  -6  -1  -4    4.91    0.79
   6   1  -4    4.66    1.12
   1  -6  -4    4.22    0.86
   1  -6   4    3.75    1.31
   6   1   4    5.41    0.79
   1  -6   4    4.19    0.97
  -1   6   4    5.19    0.87
  -6  -1   4    5.07    0.99
   6   1   4    4.36    0.76
  -6  -1   4    3.81    1.00
  -1   6   4    5.35    0.89
   6   1   4    5.81    0.94
   0  -6  -4    7.88    1.19
   0  -6  -4   12.42    1.30
   6   0  -4   12.23    1.50
  -6   0  -4   11.72    1.23
   6   0  -4    7.23    1.31
  -6   0  -4   12.30    1.38
   0  -6  -4    7.23    1.52
   0   6  -4   11.35    1.46
   0   6   4   10.16    1.25
   6   0   4   11.76    1.37
  -6   0   4   11.29    1.33
   6   0   4   12.14    1.27
   0  -6   4    8.78    1.50
   6   0   4   10.98    1.35
   0   6   4   11.23    1.33
   0  -6   4   10.11    1.58
  -1  -6  -4    3.47    0.92
  -1  -6  -4    4.17    0.72
   6  -1  -4    3.94    1.01
   1   6  -4    4.63    1.08
  -1  -6  -4    6.02    0.84
  -6   1  -4    6.27    0.86
   6  -1  -4    5.87    0.97
   6  -1   4    4.11    1.03
   1   6   4    5.24    0.83
  -6   1   4    4.08    0.92
  -1  -6   4    4.34    1.26
   1   6   4    5.43    0.77
  -1  -6   4    4.06    1.12
   1   6   4    3.18    0.60
   6  -1   4    3.05    0.89
   6  -1   4    5.11    0.75
  -6   2  -4   16.34    1.60
  -2  -6  -4   16.19    1.45
  -2  -6  -4   15.63    1.49
   6  -2  -4   13.84    1.58
  -2  -6  -4   16.58    2.07
   2   6  -4   14.90    1.78
   2   6  -4   15.50    1.55
   6  -2  -4   13.39    1.73
  -2  -6   4   12.32    1.60
  -6   2   4   12.40    1.60
   6  -2   4   11.42    1.65
   2   6   4   12.21    1.44
   6  -2   4   10.22    1.64
   2   6   4   12.24    1.38
  -2  -6   4    8.93    1.71
  -3  -6  -4   23.90    2.40
  -3  -6  -4   23.89    3.15
  -3  -6  -4   24.00    2.39
   6  -3  -4   23.99    2.79
   3   6  -4   22.42    2.64
  -6   3  -4   23.97    2.51
   6  -3  -4   21.69    2.65
   3   6   4   28.88    2.39
  -6   3   4   27.86    2.54
   6  -3   4   26.28    2.69
  -3  -6   4   30.13    3.59
  -3  -6   4   27.17    2.52
   6  -3   4   30.73    2.99
   3   6   4   28.91    2.46
  -4  -6  -4   38.54    3.25
   6  -4  -4   36.71    3.51
   6  -4  -4   40.32    3.97
  -6   4  -4   37.82    3.40
   4   6  -4   38.63    3.32
  -4  -6  -4   39.99    4.23
   4   6  -4   39.97    3.53
  -4  -6  -4   39.42    3.26
   4   6   4   32.48    3.29
  -4  -6   4   32.23    3.33
   4   6   4   32.05    3.17
   6  -4   4   32.61    3.53
  -4  -6   4   36.34    4.28
  -6   4   4   30.67    3.36
   6  -4   4   34.06    3.84
  -6   5  -4  162.41   13.61
  -5  -6  -4  167.78   13.51
   5   6  -4  174.34   14.37
   6  -5  -4  170.22   14.71
   6  -5  -4  163.28   13.64
   5   6  -4  171.03   13.66
  -5  -6  -4  173.56   14.27
  -5  -6  -4  172.89   16.77
  -5  -6   4  155.66   13.65
   6  -5   4  146.72   13.70
   5   6   4  151.30   13.50
  -5  -6   4  159.47   16.87
   6  -5   4  154.62   14.74
  -6   5   4  152.02   13.58
   5   6   4  160.79   13.57
   6  -5   4  158.17   16.43
  -6  -6  -4   21.77    3.00
   6  -6  -4   17.54    2.67
   6   6  -4   20.96    2.18
  -6  -6  -4   20.45    2.19
   6   6  -4   23.06    2.42
   6  -6  -4   22.40    2.71
  -6   6  -4   20.11    2.59
   6  -6   4   22.39    2.96
   6   6   4   24.56    2.43
  -6  -6   4   22.00    2.62
   6  -6   4   21.91    2.54
  -6  -6   4   24.96    3.68
  -6   6   4   24.46    2.53
   6  -6   4   23.48    2.56
   6  -7  -4    9.31    1.71
   6  -7  -4   10.66    2.00
  -7  -6  -4    8.48    1.90
   7   6  -4   11.81    1.67
  -6   7  -4   12.03    1.91
  -7  -6   4    7.73    1.76
  -6   7   4   11.70    1.72
   6  -7   4    7.90    2.10
   6  -7   4   14.00    1.98
  -7  -6   4    8.80    1.81
   7   6   4   11.94    1.58
   6  -7   4   11.53    1.71
   5  -7  -4   15.28    1.85
  -7  -5  -4   10.91    1.99
   7   5  -4   13.67    1.65
   7   5  -4   16.32    2.05
  -5   7  -4   17.43    1.87
  -7  -5  -4   15.45    1.63
   5  -7  -4   10.79    1.81
   7   5   4   14.32    1.82
  -7  -5   4    9.72    1.83
  -7  -5   4   11.11    2.16
   5  -7   4   13.24    2.05
  -5   7   4   14.30    1.80
   5  -7   4   11.09    1.89
   5  -7   4   14.83    2.06
  -4   7  -4   10.66    1.84
   4  -7  -4    8.54    1.62
   7   4  -4   13.20    1.70
   7   4  -4   16.59    1.79
  -7  -4  -4   12.47    1.53
   4  -7  -4   11.56    1.87
  -7  -4  -4   10.19    1.82
   4  -7  -4    9.66    1.74
  -7  -4   4   14.21    2.08
   4  -7   4   10.24    1.76
   4  -7   4   15.73    1.95
   7   4   4   16.58    1.75
  -4   7   4   15.47    1.73
   7   4   4   16.27    1.48
  -7  -4   4   12.03    1.75
   4  -7   4   16.84    2.07
   7   3  -4   12.77    1.58
   3  -7  -4   14.00    1.71
   7   3  -4   12.50    1.76
  -3   7  -4   10.48    1.51
  -7  -3  -4    8.26    1.55
   3  -7  -4    8.72    1.71
   3  -7  -4   10.94    1.64
  -7  -3  -4   12.29    1.51
  -3   7   4   13.45    1.56
   7   3   4   14.42    1.56
  -7  -3   4   10.64    1.81
   3  -7   4   13.14    1.76
   7   3   4   12.08    1.34
  -7  -3   4   11.18    1.59
   3  -7   4   10.01    1.58
   7   2  -4   10.95    1.55
   7   2  -4    8.29    1.18
   2  -7  -4    6.76    1.30
  -7  -2  -4    6.25    1.23
  -7  -2  -4    9.12    1.08
   2  -7  -4    7.25    1.29
   2  -7  -4   10.72    1.43
  -2   7  -4    7.98    1.24
  -7  -2   4    8.00    1.46
  -2   7   4    8.13    1.26
  -7  -2   4    6.75    1.31
   7   2   4   10.60    1.12
   2  -7   4    5.74    1.27
   7   2   4    9.34    1.30
   2  -7   4    8.08    1.46
   7   1  -4   15.45    2.02
   1  -7  -4   15.10    1.77
   7   1  -4   14.62    1.93
   1  -7  -4   15.23    2.23
  -7  -1  -4   15.84    2.00
   1  -7  -4   14.20    1.96
  -7  -1  -4   15.33    1.61
  -1   7  -4   14.96    1.75
   1  -7   4   14.38    2.09
  -7  -1   4   15.16    1.87
  -1   7   4   14.84    1.87
   1  -7   4   18.12    2.45
   7   1   4   16.37    1.82
  -1   7   4   14.97    1.72
  -7  -1   4   12.06    1.95
   0   7  -4   -0.89    1.07
  -7   0  -4    1.81    0.69
   0  -7  -4    1.55    1.06
   7   0  -4    1.20    0.69
   7   0  -4    1.08    0.90
   0  -7  -4    0.62    0.88
  -7   0  -4    1.27    0.56
   0  -7  -4    0.88    0.66
   0  -7   4    0.81    0.99
   7   0   4    1.16    0.52
   0   7   4    1.63    0.83
   7   0   4    0.94    0.99
   0  -7   4   -0.27    0.99
  -7   0   4    0.89    0.69
   0   7   4   -0.03    0.88
  -1  -7  -4    7.02    1.11
  -1  -7  -4    4.52    0.82
  -7   1  -4    6.20    0.98
   7  -1  -4    3.70    1.31
   7  -1  -4    4.44    0.96
  -1  -7  -4    3.21    1.03
   1   7  -4    5.91    1.25
   1   7   4    4.62    0.86
   7  -1   4    4.00    0.67
  -1  -7   4    6.28    1.51
   1   7   4    5.51    0.97
   7  -1   4    5.04    1.19
   7  -1   4    3.71    1.26
  -7   1   4    5.56    1.08
  -1  -7   4    3.59    1.26
  -2  -7  -4   25.63    2.47
   7  -2  -4   25.32    2.76
  -2  -7  -4   24.40    3.51
   2   7  -4   26.93    2.53
   7  -2  -4   29.35    2.86
  -7   2  -4   27.50    2.53
  -2  -7  -4   27.40    2.50
  -7   2   4   24.07    2.42
   7  -2   4   21.30    2.64
   7  -2   4   24.95    2.64
   2   7   4   25.04    2.37
   2   7   4   24.26    2.50
   7  -2   4   25.61    3.25
  -2  -7   4   21.96    3.22
  -2  -7   4   24.74    2.79
  -3  -7  -4   12.64    1.51
   3   7  -4   11.50    1.53
   3   7  -4   12.16    1.62
   7  -3  -4   13.36    1.72
  -3  -7  -4   13.07    1.41
  -3  -7  -4    9.12    1.79
   7  -3  -4   10.43    1.68
  -7   3  -4   15.17    1.67
   3   7   4   16.57    1.56
  -3  -7   4   12.88    2.10
   7  -3   4   15.04    1.91
   3   7   4   14.11    1.71
  -7   3   4   14.58    1.66
   7  -3   4   13.23    1.82
  -3  -7   4   13.74    1.90
   7  -4  -4   16.81    2.19
   4   7  -4   17.57    1.71
   7  -4  -4   14.50    2.01
  -4  -7  -4   17.27    1.85
   4   7  -4   16.72    1.60
   4   7  -4   16.69    2.06
  -4  -7  -4   12.00    2.26
  -7   4  -4   15.89    1.79
  -7   4   4   15.92    1.81
   4   7   4   16.13    1.75
  -4  -7   4   18.33    2.73
   7  -4   4   11.96    2.27
  -4  -7   4   14.12    2.11
   4   7   4   15.36    1.80
   7  -4   4   15.35    2.18
   7  -5  -4   31.88    3.76
   7  -5  -4   31.66    2.98
  -5  -7  -4   28.06    2.76
  -5  -7  -4   34.13    4.15
   5   7  -4   30.72    2.73
  -7   5  -4   31.50    3.07
   5   7  -4   27.70    3.18
   7  -5   4   29.33    3.98
  -7   5   4   27.70    3.02
   5   7   4   27.23    2.83
  -5  -7   4   25.84    2.91
   7  -5   4   28.50    3.04
  -5  -7   4   30.25    4.35
  -6  -7  -4   10.37    1.92
   7  -6  -4   14.79    2.17
   7  -6  -4   12.21    2.17
  -7   6  -4   14.72    1.94
   6   7  -4   15.67    2.05
  -6  -7   4   11.77    2.00
   7  -6   4   16.00    2.40
   6   7   4   12.50    1.65
  -7   6   4   15.75    1.91
  -6  -7   4   10.25    2.00
   7  -6   4    8.74    1.90
  -7   7  -4   55.00    5.12
   7  -7  -4   54.49    5.76
   7   7  -4   55.83    5.37
  -7  -7  -4   65.42    6.77
   7  -7  -4   62.49    5.39
   7  -7   4   50.48    5.47
   7   7   4   53.42    5.06
  -7   7   4   54.97    5.22
  -7  -7   4   54.11    5.25
  -7  -7   4   55.90    6.90
   7  -7   4   62.16    5.91
   7  -8  -4   11.29    2.43
  -7   8  -4   14.23    1.98
   7  -8  -4   16.66    2.11
   8   7  -4   13.31    2.29
  -8  -7  -4    8.12    1.98
  -8  -7   4   11.52    1.80
   7  -8   4   10.42    2.48
  -8  -7   4   11.98    2.20
   8   7   4   16.15    1.94
   7  -8   4   12.45    2.69
  -7   8   4   14.47    1.86
  -8  -6  -4    6.17    1.86
   8   6  -4   12.10    2.03
   6  -8  -4    6.74    2.00
  -6   8  -4    8.76    1.96
   6  -8  -4    7.74    1.68
   6  -8  -4   13.09    2.12
  -6   8   4    9.06    1.77
   8   6   4   13.02    1.69
  -8  -6   4    6.88    1.78
   6  -8   4    9.43    1.98
  -8  -6   4    6.56    2.08
   6  -8   4    8.66    1.79
   5  -8  -4    9.96    1.93
  -8  -5  -4    9.42    1.83
   8   5  -4   13.63    1.99
   5  -8  -4    9.41    1.74
   5  -8  -4   13.39    1.71
  -5   8  -4   11.76    1.66
   8   5  -4    9.72    1.27
   5  -8   4    9.18    1.90
   5  -8   4    6.75    1.41
   5  -8   4    8.74    2.04
  -8  -5   4    7.70    1.71
  -5   8   4   10.71    1.71
  -8  -5   4    6.76    1.42
   8   5   4   12.37    1.65
   8   4  -4    3.36    1.58
  -8  -4  -4    3.65    0.94
  -8  -4  -4    3.32    1.20
   4  -8  -4    3.18    1.12
   8   4  -4    2.87    0.89
  -4   8  -4    3.71    1.20
   4  -8  -4    3.03    1.02
   4  -8  -4    4.82    1.53
   4  -8   4    3.79    1.54
   8   4   4    2.93    1.23
   4  -8   4    2.65    0.94
  -8  -4   4    2.51    1.47
  -8  -4   4    3.50    1.37
  -4   8   4    2.90    1.28
   8   3  -4   10.82    1.40
  -8  -3  -4    8.74    1.65
   3  -8  -4   13.40    1.76
  -3   8  -4   11.11    1.81
   3  -8  -4    9.99    1.69
   8   3  -4   13.56    1.93
  -8  -3  -4   10.99    1.32
   3  -8  -4    8.23    1.74
   3  -8   4    8.56    2.13
  -3   8   4   12.26    1.62
  -8  -3   4    9.24    1.40
  -8  -3   4   10.02    1.62
   8   3   4   11.08    1.61
   3  -8   4    7.81    1.53
  -8  -2  -4    7.47    1.06
   2  -8  -4    6.06    1.45
  -8  -2  -4    6.44    1.22
   8   2  -4    7.44    1.63
   2  -8  -4    7.85    1.44
   2  -8  -4    4.22    1.03
  -2   8  -4    7.02    1.29
   8   2  -4    6.02    1.23
   2  -8   4    5.70    1.88
   2  -8   4    5.23    1.29
  -2   8   4    5.61    1.30
  -8  -2   4    5.41    1.32
  -8  -2   4    4.48    1.15
   8   2   4    6.86    1.35
   8   1  -4    9.63    1.68
   1  -8  -4    6.31    1.22
   1  -8  -4    5.74    1.54
  -8  -1  -4    7.75    1.16
   8   1  -4    7.71    1.33
   1  -8  -4    8.50    1.41
  -8  -1  -4    7.89    1.13
   1  -8   4    6.97    1.87
  -1   8   4    6.26    1.29
   8   1   4    8.30    1.40
   1  -8   4    6.68    1.47
  -8  -1   4    7.79    1.38
  -8  -1   4    7.40    1.41
   8   0  -4    4.44    1.50
  -8   0  -4    4.72    0.95
   0  -8  -4    3.83    1.34
   0  -8  -4    4.86    1.16
   0   8  -4    4.63    1.39
   8   0  -4    4.63    1.22
  -8   0  -4    2.50    0.71
   0  -8  -4    4.34    1.02
   8   0   4    4.89    1.30
  -8   0   4    2.81    1.14
   0  -8   4    3.01    1.27
   0   8   4    3.55    1.08
   0  -8   4    2.44    1.69
  -1  -8  -4   19.05    2.16
   1   8  -4   19.96    2.52
  -1  -8  -4   20.88    2.29
   8  -1  -4   20.52    2.48
   8  -1  -4   21.36    2.58
  -8   1  -4   18.51    2.02
  -1  -8  -4   22.47    3.36
   8  -1   4   21.29    2.44
   8  -1   4   22.65    2.37
   1   8   4   20.90    2.11
  -1  -8   4   17.71    2.30
  -1  -8   4   17.06    2.69
  -8   1   4   20.92    2.34
   1   8   4   20.87    2.21
   8  -1   4   21.40    2.59
   8  -2  -4   18.36    2.11
  -2  -8  -4   14.85    2.48
   8  -2  -4   20.39    2.39
  -8   2  -4   18.56    1.87
  -2  -8  -4   18.07    1.93
  -2  -8  -4   19.92    1.97
   2   8  -4   16.42    2.04
   2   8   4   18.04    2.11
  -2  -8   4   12.30    2.43
  -8   2   4   19.57    2.15
   8  -2   4   12.72    2.31
   8  -2   4   16.07    2.16
  -2  -8   4   18.22    2.36
   8  -3  -4    5.73    1.58
  -8   3  -4    6.42    1.30
  -3  -8  -4    6.49    1.15
  -3  -8  -4    4.17    1.32
   8  -3  -4    6.31    1.37
   3   8  -4    5.05    1.51
  -3  -8   4    3.49    1.65
  -8   3   4    9.51    1.38
   8  -3   4    7.93    1.68
  -3  -8   4    5.98    1.45
   3   8   4    7.34    1.32
   8  -3   4    4.33    1.35
   4   8  -4   53.24    5.05
   8  -4  -4   51.41    5.68
   8  -4  -4   50.49    5.08
  -4  -8  -4   53.89    6.40
  -8   4  -4   49.62    4.78
  -4  -8   4   54.38    4.87
  -8   4   4   56.06    4.83
  -4  -8   4   60.67    6.62
   4   8   4   54.44    4.80
   8  -4   4   56.77    5.87
   8  -4   4   55.73    5.10
   8  -5  -4   14.76    2.33
  -8   5  -4   15.67    2.07
   5   8  -4   15.07    2.23
  -5  -8  -4   14.39    2.48
   8  -5  -4   12.31    2.11
  -8   5   4   17.15    1.95
   8  -5   4   18.79    2.18
  -5  -8   4   12.47    2.30
   5   8   4   15.89    1.94
   8  -5   4   14.02    2.50
  -5  -8   4   17.43    2.32
   8  -6  -4   15.43    2.50
  -8   6  -4   23.00    2.67
  -6  -8  -4   23.18    3.28
   8  -6  -4   23.69    2.81
   6   8  -4   20.75    2.59
   8  -6   4   20.92    2.85
  -8   6   4   22.73    2.52
  -6  -8   4   17.06    3.00
   8  -6   4   14.15    2.54
   6   8   4   21.77    2.54
  -6  -8   4   20.01    2.59
   8  -7  -4    4.03    1.53
   7   8  -4    2.86    1.85
  -8   7  -4    4.85    1.72
  -7  -8  -4    3.47    1.86
   8  -7  -4    7.71    2.07
  -7  -8   4    1.96    1.53
  -8   7   4    3.48    1.63
  -7  -8   4    3.42    1.74
   8  -7   4    4.88    2.27
   8  -7   4    2.24    1.53
   7   8   4    2.94    1.33
   8  -8  -4   -0.60    1.97
   8  -8  -4    4.04    1.62
  -8  -8  -4    2.42    1.90
  -8   8  -4    1.89    1.81
   8   8  -4    0.71    1.82
   8  -8   4    0.98    2.12
   8   8   4    0.46    1.39
   8  -8   4    0.46    2.34
  -8  -8   4   -0.09    1.73
  -8   8   4    2.19    1.30
  -8  -8   4   -1.32    2.02
   8  -9  -4    6.70    2.36
  -9  -8  -4    1.77    1.62
  -8   9  -4    6.14    2.11
   8  -9  -4    4.84    1.49
   8  -9  -4   -0.77    2.19
   9   8  -4    1.73    2.07
   8  -9   4    1.10    2.27
  -9  -8   4   -1.19    2.18
  -8   9   4    6.39    1.97
   8  -9   4    5.03    2.64
  -9  -8   4    2.82    1.94
   9   8   4    4.94    1.69
   7  -9  -4    2.26    2.09
   7  -9  -4    2.51    1.37
   7  -9  -4    0.44    1.46
  -9  -7  -4   -0.46    1.79
  -7   9  -4    2.89    1.91
   9   7  -4    0.17    1.89
   7  -9   4   -0.16    2.42
  -7   9   4    2.09    1.76
  -9  -7   4   -1.50    1.95
  -9  -7   4    1.06    1.73
   9   7   4    0.45    1.71
   7  -9   4   -0.91    2.03
  -9  -6  -4    4.86    1.82
   6  -9  -4    5.87    2.00
   6  -9  -4    3.21    1.53
   6  -9  -4    5.25    1.57
   9   6  -4    6.20    1.64
  -6   9  -4    6.99    1.62
   9   6   4   10.43    1.86
   6  -9   4    7.25    1.99
  -9  -6   4    7.09    1.72
  -6   9   4    7.82    1.80
  -9  -6   4    4.73    1.77
   6  -9   4    4.38    2.08
   9   5  -4    2.70    1.75
  -9  -5  -4    0.41    1.40
   5  -9  -4    0.47    1.73
   5  -9  -4    1.45    1.33
  -5   9  -4    1.72    1.71
   5  -9  -4    1.24    1.67
   5  -9   4    4.98    2.28
  -9  -5   4    2.00    1.54
   9   5   4    0.46    1.53
  -5   9   4    2.88    1.54
  -9  -5   4    1.30    1.71
   5  -9   4    1.32    1.04
   9   4  -4    1.90    0.99
   4  -9  -4    3.85    1.65
  -4   9  -4    2.40    1.69
  -9  -4  -4    0.71    1.45
   4  -9  -4    3.69    1.45
   4  -9  -4    2.64    1.19
   9   4  -4    4.62    1.82
  -4   9   4    3.95    1.53
  -9  -4   4    2.76    1.57
   4  -9   4    1.85    1.19
   9   4   4    5.24    1.47
  -9  -4   4    3.30    1.16
   4  -9   4    4.26    2.18
  -9  -3  -4    5.20    1.26
   9   3  -4    7.81    1.52
   3  -9  -4    4.07    1.29
   3  -9  -4    6.50    1.67
  -3   9  -4    4.13    1.38
   9   3  -4    5.16    1.16
  -9  -3  -4    5.60    1.13
   3  -9  -4    4.74    1.51
   9   3   4    9.23    1.57
   3  -9   4    6.99    1.75
  -9  -3   4    5.51    1.62
   3  -9   4    5.47    1.34
  -9  -3   4    5.75    1.50
  -3   9   4    5.99    1.48
  -2   9  -4    0.67    1.50
   2  -9  -4    0.86    1.34
   2  -9  -4    0.95    1.38
   9   2  -4    1.77    1.03
   9   2  -4    1.37    1.61
  -9  -2  -4    1.87    0.91
  -9  -2  -4    1.03    0.89
   2  -9  -4   -0.30    1.12
  -2   9   4   -0.19    1.21
   9   2   4   -0.15    1.24
   2  -9   4   -0.33    1.11
  -9  -2   4    0.33    1.21
   2  -9   4    0.26    1.95
  -9  -2   4   -0.22    1.26
   9   1  -4    2.09    1.16
   1  -9  -4    2.90    1.16
   1  -9  -4    3.73    1.54
  -1   9  -4    2.83    1.24
   1  -9  -4    2.48    1.08
  -9  -1  -4    2.84    0.99
   9   1  -4    3.87    1.32
  -9  -1  -4    1.79    0.91
   9   1   4    4.12    1.38
   1  -9   4    2.36    1.34
  -1   9   4    4.00    1.27
   1  -9   4    1.35    1.90
  -9  -1   4    3.27    1.00
   0  -9  -4    5.07    1.43
   0   9  -4    6.67    1.39
   0  -9  -4    6.45    1.29
   0  -9  -4    7.60    1.58
  -9   0  -4    6.27    1.05
  -9   0  -4    8.89    1.29
   9   0  -4    9.44    1.88
   9   0  -4    8.00    1.53
   0  -9   4    5.91    1.67
   0  -9   4    6.22    2.03
   9   0   4    8.51    1.62
  -9   0   4    7.03    1.45
  -1  -9  -4    6.51    1.13
   9  -1  -4    7.98    1.85
  -9   1  -4    7.19    1.12
  -1  -9  -4    7.00    1.41
   9  -1  -4    5.80    1.58
  -1  -9  -4    5.80    1.48
   1   9  -4    7.33    1.40
   1   9   4    5.75    1.47
   9  -1   4    9.95    1.71
  -1  -9   4    4.22    1.40
  -1  -9   4    6.92    2.01
  -9   1   4    8.70    1.50
   9  -1   4    4.06    1.61
   9  -2  -4    5.51    1.70
   2   9  -4    8.23    1.44
   9  -2  -4    9.20    1.93
  -9   2  -4    8.29    1.41
  -2  -9  -4    6.05    1.51
   2   9   4    6.46    1.36
  -2  -9   4    6.30    1.88
   9  -2   4    5.29    1.80
   9  -2   4    5.01    1.71
  -9   2   4    8.43    1.50
  -2  -9   4    6.62    2.00
   9  -3  -4   -0.74    1.65
  -9   3  -4   -0.38    1.13
   9  -3  -4   -0.63    1.53
  -3  -9  -4   -0.27    1.11
   3   9  -4    0.67    1.14
  -3  -9   4    0.76    1.74
   9  -3   4    1.11    1.59
   9  -3   4   -0.89    1.17
   3   9   4    0.29    1.12
  -9   3   4    1.47    0.96
  -3  -9   4   -1.02    1.65
  -4  -9  -4   13.04    2.48
  -9   4  -4   22.54    2.44
   4   9  -4   17.96    2.30
   9  -4  -4   16.45    2.39
   9  -4  -4   21.48    2.65
  -4  -9   4   19.25    2.54
   9  -4   4   20.80    2.62
   4   9   4   19.96    2.45
  -9   4   4   21.89    2.20
  -4  -9   4   13.61    2.55
   9  -4   4   16.17    2.42
  -5  -9  -4    0.52    1.76
   9  -5  -4    2.54    1.39
   5   9  -4    1.19    1.27
   9  -5  -4    1.69    1.85
  -9   5  -4    1.81    1.42
  -9   5   4    3.57    1.50
   9  -5   4    0.91    1.40
  -5  -9   4    2.85    1.86
   9  -5   4    2.36    1.47
  -5  -9   4    1.58    1.97
   5   9   4    2.89    1.39
   6   9  -4    4.23    1.45
   9  -6  -4    5.77    1.63
  -6  -9  -4    3.53    1.98
  -9   6  -4    6.31    1.38
   9  -6  -4    5.95    1.68
   6   9   4    3.50    1.35
   9  -6   4    3.26    2.17
   9  -6   4    2.95    1.61
  -6  -9   4    1.97    2.12
  -6  -9   4    3.13    1.94
  -9   6   4    7.10    1.78
  -9   7  -4    5.58    1.47
   7   9  -4    4.22    1.97
  -7  -9  -4    3.67    2.12
   9  -7  -4    6.41    2.27
   9  -7  -4    2.76    1.62
   9  -7   4    7.01    2.43
  -7  -9   4    2.93    1.73
  -7  -9   4    1.91    1.98
   7   9   4    4.28    1.66
   9  -7   4    2.11    2.17
  -9   7   4    6.06    1.46
   9  -8  -4   -1.57    1.51
  -9   8  -4    1.52    1.43
  -8  -9  -4   -0.59    2.05
   8   9  -4    0.46    2.00
   9  -8  -4    2.59    2.21
   9  -8   4   -2.84    2.19
   8   9   4   -0.65    1.43
   9  -8   4    3.00    2.51
  -8  -9   4   -3.81    2.16
  -8  -9   4    0.82    1.45
  -9   8   4    2.18    1.85
  -9   9  -4    1.67    2.07
   9  -9  -4   -0.29    2.37
  -9  -9  -4   -2.85    2.09
   9   9  -4   -1.68    2.07
   9  -9  -4    6.01    2.49
  -9  -9   4    0.97    2.02
  -9  -9   4   -2.85    1.69
   9   9   4    0.59    1.86
   9  -9   4   -3.72    2.30
   9  -9   4    4.56    2.74
  -9   9   4    0.88    1.93
  -9  10  -4    1.67    2.30
  -9  10   4    0.17    2.11
   8 -10  -4    6.00    1.69
  -8  10  -4    3.94    2.32
 -10  -8  -4    2.74    2.27
  10   8  -4    5.20    1.85
   8 -10  -4    2.89    1.86
  10   8   4    5.49    2.10
   8 -10   4    4.96    1.95
   8 -10   4    7.56    2.91
  -8  10   4    7.54    1.75
 -10  -8   4    0.81    1.98
 -10  -8   4    2.91    2.49
  -7  10  -4    2.52    2.17
   7 -10  -4    3.08    1.53
  10   7  -4    3.60    1.67
 -10  -7  -4    2.09    1.52
   7 -10  -4    1.61    2.22
 -10  -7   4    1.21    2.21
 -10  -7   4    2.82    1.88
  10   7   4    3.29    1.75
   7 -10   4    6.73    2.79
  -7  10   4    3.80    1.52
   7 -10   4    3.33    1.79
   6 -10  -4    3.16    2.08
  10   6  -4    6.22    2.23
 -10  -6  -4    3.72    1.87
  -6  10  -4    7.02    1.72
   6 -10  -4    5.12    1.65
 -10  -6   4    3.47    1.44
 -10  -6   4    2.26    2.11
  10   6   4    7.80    1.81
   6 -10   4    3.86    2.01
  -6  10   4    7.08    1.94
 -10  -5  -4    2.07    1.59
  -5  10  -4    5.49    2.05
   5 -10  -4    1.42    1.87
  10   5  -4    4.40    1.65
   5 -10  -4    5.04    2.03
   5 -10  -4    4.74    1.64
 -10  -5   4    4.02    1.76
 -10  -5   4    3.80    1.53
   5 -10   4    5.06    2.55
  10   5   4    5.49    1.70
  -5  10   4    5.61    1.81
  10   4  -4    3.30    1.95
 -10  -4  -4   -1.66    1.45
  -4  10  -4    1.66    1.80
   4 -10  -4    1.97    1.50
   4 -10  -4    1.37    1.21
   4 -10  -4    1.83    1.87
  -4  10   4    2.85    1.63
 -10  -4   4   -1.11    1.48
  10   4   4    3.11    1.57
   4 -10   4    0.05    2.33
 -10  -4   4   -0.18    1.59
   4 -10   4    0.86    1.33
  10   3  -4    2.67    1.92
  -3  10  -4    1.03    1.77
   3 -10  -4    0.09    1.41
   3 -10  -4    3.52    1.79
   3 -10  -4    1.02    1.14
  10   3  -4   -0.16    1.18
 -10  -3  -4   -0.07    1.11
  10   3   4    1.53    1.55
 -10  -3   4    1.84    1.16
  -3  10   4   -1.85    1.40
   3 -10   4   -0.98    2.24
 -10  -3   4    1.35    1.11
   3 -10   4    1.97    1.29
   2 -10  -4    4.98    1.46
  10   2  -4    7.27    1.45
   2 -10  -4    5.51    1.81
  10   2  -4    8.97    1.71
 -10  -2  -4    6.08    1.27
   2 -10   4    6.34    2.33
  10   2   4    9.24    1.77
 -10  -2   4    4.77    1.62
  -2  10   4    7.25    1.61
 -10  -2   4    4.83    1.55
   2 -10   4    4.56    1.60
  -1  10  -4   10.81    1.76
  10   1  -4   11.65    2.20
  10   1  -4    9.21    1.68
   1 -10  -4    6.46    1.68
 -10  -1  -4    9.93    1.47
   1 -10  -4    6.72    1.51
  10   1   4   12.98    1.90
 -10  -1   4    8.72    1.72
   1 -10   4    7.64    1.87
   1 -10   4    9.06    2.40
  -1  10   4    8.28    1.68
  10   0  -4   -0.40    0.98
  10   0  -4    2.12    1.41
   0  10  -4   -1.86    1.63
 -10   0  -4    0.73    1.07
   0 -10  -4   -0.24    1.08
   0 -10  -4    0.49    1.58
  10   0   4    0.56    1.56
   0 -10   4   -0.35    1.12
   0  10   4    1.11    1.37
   0 -10   4   -0.76    1.52
 -10   0   4    0.47    1.00
 -10   1  -4    2.09    1.20
  -1 -10  -4    1.27    1.65
   1  10  -4    1.48    1.70
  10  -1  -4    1.93    1.87
  10  -1  -4    2.61    1.21
  10  -1   4    0.63    1.58
 -10   1   4    3.11    1.42
  -1 -10   4    3.54    1.60
  -1 -10   4    1.93    1.71
  10  -1   4    4.73    1.35
   1  10   4    2.46    1.55
  10  -2  -4    5.19    1.56
 -10   2  -4    6.36    1.40
  10  -2  -4    3.13    1.72
  -2 -10  -4    2.80    1.38
   2  10  -4    2.56    1.71
  -2 -10   4    2.93    2.04
  10  -2   4    3.79    1.80
  10  -2   4    0.05    1.69
   2  10   4    3.30    1.38
 -10   2   4    5.85    1.24
  -2 -10   4    3.12    1.91
  10  -3  -4    3.11    1.95
   3  10  -4    0.40    1.29
  -3 -10  -4    1.64    1.32
 -10   3  -4    2.55    1.05
  10  -3  -4   -0.49    1.25
 -10   3   4   -0.59    1.40
  10  -3   4    2.24    1.37
  -3 -10   4   -1.28    1.84
   3  10   4    0.38    1.27
  10  -3   4   -1.83    1.78
  -3 -10   4    0.13    1.94
  10  -4  -4    1.24    2.03
  -4 -10  -4    2.43    1.41
  10  -4  -4   -0.50    1.81
   4  10  -4   -0.71    1.30
 -10   4  -4    1.49    1.43
   4  10   4    1.49    1.35
 -10   4   4    1.21    1.51
  10  -4   4    3.67    2.00
  -4 -10   4    0.20    1.99
  10  -4   4    0.83    1.43
  -4 -10   4   -1.30    1.93
  10  -5  -4    3.28    1.63
 -10   5  -4    1.63    1.55
  10  -5  -4   -0.91    1.96
   5  10  -4    1.56    1.83
  -5 -10  -4    1.85    2.02
  -5 -10   4    1.50    1.65
 -10   5   4    2.29    1.63
  -5 -10   4    2.34    2.08
   5  10   4    0.56    1.36
  10  -5   4    1.38    1.62
  10  -5   4    1.99    2.06
  10  -6  -4    0.32    2.08
   6  10  -4    2.20    1.95
 -10   6  -4    1.39    1.70
  -6 -10  -4    2.70    2.13
  10  -6  -4    2.07    2.19
   6  10   4    1.19    1.61
  -6 -10   4    1.89    2.01
 -10   6   4    2.24    1.76
  10  -6   4    0.34    2.14
  10  -6   4    2.61    2.22
  -6 -10   4   -1.35    2.23
  -7 -10  -4    3.60    2.28
  10  -7  -4    1.75    2.28
 -10   7  -4    2.81    1.91
  10  -7  -4    2.23    1.74
   7  10  -4    1.83    1.58
  -7 -10   4   -0.24    1.77
   7  10   4    2.95    1.77
  -7 -10   4    2.63    2.11
 -10   7   4    3.41    1.91
  10  -7   4    2.53    1.86
  10  -7   4    1.78    2.41
  10  -8  -4   -0.69    1.71
 -10   8  -4    1.70    2.01
  10  -8  -4    3.58    2.44
   8  10  -4   -2.96    2.09
  -8 -10  -4   -2.64    2.19
 -10   8   4   -0.22    1.43
   8  10   4    1.53    1.80
  10  -8   4   -0.68    1.73
  -8 -10   4    0.28    2.06
  -8 -10   4   -3.84    2.38
  10  -8   4    1.39    1.92
 -10   9  -4    0.39    1.64
 -10   9   4    4.30    2.20
 -11  -7  -4   -5.19    1.87
   7 -11  -4   -4.12    2.14
   7 -11  -4    0.16    1.54
  11   7  -4   -2.73    2.26
  -7  11  -4   -1.69    2.19
   7 -11   4    3.38    2.84
  11   7   4   -1.30    1.81
  -7  11   4    1.87    2.11
 -11  -7   4   -1.46    2.23
 -11  -7   4   -0.95    1.45
  11   6  -4    6.81    2.43
   6 -11  -4    0.99    2.17
   6 -11  -4    4.83    1.73
  -6  11  -4    4.88    2.32
 -11  -6  -4    1.79    1.88
  -6  11   4    3.13    2.06
 -11  -6   4    1.78    1.89
 -11  -6   4    3.74    1.73
  11   6   4    3.55    1.90
   6 -11   4    4.43    2.81
  11   5  -4    5.32    1.80
   5 -11  -4    0.25    1.42
  -5  11  -4    1.85    1.61
   5 -11  -4    4.26    1.71
 -11  -5  -4    0.71    1.62
  11   5   4    5.89    1.86
  -5  11   4    0.86    1.84
 -11  -5   4    1.12    1.95
   5 -11   4    4.05    2.08
 -11  -5   4    1.45    1.77
   4 -11  -4    1.98    1.76
  -4  11  -4    1.82    2.08
  11   4  -4    6.68    2.30
 -11  -4  -4    2.32    1.53
   4 -11  -4    3.92    1.42
  -4  11   4    3.64    1.41
   4 -11   4    4.23    2.07
 -11  -4   4    3.19    1.71
  11   4   4    5.98    1.83
 -11  -4   4    2.20    1.82
   3 -11  -4    1.08    1.63
  11   3  -4   -0.99    2.07
   3 -11  -4   -2.67    1.42
  -3  11  -4   -0.37    1.96
   3 -11   4   -0.59    1.83
   3 -11   4   -1.27    1.56
 -11  -3   4    1.00    1.22
 -11  -3   4    0.16    1.60
  11   3   4    1.99    1.73
  -3  11   4    0.01    1.64
   2 -11  -4   13.61    2.54
   2 -11  -4   10.27    2.05
  11   2  -4   18.01    2.71
  11   2  -4   12.13    2.02
 -11  -2   4   13.62    2.27
 -11  -2   4   14.08    1.89
   2 -11   4   11.77    2.31
  11   2   4   17.68    2.37
   2 -11   4   14.96    2.41
  -2  11   4   12.93    2.15
  -1  11  -4   24.20    2.79
  11   1  -4   19.69    2.67
   1 -11  -4   16.19    3.07
  11   1  -4   28.24    3.13
  11   1   4   25.08    2.79
 -11  -1   4   21.77    2.49
   1 -11   4   20.30    3.19
   1 -11   4   15.41    2.95
   0 -11  -4    8.34    1.88
  11   0  -4    9.10    1.66
   0  11  -4    8.69    2.21
  11   0  -4    9.37    1.92
  11   0   4   13.15    2.10
   0  11   4    7.35    1.83
 -11   0   4    8.91    1.86
   0 -11   4    9.23    2.07
   0 -11   4    5.88    2.14
  -1 -11  -4    3.32    1.99
  11  -1  -4    3.37    1.41
   1  11  -4    5.37    1.60
  11  -1  -4    6.58    2.22
 -11   1  -4    5.22    1.47
  -1 -11   4    2.48    2.33
  11  -1   4    3.60    1.45
   1  11   4    3.65    1.78
  11  -1   4    6.41    1.99
  -1 -11   4    4.09    2.07
 -11   1   4    5.67    1.69
  11  -2  -4    1.73    1.85
   2  11  -4    6.08    2.03
 -11   2  -4    7.01    1.57
  11  -2  -4    5.50    1.73
  -2 -11  -4    2.74    1.93
  11  -2   4    0.06    1.87
  11  -2   4    4.63    1.95
   2  11   4    3.77    1.61
  -2 -11   4    1.70    2.18
 -11   2   4    4.28    1.29
  -2 -11   4    1.78    2.12
  11  -3  -4    3.36    2.23
  -3 -11  -4    2.87    1.54
 -11   3  -4    2.10    1.17
   3  11  -4   -0.15    1.86
  11  -3  -4   -0.55    1.91
 -11   3   4    4.76    1.70
  11  -3   4   -0.73    1.44
   3  11   4    3.01    1.74
  -3 -11   4    2.14    2.21
  -3 -11   4    1.20    2.14
  11  -3   4    3.40    1.55
  11  -4  -4   -0.15    1.49
  11  -4  -4    1.61    2.23
   4  11  -4    0.54    1.48
  -4 -11  -4    1.38    2.14
 -11   4  -4    1.76    1.23
  -4 -11   4   -1.50    2.17
  11  -4   4    1.12    2.08
   4  11   4    1.83    1.53
  -4 -11   4    2.13    2.21
  11  -4   4   -2.03    2.08
 -11   4   4    0.47    1.72
  -5 -11  -4    0.10    2.19
  11  -5  -4   -0.87    1.55
 -11   5  -4    0.07    1.24
   5  11  -4    1.52    2.05
  11  -5  -4    1.25    2.26
 -11   5   4   -0.06    1.31
  -5 -11   4   -2.05    1.71
  11  -5   4    3.68    2.24
  11  -5   4   -3.71    2.15
   5  11   4    1.50    1.77
  -5 -11   4    1.86    2.22
   6  11  -4   -1.70    1.98
  11  -6  -4    0.78    2.35
 -11   6  -4    0.62    1.35
  11  -6  -4   -4.52    2.18
  -6 -11  -4    0.23    2.30
  11  -6   4    1.24    2.35
  -6 -11   4    0.52    1.67
  -6 -11   4   -4.68    2.36
   6  11   4   -0.20    1.53
 -11   6   4    1.28    1.90
  11  -6   4   -4.42    2.28
 -11   7  -4    0.05    1.46
   7  11  -4   -0.37    2.18
  -7 -11  -4   -1.76    1.74
  11  -7  -4   -1.26    2.39
  11  -7  -4    1.67    1.86
   7  11   4    1.64    1.67
  11  -7   4    0.50    1.87
  11  -7   4    3.52    2.60
  -7 -11   4   -5.14    2.52
 -11   7   4    0.23    2.01
  -6  12  -4    0.88    1.79
  12   6  -4   -1.23    2.42
   6 -12  -4    0.73    1.77
   6 -12  -4   -1.09    1.60
  12   6   4   -0.29    1.93
   6 -12   4    0.86    2.90
 -12  -6   4   -1.12    1.89
 -12  -6   4   -3.24    2.15
  -6  12   4    3.57    2.18
   5 -12  -4    1.85    2.11
  -5  12  -4    3.44    2.42
   5 -12  -4    3.96    1.92
  12   5  -4    3.91    1.92
 -12  -5   4    1.65    2.06
 -12  -5   4    2.26    1.94
  12   5   4    2.28    2.26
  -5  12   4    4.34    2.14
   5 -12   4    7.53    3.00
  12   4  -4    8.65    2.60
   4 -12  -4    2.42    1.91
   4 -12  -4    3.60    1.92
  -4  12  -4    3.27    1.81
 -12  -4   4    2.18    1.42
  12   4   4    8.33    2.15
 -12  -4   4    1.05    1.91
  -4  12   4    3.00    1.92
   4 -12   4    2.16    2.80
   3 -12  -4   -2.82    1.57
  12   3  -4   -1.73    2.27
   3 -12  -4    1.26    1.40
  12   3   4   -0.38    1.92
 -12  -3   4    1.87    1.78
   3 -12   4    3.53    2.72
 -12  -3   4    0.08    1.65
   3 -12   4   -0.65    1.87
  -3  12   4   -2.03    1.72
  12   2  -4    6.83    1.92
   2 -12  -4    3.21    1.56
  -2  12  -4    4.42    1.83
 -12  -2   4    3.28    1.82
   2 -12   4    3.09    1.89
  -2  12   4    2.50    1.90
   2 -12   4    8.02    2.79
  12   2   4    4.56    2.03
  -1  12  -4    5.30    1.89
  12   1  -4    6.19    1.87
  12   1  -4    8.90    2.05
   1 -12  -4    5.39    2.20
  -1  12   4    6.72    2.00
   1 -12   4    7.19    2.22
  12   1   4    9.66    2.23
 -12  -1   4    7.99    1.96
   1 -12   4    4.04    2.73
  12   0  -4    6.95    2.37
   0 -12  -4    4.00    2.11
  12   0  -4    2.50    1.80
   0  12  -4    1.68    2.18
 -12   0   4    7.40    1.87
   0  12   4    3.32    2.04
  12   0   4    6.12    2.09
   0 -12   4    4.24    2.53
   0 -12   4    1.83    1.58
  -1 -12  -4    8.97    2.16
  12  -1  -4    9.57    2.32
  12  -1  -4   17.93    2.80
   1  12  -4    9.33    2.46
 -12   1   4   12.74    2.15
  -1 -12   4    8.69    2.73
  -1 -12   4    6.49    2.51
   1  12   4    8.77    2.25
  12  -1   4   15.63    2.43
  12  -2  -4    3.01    2.39
  -2 -12  -4    1.70    2.10
   2  12  -4    1.12    1.60
  12  -2  -4    0.51    1.46
  12  -2   4   -0.77    1.48
   2  12   4    0.73    1.64
 -12   2   4    0.81    1.71
  -2 -12   4    0.26    2.38
  12  -2   4    2.74    1.62
  -2 -12   4    0.19    2.19
   3  12  -4    2.34    2.19
  -3 -12  -4    1.41    1.64
  12  -3  -4    0.29    1.56
  12  -3  -4    5.44    1.94
  -3 -12   4    0.50    1.80
 -12   3   4    3.49    1.46
   3  12   4    1.63    1.70
  12  -3   4   -2.12    2.14
  12  -3   4    1.74    2.12
  -3 -12   4    0.71    2.31
  -4 -12  -4    3.28    2.49
   4  12  -4    1.95    1.70
  12  -4  -4    6.53    2.50
  12  -4  -4    0.32    2.26
 -12   4  -4    2.89    1.39
  -4 -12   4   -1.05    1.82
  -4 -12   4    2.18    2.41
 -12   4   4    4.57    1.56
  12  -4   4    2.69    2.31
   4  12   4    2.25    1.74
  12  -4   4   -2.52    2.19
  12  -5  -4   -1.88    1.67
   5  12  -4   -0.78    2.22
 -12   5  -4    1.28    1.41
  -5 -12  -4    1.01    2.41
  12  -5  -4    1.47    2.49
   5  12   4   -0.25    1.90
  12  -5   4    3.14    2.45
  -5 -12   4    0.07    1.97
 -12   5   4    2.60    2.01
  12  -5   4   -1.22    1.77
  12  -6  -4    1.87    2.54
  -6 -12  -4   -0.73    1.87
  12  -6  -4   -2.98    2.40
 -12   6  -4    2.02    1.94
   6  12  -4    0.46    1.71
  -6 -12   4   -4.85    2.65
  12  -6   4   -6.43    2.37
 -12   6   4    0.01    2.06
  12  -6   4    2.53    2.52
   6  12   4   -0.12    1.95
  -3  13  -4    0.51    2.60
  13   3  -4    4.55    2.05
   3 -13  -4    3.42    2.16
  13   3   4    4.30    2.50
 -13  -3   4    2.35    1.98
  -3  13   4    1.56    2.07
   3 -13   4    2.51    2.94
  13   2  -4    6.14    2.69
   2 -13  -4    4.94    2.25
  -2  13  -4    4.92    2.01
   2 -13   4   -0.13    1.99
   2 -13   4    5.69    2.94
 -13  -2   4    2.29    1.47
  13   2   4    3.91    2.22
   1 -13  -4    4.96    2.25
  -1  13  -4    3.09    1.92
  13   1  -4    4.35    2.67
  -1  13   4    4.28    2.10
 -13  -1   4    0.78    1.87
  13   1   4    6.39    2.30
   1 -13   4    2.65    2.87
   1 -13   4    2.27    2.15
   0  13  -4   -0.31    2.32
  13   0  -4   -0.44    2.50
  13   0  -4   -3.65    1.81
   0 -13  -4    1.42    1.64
 -13   0   4   -0.48    1.84
   0  13   4   -0.26    1.89
   0 -13   4   -1.45    2.16
   0 -13   4    2.46    2.74
  13   0   4    2.24    2.26
  -1 -13  -4    0.21    2.19
  13  -1  -4   -2.00    2.02
   1  13  -4    0.00    2.34
  13  -1  -4   -0.86    2.51
 -13   1   4    1.43    1.88
  13  -1   4    0.42    2.22
  -1 -13   4   -3.38    2.27
   1  13   4   -0.09    2.16
  -1 -13   4    1.17    2.01
  13  -2  -4    4.22    2.60
  13  -2  -4   -4.37    2.09
  -2 -13  -4    0.22    2.29
   2  13  -4   -1.03    2.30
  -2 -13   4    0.42    2.56
   2  13   4   -1.57    2.06
  13  -2   4    2.16    2.27
  -2 -13   4   -5.37    2.35
 -13   2   4   -0.69    1.92
  13  -3  -4    0.19    2.36
  13  -3  -4    5.40    2.71
  -3 -13  -4    1.23    1.96
   3  13  -4    2.50    1.82
 -13   3   4    1.99    2.08
  13  -3   4    2.22    2.37
   3  13   4    2.43    2.16
  -3 -13   4   -3.28    2.54
   0   0  -5    0.15    0.21
   0   0  -5    0.14    0.25
   0   0   5    0.28    0.25
   0   0   5    0.26    0.24
   0   1  -5    5.82    0.64
   1   0  -5    5.13    0.58
   0  -1  -5    5.56    0.48
   0   1  -5    6.31    0.80
   0  -1  -5    4.98    0.48
   0   1  -5    5.38    0.56
   1   0  -5    4.96    0.61
  -1   0  -5    5.80    0.53
  -1   0  -5    5.87    0.52
   0  -1   5    3.28    0.56
   0   1   5    3.89    0.47
   1   0   5    3.87    0.54
  -1   0   5    3.54    0.54
   0  -1   5    3.78    0.56
  -1   0   5    3.57    0.56
   1  -1  -5   -0.07    0.35
   1   1  -5    0.05    0.30
  -1   1  -5    0.07    0.26
  -1   1  -5    0.09    0.26
   1  -1  -5   -0.14    0.25
   1  -1  -5    0.38    0.30
   1   1  -5    0.50    0.30
   1   1  -5    0.26    0.36
   1  -1   5    0.60    0.37
  -1  -1   5    1.01    0.41
  -1   1   5    0.73    0.29
   1   1   5    0.66    0.13
   1   1   5    0.66    0.11
  -1  -1   5    0.45    0.37
   1  -1   5    1.16    0.35
  -1   1   5    0.52    0.27
   2   1  -5   41.68    3.04
   2   1  -5   39.81    3.21
   1  -2  -5   40.01    3.24
   1  -2  -5   36.91    2.96
  -1   2  -5   35.79    3.61
   1  -2  -5   40.93    2.94
  -2  -1  -5   39.84    2.90
   1  -2   5   31.90    3.00
   2   1   5   30.63    2.92
  -2  -1   5   31.10    3.00
   1  -2   5   33.16    3.63
  -2  -1   5   31.60    3.01
   1  -2   5   32.29    2.99
   2   1   5   29.79    2.90
  -1   2   5   29.84    2.95
   0  -2  -5   54.10    4.24
   0  -2  -5   52.42    4.25
  -2   0  -5   53.77    4.27
   0   2  -5   55.02    5.29
   2   0  -5   53.39    4.64
  -2   0  -5   52.36    4.27
   0  -2  -5   51.96    4.64
   0   2  -5   55.32    4.34
   2   0  -5   51.12    4.32
   0  -2   5   51.71    4.33
   0   2   5   46.49    4.24
   0   2   5   45.95    4.25
   2   0   5   50.33    4.29
  -2   0   5   47.54    4.30
   0  -2   5   50.26    5.30
   0  -2   5   50.29    4.34
  -2   0   5   48.62    4.32
   2  -1  -5  136.26   12.23
   1   2  -5  143.22   12.26
   2  -1  -5  136.88   13.10
  -2   1  -5  145.22   14.93
  -2   1  -5  137.34   12.22
  -2   1  -5  135.23   12.22
  -1  -2   5  156.51   12.26
  -1  -2   5  158.89   15.04
  -2   1   5  149.88   12.22
  -1  -2   5  154.84   12.25
  -2   1   5  150.38   12.24
   2  -1   5  162.22   12.25
   2  -1   5  154.36   12.22
   2   2  -5   88.51    7.27
   2  -2  -5   78.89    7.22
  -2  -2  -5   84.58    8.89
   2  -2  -5   76.93    7.75
  -2   2  -5   82.10    8.78
  -2   2  -5   83.79    7.24
  -2  -2  -5   80.64    7.13
   2  -2   5   90.60    7.24
  -2  -2   5   92.76    8.92
   2   2   5   85.75    7.15
  -2  -2   5   92.39    7.26
  -2   2   5   88.49    7.21
   2  -2   5   90.89    7.27
  -2   2   5   92.17    7.23
  -2  -2   5   91.59    7.27
   2   2   5   87.76    7.14
  -3  -2  -5   58.02    4.34
   3   2  -5   55.62    4.73
   3   2  -5   58.10    4.47
   2  -3  -5   55.21    4.43
  -2   3  -5   60.01    4.48
  -3  -2  -5   58.37    5.46
   2  -3  -5   59.51    4.84
  -3  -2  -5   56.41    4.33
  -3  -2   5   41.47    4.44
   2  -3   5   40.27    4.42
   2  -3   5   42.42    5.34
  -3  -2   5   39.58    5.50
   3   1  -5   19.51    1.83
   1  -3  -5   19.87    2.03
  -1   3  -5   20.15    1.89
   1  -3  -5   19.32    1.80
  -3  -1  -5   19.78    2.20
  -3  -1  -5   19.22    1.73
  -1   3  -5   19.43    2.17
   3   1  -5   18.39    1.98
  -3  -1  -5   20.12    1.74
   1  -3   5   21.45    2.26
  -1   3   5   20.36    1.79
  -3  -1   5   20.45    1.83
  -1   3   5   20.27    1.78
  -3  -1   5   21.80    2.42
  -3  -1   5   20.53    1.81
   3   1   5   19.51    1.76
   1  -3   5   21.08    1.83
   1  -3   5   20.40    1.95
  -3   0  -5   27.58    2.16
  -3   0  -5   27.41    2.17
   0   3  -5   27.18    2.28
   0  -3  -5   25.69    2.11
   3   0  -5   25.78    2.26
   0   3  -5   29.47    2.72
   0  -3  -5   26.36    2.14
  -3   0  -5   28.33    2.64
   3   0  -5   27.54    2.44
   0  -3  -5   27.91    2.40
   3   0   5   22.38    2.15
  -3   0   5   20.74    2.17
   0  -3   5   22.24    2.28
   0  -3   5   24.35    2.76
   3   0   5   22.01    2.17
   0  -3   5   22.55    2.26
   0   3   5   20.60    2.13
  -3   0   5   21.72    2.20
   1   3  -5   64.07    4.96
  -3   1  -5   64.70    5.92
   3  -1  -5   61.75    5.34
  -1  -3  -5   61.65    4.83
  -1  -3  -5   60.97    5.25
  -1  -3  -5   59.33    4.83
   3  -1  -5   61.05    4.96
  -3   1  -5   60.55    4.91
  -1  -3  -5   64.08    6.12
  -3   1   5   52.87    4.93
  -1  -3   5   54.98    4.94
   3  -1   5   54.87    4.95
   3  -1   5   56.22    4.91
  -3   1   5   50.55    4.91
   1   3   5   51.66    4.84
  -1  -3   5   53.90    4.94
  -3   2  -5   68.06    7.74
  -2  -3  -5   70.10    6.34
  -2  -3  -5   72.56    6.34
  -2  -3  -5   73.37    7.93
   3  -2  -5   69.25    6.45
  -3   2  -5   71.92    6.44
   2   3  -5   72.42    6.49
   3  -2  -5   71.18    6.95
  -2  -3   5   83.76    6.47
   2   3   5   82.85    6.36
   3  -2   5   84.32    6.50
  -3   2   5   82.99    6.46
   3  -2   5   83.92    6.45
   2   3   5   80.59    6.36
  -3   2   5   76.24    6.42
  -2  -3   5   88.51    8.03
  -3  -3  -5   38.35    3.21
   3  -3  -5   37.91    3.70
  -3   3  -5   38.73    3.37
   3   3  -5   37.61    3.51
   3   3  -5   38.68    3.43
   3  -3  -5   36.85    3.36
  -3   3  -5   37.70    3.91
  -3  -3  -5   39.90    4.11
  -3   3   5   35.90    3.31
   3  -3   5   38.60    3.91
   3  -3   5   38.52    3.45
   3   3   5   39.64    3.24
  -3   3   5   38.47    3.35
  -3  -3   5   38.03    4.18
  -3  -3   5   37.65    3.35
   3  -3   5   39.62    3.37
  -3   4  -5   94.58    7.55
   4   3  -5   96.08    7.58
   4   3  -5   89.09    7.97
  -4  -3  -5   91.48    7.39
   3  -4  -5   93.57    8.12
  -4  -3  -5  100.05    9.24
  -3   4  -5   96.01    9.05
   3  -4  -5   89.31    7.51
  -3   4   5   81.39    7.47
   3  -4   5   86.10    9.06
   4   3   5   85.80    7.39
  -4  -3   5   84.01    9.25
  -4  -3   5   83.54    7.49
   4   3   5   84.99    7.43
  -3   4   5   87.04    7.50
   3  -4   5   81.05    7.57
   4   2  -5  103.57    8.76
   2  -4  -5   95.83    9.35
   2  -4  -5  102.40    8.71
  -2   4  -5  107.41   10.62
  -4  -2  -5  109.04   10.69
  -4  -2  -5  100.81    8.64
  -2   4  -5  102.99    8.77
   4   2  -5  103.30    9.31
  -2   4   5  101.99    8.70
   4   2   5  104.39    8.65
  -4  -2   5  102.41    8.75
  -4  -2   5  113.02   10.81
  -2   4   5  103.91    8.72
   4   2   5  106.69    8.68
   2  -4   5  105.84   10.65
   2  -4   5  105.21    8.77
   4   1  -5   20.94    2.24
   1  -4  -5   18.80    2.09
  -1   4  -5   20.40    2.57
  -4  -1  -5   21.47    2.57
  -1   4  -5   20.58    2.23
   4   1  -5   18.84    2.31
   1  -4  -5   19.75    2.28
  -4  -1   5   29.15    2.23
  -1   4   5   29.02    2.14
   1  -4   5   29.76    2.69
   1  -4   5   28.09    2.23
   4   1   5   28.67    2.11
   4   0   5    9.18    1.01
   0   4   5    9.65    1.02
   4   0   5    9.28    1.16
  -4   0   5   10.72    1.17
   0   4   5   10.00    1.02
   0  -4   5    8.96    1.26
   0  -4   5    9.70    1.51
  -1  -4  -5  104.99    9.38
  -1  -4  -5  102.53   10.85
   1   4  -5  104.96    8.83
  -4   1  -5  105.93    8.78
   4  -1  -5  102.24    8.84
  -1  -4  -5  106.79    8.72
  -4   1  -5  100.42   10.62
   4  -1  -5  104.71    9.48
  -4   1   5  110.37    8.84
   4  -1   5  113.36    8.83
   4  -1   5  112.87    8.80
  -4   1   5  105.46    8.81
  -1  -4   5  110.49    8.87
  -1  -4   5   90.40   10.81
   4  -2  -5   30.49    2.94
   4  -2  -5   33.24    3.15
   2   4  -5   32.04    2.91
  -2  -4  -5   33.39    3.61
  -4   2  -5   32.86    2.87
  -2  -4  -5   34.07    3.01
  -2  -4  -5   32.68    2.76
  -4   2   5   30.50    2.83
  -2  -4   5   32.70    2.98
  -2  -4   5   29.72    3.61
   2   4   5   32.14    2.78
   4  -2   5   34.08    2.89
   4  -2   5   33.04    2.97
  -4   2   5   32.83    2.92
   4  -3  -5   75.71    6.75
  -4   3  -5   76.80    6.21
  -3  -4  -5   79.02    7.70
   3   4  -5   76.30    6.27
  -3  -4  -5   76.11    6.08
   4  -3  -5   74.21    6.23
   4  -3   5   69.80    6.27
  -3  -4   5   71.58    6.25
  -3  -4   5   72.36    7.67
  -4   3   5   66.27    6.17
   3   4   5   66.56    6.09
  -4   4  -5   28.78    2.60
   4   4  -5   27.83    2.76
   4   4  -5   29.48    2.68
  -4  -4  -5   29.80    2.45
   4  -4  -5   30.36    3.06
  -4  -4  -5   30.91    3.36
   4  -4  -5   29.86    2.70
   4  -4   5   26.14    2.91
  -4  -4   5   28.91    3.35
  -4   4   5   25.57    2.60
   4  -4   5   26.54    2.80
   4   4   5   27.89    2.50
   4   4   5   26.93    2.44
  -4  -4   5   25.95    2.73
   5   4  -5   27.95    2.96
  -5  -4  -5   28.50    2.73
   5   4  -5   28.22    2.92
  -5  -4  -5   29.08    3.66
   4  -5  -5   30.45    2.99
  -4   5  -5   27.44    2.88
  -5  -4  -5   28.50    3.00
   4  -5  -5   24.81    3.15
   5   4   5   34.20    2.73
  -5  -4   5   36.95    4.00
  -4   5   5   33.56    2.91
   5   4   5   36.05    2.84
   4  -5   5   34.99    3.37
  -5  -4   5   33.28    2.90
   4  -5   5   34.02    3.19
   5   3  -5   19.86    2.11
   3  -5  -5   21.54    2.00
  -3   5  -5   21.29    2.13
  -5  -3  -5   23.58    2.44
  -5  -3  -5   21.23    1.74
   3  -5  -5   18.42    2.10
  -3   5  -5   22.48    2.10
   5   3  -5   20.85    1.95
   5   3   5   15.70    1.83
  -3   5   5   15.48    1.88
  -5  -3   5   17.03    2.44
  -3   5   5   16.67    1.91
   3  -5   5   16.53    2.20
   3  -5   5   16.84    2.18
  -5  -3   5   15.74    2.03
   5   3   5   16.57    1.73
   2  -5  -5   60.31    5.91
   5   2  -5   64.99    5.88
   2  -5  -5   64.74    5.50
  -5  -2  -5   64.70    5.42
  -5  -2  -5   72.09    6.75
   5   2  -5   62.07    5.53
  -2   5  -5   66.13    6.65
  -2   5  -5   68.51    5.54
   2  -5   5   61.29    6.70
  -2   5   5   64.24    5.50
   5   2   5   64.66    5.42
  -2   5   5   62.63    5.50
  -5  -2   5   62.38    5.54
   5   2   5   62.36    5.45
   2  -5   5   61.91    5.63
  -5  -2   5   68.02    6.90
  -5  -1  -5    7.62    0.89
  -5  -1  -5    8.53    1.20
   1  -5  -5    6.53    1.03
  -1   5  -5    8.97    1.06
   5   1  -5    6.49    1.01
   1  -5  -5    8.82    1.06
   5   1  -5    9.26    1.10
  -1   5   5    8.37    0.98
   5   1   5    9.02    0.93
   5   1   5    7.98    1.19
   1  -5   5    5.28    1.10
   5   1   5    9.35    1.06
  -1   5   5    8.59    1.02
   1  -5   5    8.13    1.35
  -5  -1   5    6.98    1.24
  -5  -1   5    6.71    1.09
   0   5  -5   43.22    3.85
   0  -5  -5   40.96    3.68
   5   0  -5   40.01    3.82
  -5   0  -5   40.69    4.43
   0  -5  -5   40.94    4.67
   5   0  -5   39.74    4.08
  -5   0  -5   43.19    3.68
   0  -5  -5   41.92    4.00
   0   5   5   46.50    3.70
  -5   0   5   44.76    3.77
   0  -5   5   44.98    3.80
   5   0   5   46.50    3.70
   5   0   5   42.79    3.77
   0   5   5   44.53    3.71
   0  -5   5   41.92    4.70
  -1  -5  -5   35.33    3.62
   5  -1  -5   36.30    3.74
  -1  -5  -5   37.55    3.37
  -1  -5  -5   35.90    4.42
  -5   1  -5   35.01    3.40
   5  -1  -5   37.61    3.54
   1   5  -5   35.54    3.47
  -5   1  -5   36.01    3.98
  -1  -5   5   43.99    3.61
   5  -1   5   44.86    3.52
  -5   1   5   43.48    3.49
   1   5   5   41.78    3.38
   5  -1   5   45.48    3.45
  -1  -5   5   47.28    4.48
   2   5  -5    4.94    0.99
  -2  -5  -5    2.86    0.75
  -5   2  -5    3.10    0.71
  -2  -5  -5    2.69    0.54
   5  -2  -5    3.10    0.72
   5  -2  -5    3.60    0.78
  -2  -5  -5    2.99    0.51
   2   5   5    0.86    0.51
  -2  -5   5    1.47    0.96
  -5   2   5    1.49    0.58
   5  -2   5    0.83    0.75
   2   5   5    0.73    0.54
  -2  -5   5   -0.01    0.98
   5  -2   5    1.34    0.94
  -3  -5  -5   55.82    4.83
   5  -3  -5   53.83    4.66
  -3  -5  -5   53.08    4.53
  -5   3  -5   53.30    4.66
   3   5  -5   49.89    4.74
   5  -3  -5   48.06    5.04
  -3  -5  -5   57.70    5.89
  -3  -5   5   52.50    4.76
   5  -3   5   54.77    4.76
   3   5   5   54.01    4.56
   3   5   5   53.48    4.54
  -5   3   5   52.02    4.64
  -3  -5   5   58.28    5.98
  -4  -5  -5   18.51    2.28
   4   5  -5   15.78    2.05
   4   5  -5   18.38    1.69
  -4  -5  -5   19.94    1.64
  -4  -5  -5   19.33    1.60
   5  -4  -5   18.57    2.01
  -5   4  -5   19.21    1.92
   5  -4  -5   18.32    2.34
   5  -4   5   12.72    2.00
  -4  -5   5   11.80    1.90
   4   5   5   12.37    1.66
  -5   4   5   13.80    1.82
   4   5   5   12.65    1.56
  -4  -5   5   15.05    2.40
  -5  -5  -5   16.24    1.49
  -5  -5  -5   17.46    1.63
   5   5  -5   18.26    1.93
   5  -5  -5   16.67    1.89
  -5  -5  -5   17.39    2.46
   5  -5  -5   12.20    1.87
   5   5  -5   14.84    1.58
  -5   5  -5   16.23    1.92
   5   5   5   13.29    1.44
  -5   5   5   13.53    1.66
   5   5   5   13.00    1.61
  -5  -5   5   10.74    2.04
   5  -5   5   12.22    1.79
   5  -5   5   10.57    1.60
  -5  -5   5   12.90    1.69
   6   5  -5   19.42    2.11
   6   5  -5   20.16    2.26
  -6  -5  -5   19.54    2.02
   5  -6  -5   15.31    2.41
  -5   6  -5   19.63    2.46
   5  -6  -5   18.62    2.41
  -6  -5  -5   21.02    3.04
  -6  -5   5   20.24    2.19
   5  -6   5   19.75    2.43
  -6  -5   5   25.00    3.45
   6   5   5   23.14    2.00
   6   5   5   21.39    2.10
   5  -6   5   20.05    2.37
  -5   6   5   21.97    2.30
   4  -6  -5   10.12    1.70
   4  -6  -5   15.42    1.85
  -6  -4  -5   14.66    1.53
   6   4  -5   16.17    1.78
  -4   6  -5   14.81    1.74
  -6  -4  -5   15.58    1.80
   6   4  -5   13.90    1.61
  -6  -4  -5   16.39    2.33
  -6  -4   5   13.43    1.69
   4  -6   5   14.43    1.96
  -6  -4   5   12.51    2.09
   6   4   5   14.77    1.44
   6   4   5   13.91    1.61
   4  -6   5   13.48    2.13
  -4   6   5   14.87    1.79
   3  -6  -5   55.73    5.24
  -3   6  -5   57.45    4.85
  -6  -3  -5   61.23    5.82
   6   3  -5   58.71    5.01
  -6  -3  -5   57.51    4.62
   3  -6  -5   56.45    4.76
   6   3  -5   51.82    4.84
  -6  -3   5   51.04    5.87
   6   3   5   53.18    4.70
   3  -6   5   49.43    5.72
   3  -6   5   47.79    4.92
  -6  -3   5   51.07    4.79
   6   3   5   51.46    4.58
  -3   6   5   50.82    4.71
   2  -6  -5    5.87    1.01
  -6  -2  -5    5.77    1.05
  -2   6  -5    9.19    1.18
  -6  -2  -5    8.22    0.91
   2  -6  -5    7.66    1.15
   6   2  -5    6.06    1.02
   6   2  -5    8.65    1.37
  -2   6   5    8.29    1.11
   6   2   5    9.47    1.00
  -6  -2   5    6.57    1.22
   6   2   5    9.20    1.11
  -6  -2   5    7.77    1.38
  -2   6   5    9.01    1.18
   2  -6   5    5.87    1.55
   2  -6   5    5.14    1.12
   1  -6  -5    3.62    0.94
  -6  -1  -5    3.25    0.74
   1  -6  -5    5.78    0.93
   6   1  -5    4.56    0.90
  -6  -1  -5    5.74    0.78
   1  -6  -5    3.25    0.86
   6   1  -5    6.17    1.02
  -6  -1   5    4.48    0.83
   6   1   5    4.53    0.72
  -6  -1   5    3.53    0.89
   1  -6   5    5.18    1.41
  -1   6   5    5.07    0.87
  -1   6   5    4.03    0.82
   1  -6   5    3.28    0.97
   6   1   5    5.40    0.94
   6   1   5    5.72    0.78
   0   6  -5   10.25    1.41
  -6   0  -5    8.97    1.22
   6   0  -5    9.28    1.25
   6   0  -5    8.20    1.25
   0  -6  -5    8.46    1.15
   0  -6  -5    8.09    1.12
   0  -6  -5    5.48    1.41
  -6   0  -5    9.92    1.21
   0   6   5    9.06    1.13
   0  -6   5    8.90    1.56
   0  -6   5    7.50    1.41
   6   0   5    9.46    1.11
   6   0   5    9.75    1.25
   6   0   5   11.13    1.19
  -6   0   5    9.90    1.26
   0   6   5    8.67    1.09
   6  -1  -5   24.08    2.42
  -1  -6  -5   26.12    3.09
  -1  -6  -5   22.09    2.11
   1   6  -5   19.95    2.36
  -6   1  -5   23.91    2.15
  -1  -6  -5   24.73    2.31
   6  -1  -5   21.67    2.21
   1   6   5   20.57    2.15
   6  -1   5   20.67    2.25
  -1  -6   5   19.88    2.45
   1   6   5   20.39    2.09
  -1  -6   5   23.45    3.09
  -6   1   5   23.75    2.25
   6  -1   5   22.16    2.17
   6  -2  -5   25.63    2.90
  -6   2  -5   25.20    2.41
  -2  -6  -5   24.49    2.29
  -2  -6  -5   25.25    2.45
   2   6  -5   23.54    2.61
   6  -2  -5   26.74    2.63
  -2  -6  -5   24.65    3.32
   2   6   5   25.28    2.35
   6  -2   5   25.63    2.57
  -6   2   5   26.05    2.48
  -2  -6   5   24.20    2.68
   2   6   5   24.52    2.31
  -2  -6   5   26.62    3.43
  -6   3  -5    6.65    1.13
   6  -3  -5    7.43    1.40
   3   6  -5    7.40    1.19
  -3  -6  -5    5.80    0.82
  -3  -6  -5    5.73    0.95
  -3  -6  -5    4.93    1.38
   6  -3  -5    3.69    1.09
   6  -3   5   10.76    1.51
   3   6   5    9.10    1.05
  -6   3   5   10.69    1.23
   3   6   5   10.32    1.07
  -3  -6   5   11.44    1.55
  -3  -6   5    8.02    1.36
   6  -4  -5    4.52    1.36
  -4  -6  -5    4.94    1.40
  -6   4  -5    6.43    1.21
  -4  -6  -5    7.40    0.87
  -4  -6  -5    6.71    0.95
   4   6  -5    4.86    0.77
   4   6  -5    7.65    1.43
   6  -4  -5    9.35    1.49
   4   6   5    6.18    1.02
  -6   4   5    6.92    1.20
   4   6   5    6.55    0.90
   6  -4   5    5.58    1.53
  -4  -6   5    5.88    1.22
  -4  -6   5    6.40    1.56
   5   6  -5    5.73    1.18
  -6   5  -5    5.92    1.32
   6  -5  -5    7.43    1.48
   5   6  -5    3.82    0.68
  -5  -6  -5    6.74    1.42
  -5  -6  -5    4.76    0.89
   6  -5  -5    4.95    1.17
  -5  -6  -5    4.29    0.56
   6  -5   5    4.19    1.30
  -5  -6   5    6.19    1.60
   5   6   5    4.07    0.83
   5   6   5    4.39    0.93
   6  -5   5    1.22    1.16
  -5  -6   5    3.62    1.46
  -6   5   5    5.41    1.19
   6  -6  -5    2.14    1.49
  -6  -6  -5    1.45    1.30
   6   6  -5    0.19    1.04
   6  -6  -5   -0.50    1.36
   6   6  -5    1.29    0.55
  -6   6  -5   -0.74    1.27
   6  -6   5    1.47    1.31
  -6   6   5    2.54    1.17
   6   6   5    1.03    0.90
  -6  -6   5    1.22    1.13
  -6  -6   5   -0.36    1.44
   7   6  -5    6.95    1.41
   6  -7  -5    5.22    1.66
   6  -7  -5    4.71    1.34
  -6   7  -5    4.83    1.61
  -7  -6  -5    3.90    1.55
   7   6   5    4.98    1.35
  -7  -6   5    3.43    1.83
  -7  -6   5    3.85    1.58
   6  -7   5    3.68    2.01
  -6   7   5    4.18    1.42
   7   5  -5    7.13    1.65
  -5   7  -5    6.36    1.59
   5  -7  -5    4.41    1.25
  -7  -5  -5    4.73    1.38
   7   5  -5    4.64    0.89
   5  -7  -5    5.48    1.59
  -7  -5   5    5.67    1.40
   5  -7   5    5.97    1.60
  -5   7   5    6.22    1.36
   5  -7   5    5.57    1.03
   7   5   5    8.71    1.36
  -7  -5   5    6.09    1.23
   7   4  -5    8.64    1.62
   4  -7  -5    7.25    1.50
   4  -7  -5    5.74    1.21
  -7  -4  -5    7.02    1.01
   7   4  -5    6.58    0.95
  -7  -4  -5    6.78    1.31
  -4   7  -5    6.73    1.52
  -4   7   5    6.39    1.27
   4  -7   5    5.44    1.89
  -7  -4   5    3.75    1.11
  -7  -4   5    5.57    1.30
   4  -7   5    3.80    1.05
   7   4   5    7.47    1.31
  -7  -3  -5    8.28    1.40
   3  -7  -5    9.62    1.67
  -3   7  -5    9.94    1.40
   3  -7  -5    8.24    1.34
   3  -7  -5   13.27    1.56
   7   3  -5   11.68    1.49
   7   3  -5    8.68    1.22
  -7  -3  -5   10.88    1.21
  -3   7   5    9.83    1.38
  -7  -3   5    7.20    1.65
   3  -7   5    6.63    1.31
   7   3   5    9.76    1.18
   3  -7   5    6.51    1.56
  -7  -3   5   10.03    1.51
   7   3   5   10.68    1.35
   7   2  -5   24.05    2.43
   2  -7  -5   22.93    2.41
  -7  -2  -5   26.46    2.95
   7   2  -5   24.22    2.58
  -7  -2  -5   24.49    2.22
   2  -7  -5   26.39    3.38
   2  -7  -5   23.07    2.74
  -2   7  -5   21.56    2.40
  -2   7   5   23.03    2.39
  -7  -2   5   22.93    3.00
   2  -7   5   24.11    2.56
   7   2   5   25.04    2.28
   2  -7   5   19.43    2.99
  -7  -2   5   22.64    2.35
   7   2   5   23.32    2.38
   1  -7  -5    3.80    1.09
   1  -7  -5    2.96    1.16
  -7  -1  -5    2.39    0.72
  -7  -1  -5    2.82    0.70
   1  -7  -5    1.85    0.84
   7   1  -5    2.23    0.89
   7   1  -5    1.52    0.95
  -1   7   5    1.95    0.83
   1  -7   5    2.59    1.18
  -7  -1   5    2.37    0.82
   1  -7   5    1.64    1.00
   7   1   5    2.61    0.85
  -7  -1   5    3.15    1.09
   7   1   5    2.13    0.99
  -1   7   5    2.68    0.91
  -7   0  -5    0.02    0.67
   0  -7  -5    0.00    0.73
   0  -7  -5    0.46    0.80
   7   0  -5    0.46    1.20
   7   0  -5    0.77    0.89
   0  -7  -5    0.31    0.80
  -7   0  -5    0.30    0.51
   0   7  -5   -0.69    1.09
   0  -7   5   -2.29    1.38
   7   0   5    0.57    0.97
   0  -7   5    1.02    1.03
   0   7   5    0.10    0.69
  -7   0   5   -0.06    0.69
   7   0   5    0.64    0.43
   0   7   5    0.98    0.78
   7  -1  -5   30.63    3.27
  -1  -7  -5   30.07    2.93
  -1  -7  -5   31.17    2.68
  -1  -7  -5   30.28    3.82
   1   7  -5   31.61    3.02
   7  -1  -5   30.00    2.85
  -7   1  -5   32.00    2.76
   7  -1   5   26.21    2.86
   1   7   5   26.73    2.70
  -1  -7   5   30.83    3.87
  -7   1   5   26.65    2.84
   1   7   5   29.25    2.72
  -1  -7   5   23.05    3.06
   2   7  -5   66.40    5.88
   7  -2  -5   68.82    6.37
  -2  -7  -5   61.79    7.27
  -7   2  -5   71.40    5.84
  -2  -7  -5   66.85    6.13
  -2  -7  -5   66.89    5.74
   7  -2  -5   66.26    5.97
  -2  -7   5   77.22    7.54
   7  -2   5   69.05    5.94
  -7   2   5   66.22    5.81
   2   7   5   67.24    5.76
  -2  -7   5   64.94    5.89
   2   7   5   66.23    5.76
  -3  -7  -5    0.33    1.20
   7  -3  -5    1.45    1.34
  -3  -7  -5    1.03    0.84
   3   7  -5    1.54    1.25
  -7   3  -5    1.53    0.96
  -3  -7  -5    1.03    0.50
   7  -3  -5    2.24    0.95
   3   7   5    0.82    0.76
   7  -3   5   -0.46    1.26
  -3  -7   5    0.36    0.99
   3   7   5   -0.07    0.71
  -7   3   5    1.35    0.96
  -3  -7   5    0.59    1.42
   7  -4  -5    6.33    1.39
   4   7  -5    8.88    1.10
  -4  -7  -5    6.27    1.14
  -4  -7  -5    8.11    1.00
  -4  -7  -5    5.90    1.44
   4   7  -5    9.09    1.66
  -7   4  -5    8.51    1.43
   7  -4  -5    8.09    1.44
   7  -4   5   11.04    1.81
  -4  -7   5    9.97    1.63
  -4  -7   5    8.60    1.47
  -7   4   5   12.78    1.52
   7  -4   5    7.54    1.57
   4   7   5   11.09    1.34
   7  -5  -5    2.51    1.54
  -7   5  -5    2.75    1.00
   5   7  -5    2.60    1.14
   5   7  -5    1.48    0.52
  -5  -7  -5    1.78    1.06
   7  -5  -5    0.52    1.42
  -7   5   5    3.29    1.24
   7  -5   5    1.51    1.25
   5   7   5    3.38    1.07
   7  -5   5    2.33    1.67
  -5  -7   5    3.06    1.62
  -5  -7   5    2.08    1.21
  -7   6  -5    0.91    1.37
   6   7  -5    1.69    1.20
  -6  -7  -5    0.41    1.46
   7  -6  -5    1.59    1.18
   7  -6  -5    2.47    1.68
  -7   6   5    1.62    1.31
  -6  -7   5    1.47    1.59
   7  -6   5   -0.71    1.80
   7  -6   5   -0.72    1.20
   6   7   5    1.54    1.15
  -6  -7   5    0.98    1.26
   7  -7  -5    7.12    1.93
   7  -7  -5    2.14    1.81
   7   7  -5    4.32    1.82
  -7   7  -5    4.30    1.68
  -7  -7  -5    4.59    1.70
   7   7   5    6.79    1.30
  -7   7   5    5.89    1.58
   7  -7   5    6.04    2.20
   7  -7   5    5.34    1.61
  -7  -7   5    4.49    1.38
  -7  -7   5    3.82    1.55
  -8  -7  -5    0.44    1.62
   8   7  -5    0.98    1.79
   7  -8  -5   -0.14    1.31
   7  -8  -5    2.77    1.91
  -7   8  -5    1.22    1.32
   8   7   5    1.44    1.30
  -8  -7   5   -0.19    1.93
  -7   8   5    1.30    1.52
  -8  -7   5    0.20    1.70
   7  -8   5    1.01    2.27
   6  -8  -5    0.11    1.22
  -8  -6  -5   -0.02    1.45
   8   6  -5   -0.80    1.71
  -6   8  -5   -0.40    1.65
   6  -8  -5    1.35    1.71
  -6   8   5    0.94    1.40
   6  -8   5    1.05    1.65
  -8  -6   5    0.66    1.19
  -8  -6   5    0.34    1.30
   8   6   5    0.66    1.38
  -5   8  -5   14.48    2.14
  -8  -5  -5   11.05    2.02
   5  -8  -5   14.66    2.12
   5  -8  -5   10.33    1.86
   8   5  -5   16.74    2.26
   5  -8  -5   12.15    2.09
   8   5  -5   10.83    1.52
  -5   8   5   15.79    1.96
   5  -8   5   11.85    1.79
   8   5   5   18.83    1.88
   5  -8   5   17.45    2.25
  -8  -5   5   13.43    2.35
  -8  -5   5   13.20    2.02
   4  -8  -5    4.07    1.40
  -4   8  -5    2.77    1.54
   8   4  -5    3.22    1.26
   4  -8  -5    3.85    1.47
   4  -8  -5    3.04    1.13
   8   4  -5    3.00    0.87
  -8  -4  -5    3.37    1.25
   4  -8   5    3.85    1.57
  -4   8   5    5.94    1.36
   8   4   5    6.81    1.29
  -8  -4   5    4.64    1.49
  -8  -4   5    5.16    1.60
   4  -8   5    3.89    1.17
  -3   8  -5   13.28    2.04
  -8  -3  -5   15.79    2.33
  -8  -3  -5   13.34    1.72
   3  -8  -5   11.90    1.94
   3  -8  -5   15.03    1.94
   3  -8  -5   11.73    2.10
   8   3  -5   16.42    2.18
   8   3  -5   15.56    1.97
  -3   8   5   14.97    1.83
  -8  -3   5   13.07    1.89
  -8  -3   5   13.04    2.17
   8   3   5   16.41    1.93
   3  -8   5   16.41    2.46
   3  -8   5   12.40    1.98
   2  -8  -5   18.46    2.31
   8   2  -5   16.26    2.14
  -8  -2  -5   16.48    1.97
   8   2  -5   16.72    2.32
  -2   8  -5   18.48    2.14
  -8  -2  -5   17.52    2.57
   2  -8  -5   21.19    2.55
   2  -8  -5   16.91    2.71
  -8  -2   5   18.53    2.03
  -8  -2   5   21.66    3.05
   2  -8   5   19.86    2.79
   8   2   5   17.64    2.15
  -2   8   5   18.02    2.13
   2  -8   5   16.10    2.26
   1  -8  -5    7.41    1.42
   1  -8  -5    5.42    1.29
   8   1  -5    4.18    1.20
  -8  -1  -5    5.00    1.05
  -8  -1  -5    7.95    1.04
   1  -8  -5    5.21    1.24
  -1   8  -5    5.85    1.30
   8   1  -5    8.16    1.39
  -1   8   5    7.53    1.25
   1  -8   5    4.79    1.40
  -8  -1   5    7.02    1.35
   8   1   5    8.64    1.36
   1  -8   5    5.46    1.50
   0  -8  -5    2.68    1.15
   0  -8  -5    2.61    0.83
  -8   0  -5    4.57    0.92
   8   0  -5    2.99    1.16
  -8   0  -5    2.25    0.65
   8   0  -5    1.77    1.11
   0   8  -5    1.92    1.06
   0  -8  -5    2.72    1.03
   8   0   5    0.69    1.18
  -8   0   5    1.03    1.11
   0  -8   5    0.40    1.65
   0   8   5    1.41    0.98
   0  -8   5    0.05    1.20
  -1  -8  -5    0.87    0.65
   8  -1  -5    1.87    1.11
  -8   1  -5    1.51    0.86
  -1  -8  -5    1.22    1.06
   1   8  -5   -0.79    1.28
  -1  -8  -5    0.56    0.95
   8  -1  -5    0.13    0.81
  -1  -8   5    0.32    1.30
   1   8   5   -0.27    0.90
  -8   1   5    0.04    1.07
   8  -1   5   -1.28    1.19
  -1  -8   5    1.12    1.67
  -2  -8  -5    2.01    1.43
   8  -2  -5    2.41    1.04
  -8   2  -5    3.35    1.05
   2   8  -5    2.17    1.40
  -2  -8  -5    1.54    0.70
   8  -2  -5    1.58    1.51
  -2  -8  -5    3.57    0.97
  -2  -8   5    4.34    1.72
   2   8   5    4.99    1.03
  -2  -8   5    4.49    1.55
  -8   2   5    5.69    1.02
   8  -2   5    6.10    1.46
   3   8  -5   34.72    3.65
  -3  -8  -5   39.68    4.76
   8  -3  -5   35.01    3.82
   8  -3  -5   32.86    3.65
  -8   3  -5   38.01    3.43
   8  -3   5   34.21    3.63
  -3  -8   5   34.98    3.44
   3   8   5   36.12    3.36
  -3  -8   5   35.15    4.47
  -8   3   5   34.47    3.30
   8  -3   5   33.58    3.97
   8  -4  -5   28.68    3.27
   4   8  -5   31.48    3.02
  -4  -8  -5   32.16    3.88
   4   8  -5   26.94    2.72
   8  -4  -5   28.55    3.41
  -8   4  -5   27.30    3.00
  -4  -8   5   27.53    3.29
   8  -4   5   28.89    3.29
   8  -4   5   28.72    3.57
   4   8   5   30.03    2.82
  -8   4   5   28.37    2.86
  -4  -8   5   31.94    4.56
   5   8  -5    5.64    1.46
   8  -5  -5    7.11    1.57
   8  -5  -5    4.61    1.48
  -5  -8  -5    4.10    1.79
  -8   5  -5    7.40    1.35
   8  -5   5    5.29    1.99
  -8   5   5   10.11    1.62
   5   8   5    8.56    1.42
  -5  -8   5    8.08    2.13
   8  -5   5   11.27    2.03
  -5  -8   5    9.90    2.01
   8  -6  -5    0.86    1.76
   8  -6  -5    2.00    1.39
  -6  -8  -5    2.41    1.70
  -8   6  -5    2.95    1.18
   6   8  -5    2.41    1.67
  -8   6   5    0.88    1.08
  -6  -8   5    1.92    1.77
   8  -6   5    1.43    1.99
   6   8   5    2.72    1.28
  -6  -8   5   -0.16    1.38
   8  -6   5    0.44    1.40
   8  -7  -5    4.89    2.03
  -8   7  -5    4.86    1.40
   7   8  -5    5.04    1.93
   8  -7  -5    1.67    1.98
  -7  -8  -5    4.75    1.89
   8  -7   5    2.69    1.57
  -7  -8   5    2.42    1.41
  -8   7   5    4.59    1.30
   8  -7   5    2.75    2.23
   7   8   5    2.84    1.28
  -7  -8   5    1.98    2.06
  -8  -8  -5    0.51    1.89
   8   8  -5    0.34    1.46
  -8   8  -5    0.20    1.34
   8  -8  -5    4.37    2.10
   8  -8  -5   -0.85    1.40
  -8  -8   5   -2.28    2.07
   8  -8   5    0.79    2.39
  -8   8   5   -0.22    1.64
  -8  -8   5   -2.19    1.79
   8   8   5   -0.30    1.51
  -8   9  -5    2.73    2.07
   9   8  -5    3.64    2.17
   8  -9  -5    3.05    1.52
   8  -9  -5   -0.63    1.56
  -9  -8  -5    2.42    1.59
   9   8   5    4.87    1.65
  -9  -8   5    0.74    1.47
   8  -9   5    5.45    2.68
  -9  -8   5    1.14    1.75
  -8   9   5    3.68    1.45
  -7   9  -5    0.29    1.89
  -9  -7  -5   -1.48    1.74
   7  -9  -5    1.47    1.99
   7  -9  -5    2.49    1.44
   7  -9  -5   -0.71    1.94
   9   7  -5   -0.65    1.99
  -9  -7   5   -0.39    1.33
   9   7   5    1.30    1.43
  -7   9   5   -0.58    1.24
   7  -9   5    3.59    2.55
  -9  -7   5   -1.39    1.47
  -9  -6  -5    1.90    1.64
   6  -9  -5    7.17    2.00
   6  -9  -5    2.72    1.91
   6  -9  -5    3.60    1.51
   9   6  -5    4.71    1.63
  -6   9  -5    5.46    1.56
  -9  -6   5    4.58    1.82
   9   6   5    5.76    1.54
   6  -9   5    6.17    1.99
  -6   9   5    6.45    1.76
  -9  -6   5    5.05    2.08
   5  -9  -5   22.61    3.21
  -5   9  -5   28.83    3.36
  -9  -5  -5   27.75    3.91
   9   5  -5   28.11    3.27
   5  -9  -5   29.48    3.65
   5  -9  -5   27.62    3.17
  -9  -5   5   24.70    2.86
   9   5   5   27.32    2.97
   5  -9   5   24.86    3.49
  -5   9   5   25.16    3.09
  -9  -5   5   29.40    4.42
   4  -9  -5   10.73    1.95
   9   4  -5   13.72    2.21
   4  -9  -5    9.13    1.88
  -9  -4  -5    8.53    1.71
   9   4  -5    8.88    1.47
   4  -9  -5   14.36    1.96
  -4   9  -5   11.21    2.03
  -9  -4   5    7.61    2.01
   4  -9   5    6.92    1.53
  -4   9   5    9.37    1.75
   4  -9   5   10.55    2.48
   9   4   5   12.57    1.74
  -9  -4   5    9.27    1.84
   9   3  -5   29.55    3.42
   9   3  -5   29.40    3.18
  -3   9  -5   27.31    3.34
   3  -9  -5   30.45    3.60
   3  -9  -5   29.48    4.24
  -9  -3  -5   26.26    3.77
   3  -9  -5   27.28    3.08
  -9  -3   5   32.62    4.19
  -3   9   5   27.83    3.09
   9   3   5   30.80    3.22
   3  -9   5   30.49    4.00
  -9  -3   5   29.21    3.19
   3  -9   5   24.80    3.19
   2  -9  -5   29.47    4.03
   2  -9  -5   30.81    3.20
  -9  -2  -5   29.36    2.96
  -9  -2  -5   30.11    3.80
   2  -9  -5   26.85    3.56
   9   2  -5   29.67    3.46
   9   2  -5   29.41    3.23
   2  -9   5   36.05    4.17
   9   2   5   34.69    3.25
  -2   9   5   36.62    3.24
  -9  -2   5   34.71    4.28
   2  -9   5   28.43    3.72
  -9  -2   5   32.63    3.10
   1  -9  -5    0.80    1.05
   9   1  -5    0.11    1.10
  -9  -1  -5    0.31    0.86
   9   1  -5    0.02    1.64
   1  -9  -5    0.56    1.42
  -9  -1  -5   -0.50    0.83
   1  -9  -5    0.25    1.13
  -1   9  -5    0.56    1.20
   1  -9   5    0.35    1.29
   9   1   5    0.86    1.32
   1  -9   5    0.37    1.45
  -1   9   5    1.58    1.17
  -9  -1   5   -0.40    1.24
   9   0  -5    9.75    1.59
   0  -9  -5    5.45    1.26
   0   9  -5    7.06    1.79
   0  -9  -5    6.48    1.72
   9   0  -5    5.69    1.46
  -9   0  -5   10.91    1.30
   0  -9   5    3.78    1.63
   0  -9   5    4.62    1.63
  -9   0   5    4.80    1.17
   9   0   5    6.21    1.59
   9  -1  -5   18.05    2.47
  -9   1  -5   22.32    2.23
  -1  -9  -5   17.22    2.33
   1   9  -5   17.96    2.47
  -1  -9  -5   14.99    2.75
   9  -1  -5   21.84    2.38
  -9   1   5   21.86    2.46
   1   9   5   20.65    2.42
   9  -1   5   20.44    2.54
  -1  -9   5   23.41    2.76
  -1  -9   5   15.95    2.75
   9  -2  -5   19.71    2.14
  -2  -9  -5   11.48    2.43
  -9   2  -5   17.64    1.93
   2   9  -5   12.76    2.17
   9  -2  -5   15.58    2.06
  -2  -9   5   10.80    2.44
  -9   2   5   15.93    2.01
  -2  -9   5   14.81    2.14
   2   9   5   16.25    1.97
   9  -2   5   14.72    1.96
  -3  -9  -5    6.14    1.93
   9  -3  -5    7.12    1.90
  -9   3  -5    9.76    1.58
   9  -3  -5   12.24    1.77
   3   9  -5    9.56    1.94
   9  -3   5    9.96    1.99
   9  -3   5    7.61    1.71
  -3  -9   5    8.24    1.72
  -9   3   5   11.73    1.71
  -3  -9   5    6.66    2.12
   3   9   5    8.10    1.44
   4   9  -5    5.08    1.76
   9  -4  -5    3.76    1.80
  -4  -9  -5    3.19    1.37
   9  -4  -5    4.63    1.90
  -9   4  -5    4.24    1.11
   9  -4   5    1.96    1.38
  -4  -9   5    2.42    1.46
  -4  -9   5    1.39    1.86
  -9   4   5    4.69    1.49
   9  -4   5    0.85    1.41
   4   9   5    2.06    1.27
   9  -5  -5    2.96    1.93
   5   9  -5   -0.20    1.71
  -9   5  -5    2.23    1.42
  -5  -9  -5    0.22    1.25
   9  -5  -5    2.16    1.83
  -9   5   5   -0.35    1.08
   9  -5   5    0.79    1.91
  -5  -9   5   -0.35    1.42
   5   9   5    0.06    1.29
   9  -5   5   -1.25    1.89
  -5  -9   5   -0.14    1.89
   9  -6  -5   11.81    2.37
   9  -6  -5    8.57    2.35
  -6  -9  -5    8.80    2.37
  -9   6  -5   13.15    2.06
   6   9  -5   13.09    1.92
  -9   6   5   14.04    2.06
   9  -6   5   13.54    2.53
   9  -6   5    8.02    2.01
  -6  -9   5    7.13    2.52
   6   9   5   11.16    1.78
  -6  -9   5    8.27    2.26
   9  -7  -5    2.03    2.09
  -7  -9  -5    2.03    2.09
   7   9  -5    3.49    2.07
   9  -7  -5    8.99    2.27
  -9   7  -5    4.72    1.49
  -9   7   5    8.64    1.93
   9  -7   5    4.69    1.80
   7   9   5    6.18    1.64
   9  -7   5    7.43    2.43
  -7  -9   5    3.12    2.08
  -7  -9   5    4.13    2.35
  -9   8  -5    3.78    1.58
   8   9  -5    4.81    2.24
   9  -8  -5    8.07    2.37
  -8  -9  -5    4.56    2.28
   9  -8  -5    3.97    1.80
  -8  -9   5    1.13    1.80
   8   9   5    3.35    1.51
  -9   8   5    3.20    1.48
   9  -8   5   10.58    2.71
  -8  -9   5    1.52    1.99
  -9   9  -5    4.09    2.17
  -9  -9  -5    2.58    2.25
   9  -9  -5    1.96    1.81
   9   9  -5    2.87    2.30
   9  -9  -5    2.99    1.58
  -9  -9   5   -0.98    2.05
  -9   9   5    3.92    2.06
   9   9   5    4.08    1.90
   9  -9   5    5.99    2.77
  -9  -9   5   -1.07    2.48
  -8  10  -5    0.58    2.19
 -10  -8  -5   -3.86    2.02
  10   8  -5    2.16    2.34
   8 -10  -5   -2.88    2.25
   8 -10  -5    3.62    1.62
 -10  -8   5   -0.22    2.05
  -8  10   5    1.91    2.07
  10   8   5    0.51    1.91
 -10  -8   5   -1.41    2.38
   8 -10   5    3.99    2.79
   7 -10  -5   -0.20    1.57
   7 -10  -5    2.53    1.76
  -7  10  -5   -1.42    2.10
  10   7  -5    3.29    1.74
 -10  -7  -5    0.12    1.83
  -7  10   5    1.16    1.93
 -10  -7   5    1.62    1.98
 -10  -7   5   -0.70    2.19
   7 -10   5    1.02    2.70
  10   7   5    0.23    1.63
  -6  10  -5    5.20    2.12
   6 -10  -5    6.03    1.79
 -10  -6  -5    3.74    1.88
  10   6  -5    7.18    2.26
   6 -10  -5    3.96    2.13
  10   6   5    6.85    1.79
 -10  -6   5    4.24    2.21
  -6  10   5    9.01    1.99
   6 -10   5    7.20    2.76
 -10  -6   5    5.97    1.97
   5 -10  -5   -0.78    1.48
  10   5  -5   -0.33    2.00
 -10  -5  -5   -0.51    1.65
   5 -10  -5   -2.17    1.69
  -5  10  -5   -0.73    1.91
   5 -10   5   -0.22    2.42
  -5  10   5    2.45    1.70
 -10  -5   5    0.67    1.80
  10   5   5    0.24    1.51
 -10  -5   5   -0.85    1.24
   4 -10  -5    0.42    1.53
   4 -10  -5   -0.81    1.56
 -10  -4  -5   -1.40    1.24
  -4  10  -5   -0.37    1.38
  10   4  -5    0.10    1.97
   4 -10   5    1.54    1.82
  10   4   5    0.39    1.69
 -10  -4   5    0.76    1.60
  -4  10   5    0.72    1.57
 -10  -4   5    0.79    1.24
  -3  10  -5    5.11    1.53
   3 -10  -5    3.34    1.52
   3 -10  -5    5.33    1.43
 -10  -3  -5    3.12    1.40
  10   3  -5    4.81    1.27
  10   3  -5    5.44    2.08
  10   3   5    4.63    1.61
   3 -10   5    2.33    1.36
  -3  10   5    4.77    1.59
 -10  -3   5    4.17    1.61
 -10  -3   5    3.68    1.35
   3 -10   5    4.60    2.38
   2 -10  -5    4.20    1.38
  10   2  -5    3.57    1.45
   2 -10  -5    3.31    1.68
  10   2  -5    5.76    2.08
 -10  -2   5    2.64    1.49
  -2  10   5    3.81    1.51
   2 -10   5    2.02    1.44
 -10  -2   5    3.26    1.55
  10   2   5    3.36    1.58
   2 -10   5    4.11    2.37
   1 -10  -5    9.50    2.21
  -1  10  -5   13.08    2.26
  10   1  -5   16.44    2.08
  10   1  -5   11.71    1.88
   1 -10  -5   10.71    1.83
  10   1   5   14.56    2.03
   1 -10   5    8.71    2.08
 -10  -1   5   11.53    1.68
   1 -10   5   12.95    2.13
  -1  10   5    9.63    1.81
   0  10  -5    8.23    2.05
   0 -10  -5    5.39    1.33
  10   0  -5   14.07    2.28
   0 -10  -5    8.53    2.08
 -10   0  -5   11.44    1.52
  10   0  -5    9.19    1.55
   0  10   5    8.33    1.64
 -10   0   5    8.96    1.74
   0 -10   5    5.64    1.96
  10   0   5    8.46    1.84
   0 -10   5    6.43    2.37
  10  -1  -5    7.54    1.93
 -10   1  -5    9.54    1.54
  -1 -10  -5    6.52    1.79
   1  10  -5    7.10    1.68
  10  -1  -5   10.56    1.84
 -10   1   5   12.77    1.61
   1  10   5   10.87    1.83
  10  -1   5   13.95    2.06
  -1 -10   5    8.54    2.19
  -1 -10   5   10.52    2.41
  10  -2  -5   24.45    2.89
 -10   2  -5   22.13    2.50
  10  -2  -5   22.55    2.91
  -2 -10  -5   14.05    2.72
   2  10  -5   19.16    2.68
  10  -2   5   25.06    2.87
  -2 -10   5   16.71    3.07
  -2 -10   5   22.63    2.64
   2  10   5   17.76    2.40
 -10   2   5   23.72    2.70
   3  10  -5   11.38    2.23
  -3 -10  -5   11.51    2.39
  10  -3  -5   12.95    2.40
 -10   3  -5   12.62    1.86
  10  -3  -5   10.85    2.28
  -3 -10   5   12.14    2.03
 -10   3   5   14.49    1.77
   3  10   5    8.81    1.71
  10  -3   5   12.76    2.25
  -3 -10   5    6.35    2.43
  -4 -10  -5    1.43    1.85
  10  -4  -5    1.98    1.43
   4  10  -5    3.37    1.89
  10  -4  -5    4.33    1.63
 -10   4  -5    3.86    1.52
   4  10   5    2.55    1.32
  -4 -10   5    0.87    2.12
  -4 -10   5    0.75    2.06
  10  -4   5    0.73    1.52
 -10   4   5    3.68    1.65
  10  -4   5    4.41    2.00
 -10   5  -5    7.53    1.77
   5  10  -5    6.87    1.68
  -5 -10  -5    4.12    2.20
  10  -5  -5    6.47    1.80
  10  -5  -5    8.16    2.29
  10  -5   5    4.44    1.77
   5  10   5    3.68    1.57
  -5 -10   5    0.51    2.25
  -5 -10   5    3.52    2.22
 -10   5   5    5.24    1.77
  10  -5   5    5.89    2.15
  10  -6  -5    8.75    2.35
  10  -6  -5    5.16    1.78
 -10   6  -5    5.74    1.87
   6  10  -5    6.44    2.17
  -6 -10  -5    4.92    2.32
  10  -6   5    3.17    1.79
  -6 -10   5    2.52    2.15
  10  -6   5    8.71    2.36
 -10   6   5    4.71    1.90
  -6 -10   5    3.27    1.91
   6  10   5    4.08    1.64
  10  -7  -5    4.85    2.37
   7  10  -5    3.41    1.69
 -10   7  -5    4.68    1.97
  10  -7  -5    2.34    1.72
  -7 -10  -5    2.16    2.25
  -7 -10   5    0.17    2.41
  -7 -10   5    0.21    2.19
  10  -7   5    4.20    1.93
   7  10   5    4.01    1.71
 -10   7   5    2.58    1.89
  10  -7   5    0.65    1.75
  -8 -10  -5    9.24    2.70
  10  -8  -5    8.89    2.18
   8  10  -5    5.29    2.46
  10  -8  -5   16.31    2.78
 -10   8  -5    7.53    2.28
  -8 -10   5    4.59    2.28
   8  10   5   11.23    2.03
  -8 -10   5    3.22    2.82
 -10   8   5    8.10    2.25
  10  -8   5   11.61    2.85
   7 -11  -5   -3.10    2.25
  11   7  -5    1.16    1.80
  -7  11  -5   -0.89    1.68
   7 -11  -5    0.66    1.65
 -11  -7  -5   -3.69    1.92
 -11  -7   5   -1.39    1.65
 -11  -7   5   -0.74    2.06
  11   7   5   -0.01    2.09
   7 -11   5    0.11    2.13
  -7  11   5    2.43    2.11
 -11  -6  -5   -1.07    1.79
   6 -11  -5    2.22    1.69
   6 -11  -5   -0.30    1.53
  -6  11  -5    2.45    2.29
  11   6  -5    2.96    2.35
   6 -11   5    4.99    2.90
 -11  -6   5    1.53    2.16
  -6  11   5    3.60    1.98
 -11  -6   5    1.15    1.95
  11   6   5    4.49    1.84
  -5  11  -5   -0.82    2.08
   5 -11  -5    1.60    1.66
   5 -11  -5   -0.27    1.96
 -11  -5  -5   -1.42    1.53
  11   5  -5    2.50    2.30
   5 -11   5    2.77    2.06
 -11  -5   5   -0.22    1.96
  -5  11   5    1.11    1.84
  11   5   5    1.41    1.75
 -11  -5   5    1.22    1.81
   4 -11  -5   -1.30    1.72
   4 -11  -5    1.82    1.76
  11   4  -5    1.52    2.23
  -4  11  -5    1.14    2.13
  -4  11   5    1.14    1.72
  11   4   5    1.54    1.74
 -11  -4   5    1.21    1.72
   4 -11   5    3.51    2.72
 -11  -4   5    1.10    1.84
   3 -11  -5    3.70    1.54
  11   3  -5    9.53    2.39
   3 -11  -5    0.96    1.65
  11   3   5   10.44    1.96
  -3  11   5    7.26    1.80
   3 -11   5    5.67    1.70
   3 -11   5    7.77    2.73
 -11  -3   5    5.53    1.85
 -11  -3   5    7.23    1.96
   2 -11  -5   -0.89    1.34
  -2  11  -5    0.26    2.12
  11   2  -5    0.06    2.10
  11   2  -5    0.58    1.33
   2 -11  -5    2.32    1.40
   2 -11   5    0.10    1.53
  -2  11   5    1.51    1.60
  11   2   5    3.37    1.73
 -11  -2   5    3.45    1.68
   2 -11   5    3.38    2.50
  -1  11  -5   -0.27    2.03
   1 -11  -5    1.35    1.82
  11   1  -5    3.55    2.17
  11   1  -5    1.04    1.45
   1 -11   5    1.80    1.84
   1 -11   5    0.95    1.68
  11   1   5    0.36    1.70
 -11  -1   5    2.43    1.66
   0 -11  -5    0.95    1.40
  11   0  -5    1.13    2.10
   0  11  -5    1.49    1.52
  11   0  -5   -1.16    1.49
  11   0   5    0.06    1.73
   0 -11   5    0.01    2.34
 -11   0   5    0.97    1.58
   0 -11   5   -2.71    1.72
   0  11   5   -0.26    1.51
  -1 -11  -5    2.04    1.94
  11  -1  -5    3.49    1.68
  11  -1  -5    0.39    1.74
   1  11  -5    0.53    1.98
  -1 -11   5    0.76    1.98
 -11   1   5    3.04    1.25
  -1 -11   5    2.99    1.80
   1  11   5    3.37    1.71
  11  -1   5    4.40    1.88
  -2 -11  -5    1.94    1.46
   2  11  -5    1.68    1.51
  11  -2  -5    0.08    1.78
  11  -2  -5   -0.18    2.12
  -2 -11   5    0.59    2.28
 -11   2   5    2.66    1.62
   2  11   5    1.59    1.46
  -2 -11   5   -0.54    2.04
  11  -2   5    1.29    1.44
   3  11  -5    4.04    2.12
  11  -3  -5    5.37    1.68
  -3 -11  -5    5.52    1.74
  11  -3  -5    6.70    1.86
 -11   3  -5    6.63    1.68
   3  11   5    4.88    1.58
  -3 -11   5    4.52    1.83
  11  -3   5    4.76    2.08
  -3 -11   5    2.93    2.35
 -11   3   5    6.84    1.85
  -4 -11  -5    3.14    2.16
  11  -4  -5    2.49    2.07
   4  11  -5    2.36    2.09
  11  -4  -5    7.27    2.39
 -11   4  -5    4.96    1.73
  -4 -11   5    4.08    2.34
 -11   4   5    7.24    1.56
  -4 -11   5    2.24    2.46
   4  11   5    2.17    1.73
  11  -4   5    6.00    2.20
  11  -5  -5   14.22    2.70
  11  -5  -5   10.87    2.68
  -5 -11  -5   10.44    2.79
 -11   5  -5   12.06    2.15
   5  11  -5   11.30    2.49
 -11   5   5   16.70    2.38
  -5 -11   5    6.63    2.85
   5  11   5    7.01    1.93
  11  -5   5   15.06    2.64
  -5 -11   5    9.89    2.68
  11  -6  -5    7.31    2.52
  11  -6  -5    1.59    1.79
   6  11  -5    2.05    2.26
  -6 -11  -5    6.15    2.51
 -11   6  -5    3.09    1.89
  -6 -11   5    3.19    1.84
  11  -6   5    9.01    2.52
  -6 -11   5   -0.97    2.54
   6  11   5    3.85    1.79
 -11   6   5    6.46    2.06
  11  -7  -5   -2.28    1.64
   7  11  -5    0.05    2.26
  -7 -11  -5    1.93    2.49
  11  -7  -5    5.99    2.59
 -11   7  -5    2.50    1.56
 -11   7   5    0.33    1.95
  -7 -11   5   -0.25    2.32
  11  -7   5    5.53    2.66
  -7 -11   5   -1.06    1.94
   7  11   5    0.42    1.57
   5 -12  -5    3.90    1.91
  12   5  -5    2.91    2.56
  -5  12  -5    0.76    2.35
   5 -12  -5    0.52    2.11
  12   5   5    5.48    2.03
 -12  -5   5    1.28    1.90
  -5  12   5    1.10    1.92
 -12  -5   5    0.40    2.07
   5 -12   5    6.89    3.06
  12   4  -5    6.67    2.61
   4 -12  -5    6.40    2.12
   4 -12  -5    2.02    2.01
  -4  12  -5    2.52    2.36
 -12  -4   5    5.59    2.14
   4 -12   5    5.55    2.31
 -12  -4   5    4.68    2.00
  -4  12   5    6.02    2.04
  12   4   5    8.33    2.35
   3 -12  -5    2.23    1.85
   3 -12  -5    5.92    2.14
  12   3  -5    7.93    2.08
  12   3   5   11.52    2.42
 -12  -3   5    5.87    1.98
   3 -12   5    4.37    2.84
 -12  -3   5    5.40    1.96
  -3  12   5    3.70    1.90
  -2  12  -5    0.47    2.35
  12   2  -5    0.17    2.34
   2 -12  -5    0.92    1.46
 -12  -2   5    2.31    1.39
  12   2   5    1.94    1.92
  -2  12   5    1.81    1.83
   2 -12   5    3.64    2.69
   2 -12   5   -1.05    1.71
  12   1  -5    0.75    2.33
  -1  12  -5    3.69    2.33
  12   1  -5   -1.77    1.56
   1 -12  -5    1.49    1.93
   1 -12   5   -2.53    1.79
  12   1   5    0.28    1.85
   1 -12   5    1.33    2.02
 -12  -1   5    1.32    1.32
   0  12  -5    1.30    2.22
  12   0  -5   -0.37    1.70
   0 -12  -5    2.20    2.06
  12   0  -5    2.79    2.37
  12   0   5    1.68    1.90
   0 -12   5   -0.81    1.98
 -12   0   5    2.95    1.37
   0 -12   5    1.32    2.54
   0  12   5    0.41    1.93
  12  -1  -5    3.77    1.82
   1  12  -5   -0.10    1.62
  -1 -12  -5    2.89    1.65
  12  -1  -5   -1.86    1.80
  12  -1   5    2.13    2.00
 -12   1   5    3.47    1.40
  -1 -12   5    0.36    2.54
   1  12   5    1.42    1.67
  -1 -12   5    1.21    2.20
   2  12  -5    3.17    2.25
  12  -2  -5    8.23    2.48
  12  -2  -5   -0.54    1.99
  -2 -12  -5    1.85    2.15
 -12   2   5    3.10    1.42
  12  -2   5    6.76    2.16
  -2 -12   5    1.69    1.90
  -2 -12   5    0.81    2.35
   2  12   5    4.33    1.71
  12  -3  -5    0.25    2.39
  12  -3  -5   -0.52    2.05
  -3 -12  -5    1.21    1.63
   3  12  -5   -1.22    1.61
  -3 -12   5   -0.48    2.44
  -3 -12   5   -2.08    2.39
   3  12   5    0.30    1.83
 -12   3   5    0.95    1.84
  12  -3   5   -0.15    2.11
  -4 -12  -5   -2.31    2.29
   4  12  -5    1.48    2.29
  12  -4  -5   -2.07    2.13
  12  -4  -5    2.63    2.46
  -4 -12   5    0.19    1.87
 -12   4   5   -0.41    1.93
   4  12   5   -0.56    1.61
  12  -4   5    3.65    2.29
  -4 -12   5   -3.33    2.46
  12  -5  -5    4.41    2.48
  -5 -12  -5    2.28    2.52
  12  -5  -5    0.80    1.77
   5  12  -5    2.65    2.33
  -5 -12   5   -3.27    2.68
  12  -5   5    7.59    2.50
   5  12   5    2.76    1.67
 -12   5   5    3.92    2.02
  -5 -12   5    0.47    2.53
   2 -13  -5    2.16    2.20
  13   2  -5    2.68    2.64
  -2  13  -5   -0.34    2.57
  13   2   5    4.94    2.46
   2 -13   5    4.02    2.28
 -13  -2   5    0.60    1.95
  -1  13  -5    2.16    2.58
   1 -13  -5    1.47    2.21
  13   1  -5    4.42    2.05
   1 -13   5    0.78    2.13
   1 -13   5   -0.40    2.05
  13   1   5    2.38    2.16
 -13  -1   5    1.33    1.93
  -1  13   5    1.08    1.97
  13   0  -5   -3.93    1.74
   0 -13  -5    0.96    1.67
   0  13  -5    3.10    2.55
  13   0  -5    0.44    1.92
 -13   0   5   -0.62    1.39
   0 -13   5    1.59    2.10
  13   0   5   -0.85    2.14
   0  13   5   -0.80    1.86
   0 -13   5   -2.90    2.19
  13  -1  -5    1.92    1.95
  -1 -13  -5   -0.27    2.21
   1  13  -5   -0.57    2.38
  13  -1  -5   -0.30    1.49
 -13   1   5    0.94    1.43
  -1 -13   5   -4.18    2.23
  13  -1   5    1.53    2.18
  -1 -13   5   -1.94    2.70
   1  13   5   -0.71    1.83
  13  -2  -5   -1.16    1.54
  13  -2  -5    2.29    1.97
   2  13  -5   -0.89    1.76
  -2 -13  -5   -0.38    2.28
   2  13   5   -0.09    1.78
  -2 -13   5    0.83    2.72
  13  -2   5    1.74    2.29
  -2 -13   5   -3.34    2.36
 -13   2   5    1.29    1.48
   0   0  -6   -0.20    0.26
   0   0  -6    0.09    0.27
   0   0   6   -0.04    0.28
   0   0   6   -0.12    0.28
  -1   0  -6    5.29    0.54
  -1   0  -6    4.69    0.54
   0   1  -6    4.84    0.58
   1   0  -6    4.93    0.57
   1   0  -6    4.16    0.59
   0  -1  -6    4.61    0.51
   0   1  -6    4.10    0.68
   0   1  -6    5.19    0.63
   0  -1  -6    4.44    0.50
   0  -1   6    4.54    0.61
  -1   0   6    4.56    0.58
   0   1   6    4.51    0.50
   1   0   6    4.98    0.59
  -1   0   6    4.78    0.59
   0  -1   6    5.29    0.62
   1   1  -6   12.27    1.18
  -1   1  -6   11.53    1.43
  -1   1  -6   12.13    1.11
   1  -1  -6   12.38    1.10
   1  -1  -6   11.60    1.11
  -1   1  -6   12.78    1.15
   1  -1  -6   11.41    1.26
   1  -1   6   11.78    1.13
  -1   1   6   11.43    1.10
   1   1   6   11.78    1.02
  -1  -1   6   11.37    1.18
  -1  -1   6   11.92    1.19
   1   1   6   11.80    1.01
   1  -1   6   11.83    1.15
  -1   1   6   11.83    1.11
   2   1  -6   21.46    1.90
  -2  -1  -6   21.00    1.62
   2   1  -6   20.00    1.75
  -1   2  -6   22.02    1.79
   1  -2  -6   21.97    1.99
  -1   2  -6   19.23    2.10
   1  -2  -6   19.65    1.71
   1  -2  -6   22.60    1.69
   2   1   6   18.55    1.65
  -2  -1   6   17.91    1.79
  -1   2   6   15.74    1.68
   2   1   6   17.68    1.63
   1  -2   6   17.78    1.81
  -1   2   6   17.66    1.69
   1  -2   6   18.91    1.78
  -2  -1   6   18.04    1.78
   0  -2  -6   10.75    0.80
   2   0  -6    9.39    1.03
   0  -2  -6    9.40    0.81
   2   0  -6    9.23    1.15
  -2   0  -6   10.35    0.86
   0  -2  -6   11.41    1.15
   0   2  -6    9.83    1.20
   0   2  -6   10.11    1.02
  -2   0  -6    9.99    0.87
   0   2   6    7.71    0.82
   0   2   6    6.91    0.81
   2   0   6    7.32    0.92
   0  -2   6    7.45    1.03
  -2   0   6    6.81    0.94
   0  -2   6    7.89    0.99
  -2   0   6    8.11    0.96
   2  -1  -6   13.38    1.56
   2  -1  -6   14.57    1.43
  -2   1  -6   15.30    1.42
  -2   1  -6   15.83    1.68
   1   2  -6   15.19    1.50
  -2   1   6   14.93    1.42
  -1  -2   6   15.28    1.91
   2  -1   6   14.82    1.43
  -2   1   6   15.50    1.43
   2  -1   6   15.05    1.49
  -1  -2   6   15.83    1.50
  -1  -2   6   16.97    1.51
   2  -2  -6   16.71    1.42
  -2   2  -6   14.56    1.59
   2   2  -6   16.59    1.50
  -2   2  -6   16.18    1.41
   2  -2  -6   15.03    1.54
   2   2   6   13.98    1.20
  -2  -2   6   10.37    1.74
  -2  -2   6   13.61    1.47
  -2  -2   6   12.71    1.49
   2  -2   6   15.04    1.49
   2  -2   6   13.22    1.40
   2   2   6   13.87    1.19
  -2   2   6   14.43    1.35
  -2   2   6   14.54    1.37
   3   2  -6  135.56   11.58
  -3  -2  -6  128.26   11.44
   3   2  -6  131.16   12.32
  -3  -2  -6  139.70   14.17
   2  -3  -6  135.35   12.37
   2  -3  -6  127.32   11.51
  -2   3  -6  133.74   14.06
  -2   3  -6  139.56   11.55
  -3  -2  -6  130.41   11.44
  -3  -2   6  142.62   11.57
  -3  -2   6  147.90   14.25
   3   2   6  139.72   11.46
   2  -3   6  148.64   11.60
   3   2   6  139.55   11.45
  -2   3   6  141.45   11.51
  -2   3   6  148.09   11.54
   2  -3   6  143.82   11.56
   2  -3   6  148.18   14.07
  -3  -1  -6   33.98    3.43
   1  -3  -6   35.77    3.82
   1  -3  -6   34.45    3.46
   3   1  -6   34.47    3.78
   3   1  -6   35.62    3.52
  -3  -1  -6   33.63    3.42
  -3  -1  -6   36.54    4.30
   3   1   6   46.70    3.47
  -3  -1   6   47.58    3.56
  -1   3   6   44.03    3.47
   1  -3   6   48.59    3.62
  -3  -1   6   47.99    3.59
   1  -3   6   47.40    3.58
   1  -3   6   47.32    4.33
  -1   3   6   46.97    3.48
   0  -3  -6  138.38   11.48
   0  -3  -6  134.10   10.63
   0   3  -6  137.66   10.76
  -3   0  -6  133.37   10.67
   3   0  -6  134.11   11.50
   0  -3  -6  134.80   10.64
   3   0  -6  134.38   10.74
  -3   0  -6  140.98   13.08
   0  -3   6  126.18   13.15
   3   0   6  122.84   10.67
   0  -3   6  120.72   10.75
  -3   0   6  116.12   10.71
   3   0   6  127.31   10.69
  -3   0   6  120.48   10.73
   0  -3   6  122.39   10.72
   0   3   6  118.51   10.64
   1   3  -6  100.92    8.17
  -3   1  -6   98.28    8.10
   3  -1  -6   99.32    8.15
   3  -1  -6   97.11    8.75
  -1  -3  -6  102.31    8.69
   3  -1   6   96.38    8.10
  -3   1   6   98.70    8.14
  -3   1   6   94.33    8.11
  -1  -3   6   94.20    8.14
  -1  -3   6   97.99    8.16
   3  -1   6   95.34    8.13
  -1  -3   6   99.26   10.03
   1   3   6   91.48    8.03
   3  -2  -6    4.29    0.93
   2   3  -6    7.42    1.01
  -3   2  -6    6.08    0.86
  -2  -3  -6    4.56    1.00
   3  -2  -6    7.14    0.91
  -3   2  -6    6.12    0.79
  -3   2   6    7.31    0.89
  -2  -3   6    6.44    1.11
   2   3   6    6.88    0.63
  -2  -3   6    6.25    1.01
  -3   2   6    8.08    0.89
   3  -2   6    7.61    1.04
   2   3   6    6.89    0.63
   3  -2   6    6.64    0.88
   3   3  -6    0.81    0.79
   3  -3  -6    0.64    0.68
   3   3  -6    1.59    0.47
  -3   3  -6    0.86    0.66
   3  -3  -6    1.82    0.68
  -3   3  -6    1.25    0.28
  -3  -3  -6    1.45    0.27
  -3  -3  -6    1.04    0.65
   3   3   6    1.09    0.37
   3  -3   6   -0.95    0.88
  -3  -3   6    0.54    0.61
  -3   3   6    1.80    0.56
  -3   3   6    1.68    0.66
   3  -3   6    0.23    0.68
   3   3   6    0.71    0.30
  -3  -3   6    0.83    0.61
   3  -4  -6    4.33    0.85
  -3   4  -6    6.00    1.01
  -4  -3  -6    5.36    0.66
  -3   4  -6    5.11    0.79
   3  -4  -6    5.32    0.93
   4   3  -6    4.39    0.73
   4   3  -6    5.32    1.09
  -4  -3  -6    4.00    0.92
  -4  -3   6    5.02    0.87
   4   3   6    6.54    0.74
  -3   4   6    5.98    0.85
   3  -4   6    6.00    1.25
   3  -4   6    4.31    0.70
  -4  -3   6    5.87    1.18
  -3   4   6    6.12    0.90
  -2   4  -6   23.42    2.25
   2  -4  -6   21.68    2.12
  -4  -2  -6   21.68    2.63
  -4  -2  -6   22.29    2.00
   2  -4  -6   21.07    2.45
   4   2  -6   22.37    2.31
   4   2  -6   22.24    2.18
  -2   4  -6   22.23    2.50
  -2   4   6   24.36    2.17
  -4  -2   6   26.46    2.26
   2  -4   6   25.17    2.37
   4   2   6   24.99    2.07
  -2   4   6   24.26    2.11
   2  -4   6   26.10    2.62
  -4  -2   6   18.09    2.70
   1  -4  -6   39.72    3.90
  -1   4  -6   39.61    4.78
   1  -4  -6   41.31    4.29
   4   1  -6   39.32    3.97
   4   1  -6   40.79    4.27
  -4  -1  -6   39.78    3.87
  -4  -1  -6   44.61    4.81
   1  -4   6   51.33    4.10
  -4  -1   6   49.74    4.94
   4   1   6   52.63    3.89
   1  -4   6   51.89    4.89
  -1   4   6   49.16    3.92
   4   1   6   49.53    3.92
  -1   4   6   52.64    3.94
  -4  -1   6   50.37    4.01
   4   0  -6   44.34    3.99
   4   0  -6   47.17    4.29
   0  -4  -6   45.73    3.90
   0  -4  -6   47.54    4.28
  -4   0  -6   46.07    3.92
   0   4  -6   47.27    4.06
  -4   0  -6   48.39    4.78
   0  -4   6   45.06    4.09
   4   0   6   47.95    3.94
   4   0   6   46.54    3.99
   0  -4   6   43.03    4.95
   0   4   6   46.59    3.91
  -4   0   6   44.60    3.96
  -4   1  -6   17.11    1.86
   4  -1  -6   17.68    1.98
  -1  -4  -6   18.33    2.00
  -1  -4  -6   17.55    1.73
   4  -1  -6   17.76    2.18
  -4   1  -6   16.77    2.08
   1   4  -6   17.41    2.00
  -1  -4  -6   18.15    2.58
  -4   1   6   23.92    1.94
   4  -1   6   22.46    1.96
   1   4   6   22.56    1.77
  -4   1   6   23.86    1.96
  -1  -4   6   25.04    2.62
  -1  -4   6   24.88    2.12
   4  -1   6   24.78    1.88
   2   4  -6   34.35    3.19
  -2  -4  -6   35.13    3.86
  -2  -4  -6   35.79    3.26
   4  -2  -6   34.68    3.37
   4  -2  -6   34.46    3.14
  -2  -4  -6   35.03    2.92
  -4   2  -6   33.19    3.10
  -4   2   6   35.50    3.11
  -4   2   6   35.18    3.08
   4  -2   6   35.06    3.16
   2   4   6   35.85    2.95
   2   4   6   35.14    2.95
   4  -2   6   35.91    3.09
  -2  -4   6   34.87    3.20
  -2  -4   6   29.96    3.86
  -4   3  -6   24.21    2.33
   4  -3  -6   23.57    2.53
   4  -3  -6   22.86    2.26
  -3  -4  -6   26.71    3.02
  -3  -4  -6   26.52    2.10
   3   4  -6   25.40    2.34
  -3  -4   6   28.76    3.21
  -3  -4   6   24.41    2.48
  -4   3   6   23.78    2.29
   3   4   6   23.06    2.14
   4  -3   6   21.67    2.45
  -4   3   6   22.90    2.33
  -4  -4  -6   24.83    2.16
   4   4  -6   23.51    2.55
   4   4  -6   22.68    2.41
  -4   4  -6   25.65    2.47
  -4  -4  -6   24.05    3.08
   4  -4  -6   23.48    2.44
   4  -4  -6   22.99    2.79
   4   4   6   25.59    2.24
  -4  -4   6   26.52    2.56
   4  -4   6   24.67    2.44
  -4  -4   6   28.49    3.37
  -4   4   6   26.20    2.38
   4  -5  -6   10.52    1.40
  -5  -4  -6    9.90    1.03
   4  -5  -6    7.42    1.24
   5   4  -6   12.61    1.40
  -5  -4  -6    8.00    1.39
   5   4  -6   10.44    1.23
  -4   5  -6   11.78    1.30
   4  -5   6    6.76    1.05
   5   4   6    9.68    1.10
   5   4   6    8.95    1.00
  -5  -4   6    7.73    1.60
   4  -5   6    6.75    1.37
  -4   5   6    9.59    1.23
  -5  -4   6    7.02    1.21
   5   3  -6   36.99    3.38
   5   3  -6   34.28    3.39
  -5  -3  -6   39.40    4.01
  -5  -3  -6   35.56    3.06
   3  -5  -6   30.99    3.49
  -3   5  -6   37.00    3.24
  -3   5  -6   36.49    3.75
   3  -5  -6   37.44    3.25
  -5  -3   6   35.01    4.07
  -3   5   6   35.71    3.20
  -5  -3   6   33.16    3.32
   3  -5   6   36.21    3.31
   5   3   6   35.65    3.06
   3  -5   6   35.28    3.84
  -3   5   6   35.80    3.23
   5   3   6   34.37    3.13
  -2   5  -6   18.07    2.13
   2  -5  -6   17.25    1.94
  -2   5  -6   16.89    2.26
   5   2  -6   17.15    2.12
   5   2  -6   17.04    1.99
  -5  -2  -6   16.38    1.81
  -5  -2  -6   18.60    2.46
   2  -5  -6   17.21    2.29
   2  -5   6   21.28    2.30
   5   2   6   22.12    1.93
   2  -5   6   21.81    2.46
  -5  -2   6   25.20    2.15
  -2   5   6   23.78    2.03
   5   2   6   23.86    1.84
  -5  -2   6   27.86    2.84
  -2   5   6   23.51    2.01
   1  -5  -6   92.93    8.43
  -5  -1  -6   98.75    8.42
   5   1  -6   98.05    9.11
   5   1  -6   99.56    8.56
  -5  -1  -6  103.41   10.34
   1  -5  -6  103.42    9.13
   5   1   6  100.01    8.47
  -5  -1   6  106.45   10.48
   5   1   6  105.89    8.43
   1  -5   6   99.09    8.55
  -1   5   6   99.65    8.45
   1  -5   6  107.13   10.44
  -1   5   6  102.65    8.48
  -5  -1   6   99.26    8.50
   0  -5  -6   84.23    8.47
   5   0  -6   81.82    6.80
   5   0  -6   85.13    7.28
   0  -5  -6   88.31    7.25
  -5   0  -6   86.41    8.15
   0  -5  -6   82.40    6.68
  -5   0  -6   83.96    6.72
   0   5  -6   87.23    6.86
   0  -5   6   70.66    6.79
   5   0   6   76.10    6.76
   5   0   6   77.64    6.70
   0   5   6   77.20    6.70
  -5   0   6   71.53    6.74
   0  -5   6   75.67    8.35
   0   5   6   72.26    6.70
  -1  -5  -6   20.10    2.11
  -1  -5  -6   18.30    2.57
  -1  -5  -6   19.80    1.87
  -5   1  -6   18.15    2.13
   5  -1  -6   20.25    2.17
  -5   1  -6   19.38    1.95
   1   5  -6   20.38    2.05
   5  -1  -6   20.68    2.21
  -5   1   6   25.58    2.09
   5  -1   6   24.64    2.12
  -1  -5   6   26.61    2.83
   5  -1   6   24.45    2.05
  -1  -5   6   23.83    2.30
  -5   2  -6    9.78    1.10
  -2  -5  -6    5.58    1.18
   5  -2  -6    5.48    1.06
  -2  -5  -6    8.15    1.06
   2   5  -6    8.10    1.13
   5  -2  -6    7.93    1.27
  -2  -5  -6    7.77    0.93
  -5   2   6    9.80    1.14
  -2  -5   6    8.90    1.45
  -2  -5   6    7.99    1.16
   5  -2   6    9.17    1.11
   2   5   6    8.34    0.99
   5  -2   6    8.72    1.28
  -5   3  -6    3.13    0.88
  -3  -5  -6    2.33    1.03
  -3  -5  -6    3.20    0.57
   5  -3  -6    2.86    0.80
   3   5  -6    3.10    0.88
   5  -3  -6    3.88    1.07
  -3  -5  -6    2.95    0.56
  -3  -5   6    4.47    1.21
  -5   3   6    6.15    0.92
   3   5   6    2.06    0.41
  -3  -5   6    4.35    0.97
   5  -3   6    4.75    1.22
  -4  -5  -6   13.63    1.39
  -4  -5  -6   12.38    1.53
   5  -4  -6   11.85    1.80
   4   5  -6   13.28    1.52
  -5   4  -6   15.49    1.80
   5  -4  -6   14.81    1.79
  -4  -5  -6   13.55    2.09
   4   5  -6   13.47    1.82
   4   5   6   15.53    1.53
   4   5   6   15.32    1.42
  -5   4   6   16.18    1.74
  -4  -5   6   13.32    1.85
   5  -4   6   16.05    1.97
  -4  -5   6   15.47    2.33
   5   5  -6   12.05    1.48
  -5  -5  -6    7.61    1.57
   5   5  -6    7.68    1.11
  -5   5  -6    9.43    1.51
   5  -5  -6   11.50    1.58
   5  -5  -6    7.48    1.56
  -5  -5  -6   11.20    1.18
   5   5   6   10.96    1.31
  -5   5   6    9.68    1.39
  -5  -5   6   10.11    1.83
   5  -5   6    9.89    1.06
  -5  -5   6    8.56    1.38
   5  -5   6    8.24    1.80
   5   5   6   10.20    1.13
   6   5  -6    0.77    1.02
   5  -6  -6    1.51    1.29
   6   5  -6    1.61    0.65
  -6  -5  -6    1.57    0.85
  -5   6  -6    2.42    0.98
   5  -6  -6    0.71    1.25
   5  -6   6   -1.04    1.60
   6   5   6    1.71    0.95
  -6  -5   6    1.27    1.00
  -5   6   6    1.16    1.05
   5  -6   6    0.15    0.53
  -6  -5   6    1.82    1.44
  -6  -4  -6   16.50    2.44
  -4   6  -6   18.49    2.02
   6   4  -6   17.38    1.91
   4  -6  -6   16.40    1.98
   6   4  -6   17.32    1.88
   4  -6  -6   13.06    1.85
  -6  -4  -6   16.72    1.57
   4  -6   6   15.12    2.22
  -6  -4   6   12.95    2.23
  -6  -4   6   14.04    1.81
  -4   6   6   13.60    1.84
   6   4   6   17.74    1.79
   4  -6   6   13.41    2.02
   6   4   6   15.41    1.56
   6   3  -6   19.32    2.29
   3  -6  -6   19.93    2.06
   3  -6  -6   18.59    2.46
  -6  -3  -6   19.28    1.81
  -6  -3  -6   20.06    2.49
  -3   6  -6   18.41    2.22
   6   3  -6   19.09    2.07
  -6  -3   6   16.98    2.18
   3  -6   6   17.75    2.34
  -3   6   6   18.36    1.98
   3  -6   6   16.86    2.38
   6   3   6   17.98    1.96
   6   3   6   18.23    1.77
  -3   6   6   19.65    2.00
  -6  -3   6   18.00    2.60
   2  -6  -6   11.11    1.20
   2  -6  -6    8.63    1.26
  -2   6  -6    9.47    1.39
  -6  -2  -6    8.32    1.01
   6   2  -6    9.02    1.43
   6   2  -6    7.47    1.09
  -6  -2  -6    6.86    1.09
  -2   6   6    7.79    1.12
  -6  -2   6    6.75    1.27
  -6  -2   6    5.55    1.07
   2  -6   6    6.17    1.23
  -2   6   6    8.39    1.17
   2  -6   6    6.65    1.35
   6   2   6    8.24    0.97
   6   2   6    8.27    1.13
   6   1  -6   55.33    4.89
   1  -6  -6   48.96    5.16
   6   1  -6   57.06    5.25
  -1   6  -6   57.37    4.91
  -6  -1  -6   58.52    5.85
   1  -6  -6   56.31    4.81
   1  -6  -6   58.89    6.20
  -6  -1  -6   53.69    4.76
  -1   6   6   57.25    4.83
   1  -6   6   58.40    6.09
   6   1   6   58.62    4.78
  -1   6   6   55.18    4.83
   6   1   6   55.16    4.82
  -6  -1   6   56.24    4.90
   1  -6   6   50.02    5.02
   0  -6  -6   50.44    4.54
  -6   0  -6   52.48    4.57
  -6   0  -6   53.57    5.48
   0  -6  -6   54.67    5.00
   0  -6  -6   49.51    5.78
   6   0  -6   49.43    4.74
   0   6  -6   49.50    4.75
   6   0  -6   49.78    5.05
   0  -6   6   53.87    4.83
   0   6   6   53.20    4.58
   6   0   6   56.89    4.57
   0  -6   6   59.35    5.88
   6   0   6   54.37    4.63
   0   6   6   55.81    4.58
  -6   0   6   53.06    4.61
   1   6  -6   60.49    5.38
  -1  -6  -6   58.93    5.14
   6  -1  -6   61.84    5.70
  -1  -6  -6   63.81    5.61
  -1  -6  -6   60.56    6.57
  -6   1  -6   61.62    5.22
   6  -1  -6   59.66    5.37
  -1  -6   6   61.09    5.32
   6  -1   6   61.21    5.30
   6  -1   6   62.05    5.22
   1   6   6   63.30    5.19
   1   6   6   58.57    5.18
  -1  -6   6   61.86    6.67
  -6   1   6   57.34    5.27
  -6   2  -6   58.03    4.81
  -2  -6  -6   54.23    6.03
   6  -2  -6   57.26    5.37
   6  -2  -6   58.76    4.95
  -2  -6  -6   60.59    5.07
   2   6  -6   56.62    4.87
  -2  -6  -6   55.55    4.69
   2   6   6   50.32    4.70
  -2  -6   6   57.09    6.23
  -6   2   6   53.73    4.84
   6  -2   6   55.27    4.91
   2   6   6   54.11    4.72
  -2  -6   6   49.28    4.85
   3   6  -6   29.73    3.04
  -3  -6  -6   29.20    3.57
  -6   3  -6   30.21    2.83
   6  -3  -6   30.40    2.83
  -3  -6  -6   32.16    2.82
   6  -3  -6   30.36    3.14
  -3  -6  -6   29.04    2.63
   3   6   6   28.30    2.65
   3   6   6   27.55    2.67
  -6   3   6   28.56    2.83
  -3  -6   6   27.51    3.05
  -3  -6   6   33.62    4.03
   6  -3   6   29.25    3.03
   6  -4  -6    6.17    1.45
  -4  -6  -6    6.26    0.94
   4   6  -6    8.14    1.31
   4   6  -6    6.01    0.89
  -6   4  -6    7.66    1.30
   6  -4  -6    7.23    1.49
  -4  -6  -6    6.42    0.86
  -4  -6  -6    6.41    1.31
  -4  -6   6    7.35    1.33
   4   6   6    9.42    1.05
   6  -4   6    6.52    1.36
   4   6   6    9.75    1.09
  -4  -6   6    8.59    1.74
  -6   4   6    9.79    1.33
   6  -5  -6    2.23    1.34
  -5  -6  -6    2.44    0.53
  -5  -6  -6    1.68    0.98
   6  -5  -6    2.58    1.38
   5   6  -6    2.60    0.62
   5   6  -6    3.37    1.42
  -6   5  -6    3.22    1.23
   6  -5   6    4.67    1.66
  -5  -6   6    2.94    1.49
  -5  -6   6    2.97    1.57
  -6   5   6    4.87    1.17
   5   6   6    4.07    0.91
  -6   6  -6    5.03    1.48
   6   6  -6    3.29    1.58
   6  -6  -6    6.16    1.61
  -6  -6  -6    4.45    1.19
   6   6  -6    3.97    0.76
   6  -6  -6    3.59    1.20
   6   6   6    6.10    1.03
   6  -6   6    3.53    1.88
  -6   6   6    4.91    1.06
  -6  -6   6    5.17    1.63
  -6  -6   6    3.29    1.37
   6  -7  -6    7.82    1.91
   7   6  -6   10.88    1.69
  -6   7  -6    9.54    1.57
  -7  -6  -6    9.15    1.61
   6  -7  -6   11.83    1.92
  -7  -6   6    6.06    1.72
   7   6   6   10.67    1.54
  -7  -6   6    5.14    1.75
   6  -7   6    6.93    2.26
  -6   7   6    9.69    1.65
  -5   7  -6   11.94    1.79
   5  -7  -6    8.18    1.75
  -7  -5  -6    6.69    1.59
   5  -7  -6   12.12    1.74
   7   5  -6    9.13    1.85
   7   5  -6    7.35    1.14
  -7  -5   6    8.17    1.96
  -5   7   6    9.80    1.53
   5  -7   6   10.04    2.16
   5  -7   6    7.16    1.29
   7   5   6   11.37    1.47
  -7  -5   6    5.89    1.64
   4  -7  -6   16.97    2.26
   4  -7  -6   19.09    2.08
  -7  -4  -6   18.78    2.59
  -4   7  -6   16.67    1.99
   7   4  -6   17.83    2.25
   7   4  -6   16.47    1.92
  -7  -4   6   13.18    2.01
  -4   7   6   15.11    1.90
   4  -7   6   14.98    2.23
  -7  -4   6   13.20    2.36
   7   4   6   17.34    1.87
   4  -7   6   11.49    2.39
   3  -7  -6   10.09    1.44
  -7  -3  -6    9.16    1.12
   3  -7  -6    7.28    1.29
  -7  -3  -6    7.64    1.36
   7   3  -6   11.64    1.52
  -3   7  -6    9.86    1.63
   7   3  -6    7.78    1.26
   7   3   6    9.50    1.37
   3  -7   6    8.17    1.61
   3  -7   6    8.32    1.38
  -7  -3   6    7.49    1.46
  -7  -3   6    9.20    1.33
  -3   7   6    8.27    1.33
   7   2  -6   12.48    1.70
   7   2  -6    7.86    1.24
  -7  -2  -6   10.00    1.19
  -2   7  -6    9.01    1.55
   2  -7  -6    7.25    1.41
   2  -7  -6   10.86    1.44
   2  -7  -6    8.04    1.36
  -7  -2  -6    7.29    1.25
  -7  -2   6    7.29    1.57
  -2   7   6    8.99    1.28
   2  -7   6    6.93    1.45
  -2   7   6    9.95    1.30
  -7  -2   6    7.44    1.42
   7   2   6    9.38    1.14
   7   2   6    8.12    1.34
   2  -7   6    6.71    1.54
   1  -7  -6   49.98    4.19
  -7  -1  -6   53.15    5.04
  -7  -1  -6   48.03    4.09
   7   1  -6   49.92    4.62
   1  -7  -6   50.50    5.50
   7   1  -6   48.04    4.38
   1  -7  -6   48.55    4.57
  -1   7  -6   50.58    4.43
   7   1   6   45.05    4.09
   1  -7   6   40.82    4.28
  -7  -1   6   44.25    4.27
  -1   7   6   43.80    4.20
   7   1   6   45.74    4.25
  -1   7   6   43.76    4.18
   1  -7   6   44.20    5.30
   7   0  -6   21.75    2.39
  -7   0  -6   23.34    2.58
   7   0  -6   22.61    2.73
   0  -7  -6   22.10    2.59
  -7   0  -6   22.13    2.29
   0  -7  -6   22.01    2.27
   0  -7  -6   22.91    3.36
   0   7  -6   24.88    2.65
   0  -7   6   24.79    3.30
   7   0   6   23.22    2.40
   7   0   6   25.67    2.25
   0   7   6   22.79    2.30
   0  -7   6   21.11    2.76
   0   7   6   24.12    2.26
  -7   0   6   23.80    2.47
  -1  -7  -6   15.16    1.63
   7  -1  -6   13.64    1.87
  -1  -7  -6   16.86    2.37
  -7   1  -6   18.41    1.81
   1   7  -6   17.41    1.85
  -1  -7  -6   17.56    1.89
   7  -1  -6   17.37    2.02
   1   7   6   14.55    1.63
   7  -1   6   15.11    1.82
  -1  -7   6    9.55    1.93
   1   7   6   13.14    1.71
  -7   1   6   13.78    1.66
  -1  -7   6   13.36    1.86
   7  -2  -6   15.90    2.05
  -2  -7  -6   14.92    1.60
  -2  -7  -6   15.52    1.83
  -7   2  -6   16.59    1.80
   2   7  -6   13.59    1.98
   7  -2  -6   15.32    2.05
  -2  -7  -6   13.46    2.19
  -2  -7   6   11.94    2.06
   7  -2   6   16.27    1.96
  -2  -7   6   14.11    2.13
  -7   2   6   15.77    1.94
   2   7   6   15.73    1.72
   2   7   6   16.76    1.65
   3   7  -6   13.80    1.76
  -3  -7  -6   14.45    1.54
  -3  -7  -6   15.02    1.61
   7  -3  -6   15.70    1.81
   7  -3  -6   12.41    1.79
  -3  -7  -6   10.50    1.93
  -7   3  -6   13.60    1.70
   7  -3   6   13.20    1.77
  -3  -7   6   13.14    1.81
   3   7   6   16.58    1.66
  -3  -7   6   11.54    2.00
  -7   3   6   14.87    1.65
  -4  -7  -6   44.89    5.25
   7  -4  -6   45.41    4.66
   4   7  -6   41.21    3.95
  -7   4  -6   41.22    3.98
  -4  -7  -6   45.52    3.93
   7  -4  -6   42.94    4.14
   4   7  -6   41.98    3.99
   4   7   6   42.79    3.85
  -4  -7   6   44.42    5.12
   7  -4   6   40.94    4.19
  -7   4   6   42.97    4.00
  -4  -7   6   38.27    3.97
  -5  -7  -6    5.78    1.62
   5   7  -6    4.35    0.75
   7  -5  -6    6.57    1.36
   7  -5  -6    3.64    1.25
  -7   5  -6    6.27    1.44
   5   7  -6    5.71    1.35
  -5  -7   6    5.72    1.86
  -7   5   6    5.76    1.33
   5   7   6    3.86    1.06
  -5  -7   6    3.72    1.73
   7  -5   6    3.44    1.76
   7  -6  -6    6.20    1.86
   6   7  -6    7.26    1.56
  -6  -7  -6    6.99    1.81
  -7   6  -6    9.19    1.76
   7  -6  -6    8.49    1.90
   6   7   6    9.14    1.38
   7  -6   6    8.59    1.76
  -6  -7   6    6.94    2.08
  -7   6   6    8.03    1.37
  -6  -7   6    7.67    1.89
   7  -7  -6    0.23    1.25
  -7   7  -6    1.21    1.62
   7  -7  -6    2.92    1.75
  -7  -7  -6    0.48    1.16
   7   7  -6    1.74    1.79
  -7   7   6    3.07    1.14
   7   7   6    0.82    1.22
  -7  -7   6    1.98    1.30
  -7  -7   6    0.61    1.86
   7  -7   6    4.67    2.10
   7  -8  -6    1.54    1.89
   7  -8  -6    4.53    1.85
  -8  -7  -6    1.91    1.70
   8   7  -6    0.32    1.89
  -7   8  -6    0.42    1.76
   8   7   6    2.07    1.45
  -8  -7   6   -0.70    1.45
  -8  -7   6   -0.98    1.76
  -7   8   6    3.51    1.27
   7  -8   6    0.30    2.25
  -6   8  -6    9.82    1.98
   6  -8  -6    6.71    1.96
   8   6  -6    8.58    2.08
   6  -8  -6    9.15    1.94
  -8  -6  -6    7.15    1.53
  -6   8   6    6.00    1.65
   8   6   6    7.91    1.46
   6  -8   6    7.71    2.36
  -8  -6   6    4.30    1.80
  -8  -6   6    5.11    2.08
   8   5  -6    4.16    0.97
  -8  -5  -6    3.70    1.42
   5  -8  -6    4.26    1.67
   8   5  -6    4.90    1.45
   5  -8  -6    6.96    1.68
  -5   8  -6    3.48    1.70
  -8  -5   6    3.64    1.61
  -5   8   6    3.29    1.42
   8   5   6    4.30    1.36
   5  -8   6    3.91    1.67
  -8  -5   6    2.92    1.37
   8   4  -6    4.65    1.06
   4  -8  -6    4.32    1.51
   4  -8  -6    4.48    1.51
   8   4  -6    5.61    1.40
  -4   8  -6    3.99    1.65
  -8  -4  -6    4.93    1.30
   4  -8  -6    6.17    1.49
  -8  -4   6    5.06    1.24
  -4   8   6    4.74    1.36
  -8  -4   6    4.90    1.67
   4  -8   6    4.26    1.64
   8   4   6    5.64    1.25
   4  -8   6    3.27    1.15
   8   3  -6    2.57    1.55
   3  -8  -6    2.67    1.27
  -3   8  -6    0.64    1.44
   3  -8  -6    2.42    1.07
   3  -8  -6    3.93    1.29
  -8  -3  -6    2.99    1.04
   8   3  -6    1.70    0.90
   3  -8   6    2.12    1.97
   3  -8   6    1.87    1.12
   8   3   6    2.32    1.13
  -8  -3   6    2.65    1.13
  -3   8   6    2.17    1.18
  -8  -3   6    2.46    1.36
   8   2  -6   60.39    5.29
   2  -8  -6   55.87    5.56
  -8  -2  -6   59.06    6.12
   2  -8  -6   56.22    5.08
  -8  -2  -6   54.77    4.91
   8   2  -6   57.67    5.46
   2  -8  -6   58.38    6.56
  -8  -2   6   60.00    6.52
  -8  -2   6   56.27    5.16
   2  -8   6   50.29    5.17
   2  -8   6   57.55    6.42
  -2   8   6   54.14    5.04
   8   2   6   59.73    5.12
   8   1  -6   37.19    3.92
   8   1  -6   36.45    3.81
   1  -8  -6   39.80    4.79
   1  -8  -6   39.28    3.54
  -8  -1  -6   38.13    4.15
  -8  -1  -6   41.36    3.40
  -1   8  -6   41.46    3.64
   1  -8  -6   37.15    3.85
   1  -8   6   37.79    4.61
  -1   8   6   34.15    3.48
   1  -8   6   30.46    3.64
  -8  -1   6   36.86    3.64
   8   1   6   36.13    3.54
  -8   0  -6   12.77    1.70
   0  -8  -6    8.67    2.00
  -8   0  -6   12.32    1.48
   8   0  -6   13.12    2.03
   8   0  -6   10.94    1.76
   0  -8  -6   12.28    1.62
   0   8  -6   10.20    1.69
   0  -8  -6   10.27    1.51
  -8   0   6   17.46    1.70
   8   0   6   16.43    1.81
   0  -8   6   13.77    2.08
   0  -8   6   14.46    1.96
   0   8   6   12.99    1.64
  -1  -8  -6   16.31    2.17
  -8   1  -6   16.65    2.00
   8  -1  -6   14.25    2.21
   8  -1  -6   16.21    2.33
  -1  -8  -6   12.07    2.47
   1   8  -6   17.16    2.15
   1   8   6   23.18    2.02
   8  -1   6   23.18    2.32
  -1  -8   6   19.97    2.28
  -1  -8   6   16.82    2.56
  -8   1   6   21.99    2.03
   2   8  -6   15.14    2.04
  -2  -8  -6   17.45    1.77
   8  -2  -6   18.87    2.20
  -8   2  -6   18.37    1.86
  -2  -8  -6   10.20    1.96
   8  -2  -6   17.85    1.95
  -2  -8   6   11.63    2.22
  -8   2   6   13.19    1.79
  -2  -8   6    8.10    1.95
   2   8   6   11.73    1.64
   8  -2   6   12.32    1.97
  -3  -8  -6    1.87    1.52
   8  -3  -6    2.00    1.08
   3   8  -6    2.99    1.54
   8  -3  -6    2.36    1.24
  -8   3  -6    3.26    1.14
   3   8   6    3.23    1.02
  -8   3   6    1.47    1.20
  -3  -8   6    1.74    1.27
   8  -3   6    2.80    1.52
  -3  -8   6    2.19    1.75
  -8   4  -6    1.80    1.25
   8  -4  -6    4.59    1.71
   4   8  -6    3.98    1.64
  -4  -8  -6    2.37    1.59
   8  -4  -6    2.93    1.57
   4   8   6    3.41    1.10
  -4  -8   6    3.38    1.84
   8  -4   6    3.45    1.73
  -8   4   6    4.18    1.37
  -4  -8   6    3.86    1.82
  -5  -8  -6    0.47    1.15
  -8   5  -6   -0.99    1.31
   8  -5  -6   -1.19    1.54
   8  -5  -6    0.19    1.68
   5   8  -6    1.11    1.63
   8  -5   6    1.03    1.82
  -8   5   6    0.15    1.32
   5   8   6    0.81    1.06
  -5  -8   6   -1.11    1.79
  -5  -8   6   -1.65    1.79
   8  -6  -6    2.54    1.40
  -8   6  -6    4.55    1.63
   6   8  -6    2.99    1.41
   8  -6  -6    4.90    1.91
  -6  -8  -6    4.30    1.84
  -8   6   6    4.61    1.57
   8  -6   6    3.83    2.07
  -6  -8   6    2.08    2.02
  -6  -8   6    2.92    1.88
   6   8   6    3.79    1.25
   8  -7  -6    7.94    2.13
  -7  -8  -6    6.03    1.65
  -8   7  -6    3.98    1.81
   8  -7  -6    5.20    1.67
   7   8  -6    4.81    2.07
  -7  -8   6    4.82    1.57
  -7  -8   6    4.10    1.75
   8  -7   6    5.25    2.32
  -8   7   6    8.13    1.80
   7   8   6    8.59    1.53
  -8   8  -6    1.80    1.44
   8   8  -6    2.59    1.59
   8  -8  -6   -1.72    1.99
  -8  -8  -6    0.85    1.88
   8  -8  -6    3.27    2.04
  -8  -8   6    0.83    1.65
   8   8   6    2.13    1.52
  -8  -8   6   -0.96    1.90
  -8   8   6    2.20    1.31
   8  -8   6    1.22    2.40
  -9  -8  -6    1.54    1.50
   9   8  -6    0.48    2.24
   8  -9  -6   -0.25    1.56
  -8   9  -6    0.53    2.04
   8  -9   6    4.07    2.64
   9   8   6    4.56    1.76
  -9  -8   6   -1.54    2.31
  -8   9   6    4.16    1.91
  -9  -8   6    2.15    1.57
   7  -9  -6    0.50    1.46
   7  -9  -6    2.80    1.58
  -7   9  -6    3.87    1.98
  -9  -7  -6    0.08    1.77
   9   7  -6    0.78    2.12
   9   7   6    4.05    1.72
  -9  -7   6    1.48    1.45
   7  -9   6    3.86    2.58
  -7   9   6    4.20    1.78
  -9  -7   6    2.11    2.19
   6  -9  -6    6.19    1.67
   9   6  -6    6.19    1.75
  -6   9  -6    4.32    2.01
  -9  -6  -6    4.99    1.76
   6  -9  -6    5.04    1.68
  -9  -6   6    6.26    1.90
  -6   9   6    6.65    1.78
   9   6   6    9.81    1.81
   6  -9   6    5.51    2.02
  -9  -6   6    4.72    2.14
   5  -9  -6    1.13    1.11
  -5   9  -6    1.08    1.35
   5  -9  -6    0.92    1.65
  -9  -5  -6    0.69    1.36
   9   5  -6    1.20    1.89
  -5   9   6    2.01    1.53
   9   5   6    3.62    1.37
  -9  -5   6    2.86    1.70
   5  -9   6    2.01    2.34
  -9  -5   6    2.58    1.39
   4  -9  -6    3.73    1.54
   9   4  -6    3.09    1.03
   4  -9  -6    5.21    1.66
  -4   9  -6    4.55    1.82
   9   4  -6    6.90    1.95
  -9  -4  -6    1.81    1.29
   4  -9   6    1.21    2.26
  -9  -4   6    3.50    1.37
   4  -9   6    3.07    1.25
  -9  -4   6    5.90    1.69
  -4   9   6    5.29    1.53
   9   4   6    6.50    1.61
   3  -9  -6    1.91    1.45
   9   3  -6    1.01    1.73
   9   3  -6   -0.11    0.93
   3  -9  -6    2.02    1.34
  -3   9  -6   -0.23    1.60
  -9  -3  -6    0.54    1.01
   9   3   6    1.95    1.44
   3  -9   6   -0.70    1.19
  -3   9   6    0.94    1.45
  -9  -3   6    0.60    1.12
  -9  -3   6    0.21    1.47
   3  -9   6   -0.98    2.11
  -9  -2  -6    9.96    1.74
   9   2  -6   14.63    2.34
   2  -9  -6   10.75    1.84
   2  -9  -6   10.73    1.99
   9   2  -6   10.73    1.76
   9   2   6   18.36    1.96
   2  -9   6   13.03    2.04
  -2   9   6   19.58    2.02
   2  -9   6   16.98    2.27
  -9  -2   6   15.79    2.24
  -9  -2   6   13.97    1.95
   9   1  -6    0.67    1.29
   1  -9  -6    1.73    1.05
   1  -9  -6    1.42    1.46
   9   1  -6    1.12    1.17
  -1   9  -6    1.63    1.67
   1  -9   6   -1.34    1.95
  -9  -1   6   -0.67    0.96
   1  -9   6    0.16    1.29
   9   1   6    0.31    1.32
  -1   9   6    1.81    1.17
   9   0  -6   13.84    2.08
   9   0  -6    8.19    1.42
   0   9  -6   10.37    1.96
  -9   0  -6   11.34    1.39
   0  -9  -6    6.28    1.89
   0  -9  -6    7.37    1.35
  -9   0   6    8.61    1.62
   0  -9   6    7.68    2.28
   0  -9   6    5.75    1.82
   9   0   6   11.86    1.76
  -9   1  -6   21.82    2.29
  -1  -9  -6   15.47    2.27
  -1  -9  -6   16.78    2.84
   9  -1  -6   23.01    2.72
   9  -1  -6   18.19    2.51
   1   9  -6   20.61    2.60
  -1  -9   6   19.55    2.90
  -9   1   6   24.35    2.57
  -1  -9   6   19.17    2.82
   1   9   6   21.91    2.27
   9  -1   6   22.34    2.57
   2   9  -6   11.49    1.78
   9  -2  -6   13.70    2.21
   9  -2  -6   11.49    2.02
  -9   2  -6   15.20    1.71
  -2  -9  -6    9.07    2.18
   2   9   6   10.96    1.67
   9  -2   6   12.38    2.03
  -2  -9   6    7.46    2.21
  -2  -9   6   11.78    2.32
  -9   2   6   11.58    1.58
  -9   3  -6    3.06    1.29
   9  -3  -6    2.59    1.25
   9  -3  -6    2.46    1.84
  -3  -9  -6    4.35    1.77
   3   9  -6    3.74    1.36
  -3  -9   6    2.60    1.94
  -3  -9   6    0.80    1.80
  -9   3   6    3.72    1.11
   3   9   6    3.63    1.28
   9  -3   6    4.63    1.70
   9  -4  -6   -0.01    1.80
   9  -4  -6    0.46    1.23
  -9   4  -6    0.10    1.29
  -4  -9  -6   -0.06    1.66
   4   9  -6   -0.17    1.27
  -4  -9   6   -0.29    1.42
  -4  -9   6   -1.98    1.81
  -9   4   6   -0.15    1.36
   4   9   6    0.18    1.15
   9  -4   6   -2.21    1.70
   5   9  -6    1.59    1.86
  -9   5  -6    3.71    1.54
  -5  -9  -6    1.24    1.35
   9  -5  -6    5.34    2.00
   9  -5  -6    1.52    1.40
   9  -5   6    2.22    1.96
  -5  -9   6    1.11    2.02
   5   9   6    2.20    1.29
  -9   5   6    4.03    1.59
  -5  -9   6    2.59    1.57
   9  -6  -6    2.50    1.53
   6   9  -6    1.51    1.93
  -6  -9  -6    2.15    1.49
  -9   6  -6    5.47    1.75
   9  -6  -6    5.13    1.62
   9  -6   6    4.45    2.17
  -6  -9   6    1.76    1.68
  -9   6   6    6.01    1.72
  -6  -9   6    2.31    2.07
   6   9   6    2.76    1.40
   7   9  -6   -0.43    1.99
   9  -7  -6    0.59    2.08
   9  -7  -6    0.28    2.06
  -7  -9  -6   -2.12    1.89
  -9   7  -6    0.69    1.76
  -7  -9   6   -1.19    2.01
   9  -7   6   -0.13    2.25
  -7  -9   6   -1.29    1.60
  -9   7   6    0.46    1.26
   7   9   6    1.03    1.26
  -8  -9  -6   -0.39    2.05
   9  -8  -6   -1.19    2.13
  -9   8  -6    1.76    1.49
   8   9  -6    2.34    2.20
  -9   8   6    1.81    1.84
  -8  -9   6   -3.16    2.32
   8   9   6   -0.45    1.55
  -8  -9   6   -1.11    2.01
   9  -8   6    2.60    2.51
  -9   9  -6    2.58    2.15
   9  -9  -6    0.38    1.75
   9   9  -6    0.54    2.35
  -9  -9  -6    0.89    1.66
  -9  -9   6   -3.36    2.46
   9   9   6    1.08    1.58
   9  -9   6    7.67    2.79
  -9  -9   6    1.20    1.62
  -9   9   6    1.65    1.50
  10   8  -6    2.00    2.46
 -10  -8  -6    1.52    2.18
  -8  10  -6    3.09    2.30
   8 -10  -6    4.47    1.78
   8 -10  -6    0.15    2.36
  -8  10   6    5.28    2.11
  10   8   6    4.86    1.75
 -10  -8   6    3.07    2.17
   8 -10   6    3.85    2.21
 -10  -8   6   -1.44    2.46
   7 -10  -6    7.78    1.92
  -7  10  -6    7.97    2.36
 -10  -7  -6    5.66    2.06
   7 -10  -6    4.20    2.32
  10   7  -6    9.90    2.56
 -10  -7   6    2.38    2.42
   7 -10   6    8.78    2.88
 -10  -7   6    3.62    2.13
  -7  10   6    9.46    2.13
  10   7   6    9.99    2.03
 -10  -6  -6    3.41    1.86
   6 -10  -6    3.68    2.06
  -6  10  -6    4.37    2.15
  10   6  -6    7.43    1.92
   6 -10  -6    4.20    1.77
  10   6   6    8.17    1.91
 -10  -6   6    5.87    1.82
  -6  10   6    3.12    1.88
   6 -10   6    4.95    2.75
 -10  -6   6    4.84    2.04
  10   5  -6    0.69    2.13
  -5  10  -6    1.38    1.98
   5 -10  -6   -0.11    1.56
   5 -10  -6   -1.04    1.26
 -10  -5  -6   -1.52    1.64
  -5  10   6   -0.48    1.59
   5 -10   6    0.89    1.91
  10   5   6   -0.80    1.43
 -10  -5   6   -1.18    1.84
 -10  -5   6    0.43    1.79
   4 -10  -6    3.21    1.72
  -4  10  -6    1.68    1.49
   4 -10  -6    1.90    1.65
  10   4  -6    0.98    2.01
 -10  -4  -6    0.46    1.29
 -10  -4   6    1.71    1.35
 -10  -4   6    2.53    1.77
  10   4   6    2.35    1.50
  -4  10   6    2.12    1.55
   4 -10   6   -0.51    1.82
  10   3  -6   -0.16    1.07
   3 -10  -6   -0.11    1.37
  -3  10  -6   -0.18    1.37
   3 -10  -6    0.03    1.57
  10   3  -6    0.83    1.52
 -10  -3   6   -0.08    1.56
 -10  -3   6    0.08    1.57
   3 -10   6   -0.54    1.39
  10   3   6   -0.30    1.62
  -3  10   6   -0.48    1.42
   3 -10   6    0.87    1.80
  10   2  -6    3.42    2.03
  -2  10  -6    3.23    2.00
   2 -10  -6    2.96    1.32
   2 -10  -6    1.49    1.31
  10   2  -6    3.79    1.27
   2 -10   6    3.08    2.33
  -2  10   6    2.94    1.46
  10   2   6    4.16    1.58
 -10  -2   6    3.01    1.58
   2 -10   6    0.42    1.43
  10   1  -6    2.60    1.06
   1 -10  -6    2.96    1.73
  10   1  -6    3.65    2.02
   1 -10  -6    1.57    1.18
  -1  10  -6    3.91    1.94
  -1  10   6    3.03    1.39
  10   1   6    3.81    1.76
 -10  -1   6    2.12    1.53
   1 -10   6    0.71    1.49
   1 -10   6    3.86    2.33
   0 -10  -6    3.35    1.76
   0 -10  -6    2.05    1.22
  10   0  -6    6.02    1.63
  10   0  -6    3.49    1.54
   0  10  -6    3.42    1.47
 -10   0   6    4.35    1.25
  10   0   6    4.33    1.65
   0 -10   6    3.44    1.75
   0  10   6    4.83    1.43
   0 -10   6    0.72    1.69
  10  -1  -6   -0.20    1.48
   1  10  -6    0.39    1.81
  10  -1  -6    0.19    1.89
  -1 -10  -6   -0.12    1.23
   1  10   6   -1.61    1.18
  -1 -10   6    0.04    1.76
  10  -1   6   -0.06    1.52
  -1 -10   6    1.41    2.16
 -10   1   6    0.96    1.43
 -10   2  -6    7.16    1.44
  10  -2  -6    4.80    1.82
   2  10  -6    5.57    1.94
  10  -2  -6    6.60    2.09
  -2 -10  -6    3.29    1.88
  10  -2   6    4.68    1.84
  -2 -10   6    1.67    2.03
 -10   2   6    8.03    1.39
  -2 -10   6    6.01    2.32
   2  10   6    5.08    1.36
  -3 -10  -6    2.17    1.84
   3  10  -6    1.54    1.42
  10  -3  -6    2.58    1.38
 -10   3  -6    3.57    1.36
  10  -3  -6    4.64    1.62
 -10   3   6    4.36    1.60
  10  -3   6    4.13    1.90
  -3 -10   6    1.51    2.05
   3  10   6    2.83    1.44
  -3 -10   6    4.78    2.16
 -10   4  -6    1.29    1.08
  10  -4  -6   -0.66    1.80
  -4 -10  -6   -0.10    1.85
  10  -4  -6    1.87    2.05
   4  10  -6   -1.18    1.88
 -10   4   6    1.50    1.22
  -4 -10   6   -0.45    1.58
   4  10   6    0.57    1.39
  10  -4   6    1.00    1.86
  -4 -10   6   -2.30    2.02
  10  -5  -6    4.33    2.16
  -5 -10  -6    1.77    1.97
  10  -5  -6    1.78    2.07
 -10   5  -6    2.98    1.26
   5  10  -6    2.77    2.02
  -5 -10   6    1.65    2.24
 -10   5   6    3.51    1.74
  -5 -10   6   -0.76    2.20
   5  10   6    4.16    1.46
  10  -5   6    4.05    1.63
   6  10  -6    0.84    2.06
 -10   6  -6    0.79    1.69
  10  -6  -6   -0.07    2.12
  -6 -10  -6    2.35    2.19
  10  -6  -6    4.34    1.71
  -6 -10   6    0.20    2.18
  -6 -10   6   -2.61    2.27
   6  10   6    1.10    1.49
 -10   6   6    2.01    1.78
  10  -6   6    2.86    1.71
 -10   7  -6    0.52    1.87
  10  -7  -6   -1.36    2.09
   7  10  -6    1.45    2.21
  -7 -10  -6    0.92    2.18
  10  -7  -6    3.13    2.37
   7  10   6    1.86    1.41
 -10   7   6    1.54    1.89
  10  -7   6    4.65    1.90
  -7 -10   6    0.92    2.27
  -7 -10   6   -2.35    2.43
  10  -8  -6   -1.23    2.30
   8  10  -6   -0.70    2.36
  -8 -10  -6    1.16    1.76
 -10   8  -6    3.40    2.12
   8  10   6    1.40    1.50
  -8 -10   6    0.17    1.98
  -8 -10   6   -0.17    2.15
  10  -8   6    0.89    2.55
 -10   8   6    1.25    1.97
  -7  11  -6    5.02    1.88
   7 -11  -6    4.63    1.87
   7 -11  -6    2.15    2.34
 -11  -7  -6   -0.86    2.01
  11   7  -6    4.95    2.00
  -7  11   6    2.25    2.10
 -11  -7   6   -0.54    2.14
  11   7   6    4.68    1.88
 -11  -7   6    0.86    1.81
   7 -11   6    4.68    3.00
  -6  11  -6    3.93    2.28
   6 -11  -6    3.29    1.76
  11   6  -6    2.30    1.86
   6 -11  -6   -0.68    2.11
  11   6   6    4.25    2.03
   6 -11   6    2.88    2.19
 -11  -6   6    1.56    2.23
 -11  -6   6    1.81    2.09
  -6  11   6    2.03    1.95
  -5  11  -6    1.91    2.24
   5 -11  -6    4.78    1.85
  11   5  -6    7.39    2.54
   5 -11  -6    2.00    1.51
 -11  -5   6    2.82    1.52
  -5  11   6    4.56    1.93
  11   5   6    3.05    2.03
 -11  -5   6    0.60    2.07
   5 -11   6    4.70    2.87
   4 -11  -6    5.90    2.02
   4 -11  -6    5.29    1.98
  -4  11  -6    2.04    2.26
  11   4  -6   10.94    2.53
  11   4   6   12.42    2.20
 -11  -4   6    6.08    1.99
   4 -11   6    7.42    2.89
  -4  11   6    4.30    1.88
 -11  -4   6    6.12    2.17
   3 -11  -6   -0.32    1.28
  11   3  -6   -0.73    1.64
   3 -11  -6   -0.76    1.56
  11   3   6    1.39    1.66
   3 -11   6    0.79    2.59
  -3  11   6    2.84    1.63
 -11  -3   6   -0.99    1.68
 -11  -3   6    0.88    1.29
   2 -11  -6    2.80    1.47
   2 -11  -6    1.02    1.46
  11   2  -6    6.12    1.82
  -2  11  -6    5.29    2.26
  11   2  -6    3.41    1.49
   2 -11   6    3.38    2.59
   2 -11   6    1.44    1.64
 -11  -2   6    2.14    1.31
  11   2   6    6.35    1.83
  -2  11   6    1.42    1.57
  11   1  -6   -0.85    1.58
  11   1  -6   -1.44    1.42
  -1  11  -6   -0.96    2.06
   1 -11  -6    1.06    1.81
 -11  -1   6   -0.31    1.21
   1 -11   6    0.79    2.54
   1 -11   6   -2.74    1.82
  11   1   6    1.27    1.72
   0  11  -6    3.40    2.17
  11   0  -6    4.24    2.25
  11   0  -6    4.70    1.80
   0 -11  -6    4.70    1.65
  11   0   6    8.87    1.92
   0 -11   6    7.70    2.05
 -11   0   6    6.73    1.46
   0 -11   6    2.18    1.97
   0  11   6    4.65    1.61
  -1 -11  -6    2.39    1.96
   1  11  -6   -0.40    1.50
  11  -1  -6   -0.83    1.65
  11  -1  -6    0.68    2.17
   1  11   6    0.54    1.43
 -11   1   6    1.73    1.64
  11  -1   6    1.57    1.78
  -1 -11   6    3.87    2.46
  -1 -11   6   -2.19    1.92
  11  -2  -6   13.42    2.07
  -2 -11  -6    6.32    1.84
   2  11  -6    5.89    2.26
  11  -2  -6    9.08    1.80
  -2 -11   6    1.44    2.29
 -11   2   6   10.39    1.94
  -2 -11   6    8.37    2.53
   2  11   6    6.48    1.78
  11  -2   6    9.34    2.14
   3  11  -6    2.01    1.62
  -3 -11  -6    2.25    2.04
  11  -3  -6    3.97    2.27
  11  -3  -6    4.08    2.03
  -3 -11   6    3.75    2.42
 -11   3   6    5.65    1.41
  11  -3   6    4.22    2.08
  -3 -11   6   -0.16    1.67
   3  11   6    2.35    1.64
  -4 -11  -6    5.34    2.30
  11  -4  -6    6.81    2.36
  11  -4  -6    8.71    2.00
   4  11  -6    5.97    2.32
  11  -4   6    8.79    2.33
   4  11   6    5.94    1.77
  -4 -11   6    4.88    2.06
 -11   4   6    9.65    2.07
  -4 -11   6    6.11    1.99
  11  -5  -6   12.27    2.59
  -5 -11  -6    5.80    2.40
   5  11  -6    5.44    1.83
  11  -5  -6    5.80    1.89
  -5 -11   6    5.99    2.57
 -11   5   6    8.79    1.70
  11  -5   6    8.85    2.43
   5  11   6    5.59    1.72
  -5 -11   6    1.62    1.99
  -6 -11  -6    1.57    2.39
  11  -6  -6    4.96    1.88
   6  11  -6   -1.47    2.24
  11  -6  -6    0.38    1.65
   6  11   6    0.67    1.66
  11  -6   6    5.00    2.46
 -11   6   6    4.81    2.04
  -6 -11   6   -1.29    1.88
  -6 -11   6    0.48    1.81
  -7 -11  -6    0.69    2.43
   7  11  -6   -0.36    2.29
  11  -7  -6   -0.54    1.72
  11  -7  -6    1.07    2.47
 -11   7   6    1.44    2.05
   7  11   6   -1.23    1.44
  -7 -11   6   -7.37    2.61
  11  -7   6    4.34    2.55
  -7 -11   6   -1.20    2.39
   5 -12  -6    1.33    1.44
  -5  12  -6   -1.46    1.75
   5 -12  -6   -1.19    1.50
  12   5  -6    0.12    2.58
  -5  12   6    0.53    1.95
 -12  -5   6   -1.46    1.96
 -12  -5   6   -0.54    2.07
   5 -12   6    0.45    2.24
  12   5   6    0.16    1.86
   4 -12  -6    1.57    1.95
  12   4  -6    3.48    2.02
   4 -12  -6    0.77    1.92
 -12  -4   6   -0.80    1.91
  -4  12   6    1.47    1.88
 -12  -4   6    0.25    1.97
  12   4   6    2.98    1.91
   4 -12   6    5.26    3.01
  -3  12  -6    2.03    2.50
  12   3  -6    0.33    2.50
   3 -12  -6   -2.11    1.69
   3 -12  -6    0.88    1.93
  -3  12   6   -0.34    1.75
   3 -12   6    2.01    2.89
  12   3   6    0.51    1.85
 -12  -3   6   -1.29    1.80
   2 -12  -6    0.53    1.48
  12   2  -6    4.50    2.51
  -2  12  -6    1.67    2.39
  -2  12   6    0.03    1.73
  12   2   6    2.15    1.94
   2 -12   6   -3.20    2.75
 -12  -2   6   -0.32    1.83
   2 -12   6   -3.03    2.00
   1 -12  -6   -0.69    1.43
  12   1  -6   -0.23    1.60
  12   1  -6    0.44    2.41
  -1  12  -6    0.05    2.31
 -12  -1   6    1.13    1.83
   1 -12   6   -5.53    1.80
   1 -12   6   -1.36    2.70
  12   1   6    1.05    1.91
  12   0  -6   -0.23    1.74
   0  12  -6    0.60    2.31
  12   0  -6    1.46    2.41
   0 -12  -6    2.28    2.12
   0 -12   6   -0.72    2.04
   0  12   6    0.44    1.86
 -12   0   6    3.92    1.89
   0 -12   6    2.72    2.71
  12   0   6    4.66    2.04
  12  -1  -6    0.60    2.38
  -1 -12  -6    0.43    1.53
   1  12  -6    1.08    2.29
  12  -1  -6   -2.10    1.76
  -1 -12   6   -4.38    2.09
  -1 -12   6   -0.57    1.95
   1  12   6   -0.38    1.59
  12  -1   6    1.52    2.00
 -12   1   6    0.75    1.76
  12  -2  -6   -0.33    1.75
   2  12  -6    2.05    1.73
  -2 -12  -6    0.12    2.07
  12  -2  -6   -0.29    1.42
   2  12   6   -0.16    1.80
  12  -2   6    3.22    2.13
 -12   2   6   -0.51    1.75
  -2 -12   6   -2.61    2.27
  -2 -12   6   -1.28    2.50
  12  -3  -6    0.70    2.14
  -3 -12  -6    0.68    1.64
  12  -3  -6   -0.01    2.32
   3  12  -6    1.34    2.29
  12  -3   6    2.15    2.18
  -3 -12   6   -2.74    1.71
 -12   3   6    1.36    1.42
   3  12   6   -0.99    1.52
  -3 -12   6   -5.41    2.45
  -4 -12  -6    5.19    2.43
  12  -4  -6    2.64    1.76
  12  -4  -6    8.93    2.69
   4  12  -6    5.39    2.46
 -12   4   6    6.76    1.71
   4  12   6    4.48    1.91
  -4 -12   6    2.17    2.11
  -4 -12   6    3.22    2.03
  12  -4   6    7.59    2.39
  12  -5  -6    2.43    2.44
   5  12  -6    4.68    1.93
  -5 -12  -6    2.22    2.55
  12  -5  -6    5.68    2.56
  -5 -12   6   -0.37    2.06
   5  12   6    2.84    1.58
 -12   5   6    2.58    2.05
  -5 -12   6   -1.23    2.62
  12  -5   6    2.42    2.35
   1 -13  -6    1.47    2.22
  -1  13  -6   -1.89    2.48
  13   1  -6   -0.10    2.60
  -1  13   6   -1.84    1.85
   1 -13   6   -5.21    2.03
   1 -13   6    1.88    2.99
 -13  -1   6    0.19    1.93
  13   1   6    2.47    2.12
   0 -13  -6   -0.28    1.62
  13   0  -6    0.94    2.67
  13   0  -6   -0.03    1.95
   0  13  -6   -0.20    2.50
 -13   0   6    1.05    1.96
  13   0   6    2.51    2.10
   0  13   6   -0.41    1.80
   0 -13   6   -0.41    2.89
  13  -1  -6    0.27    2.09
   1  13  -6    0.47    2.50
  -1 -13  -6    1.49    2.34
  13  -1  -6    4.74    2.69
  -1 -13   6    3.54    2.91
 -13   1   6    3.87    2.04
  13  -1   6    5.93    2.24
  -1 -13   6   -2.23    2.41
   1  13   6    3.02    1.86
   0   0  -7    0.13    0.31
   0   0  -7    0.04    0.31
   0   0   7   -0.25    0.34
   0   0   7   -0.02    0.36
  -1   0  -7    3.32    0.42
   0  -1  -7    3.73    0.39
  -1   0  -7    3.17    0.41
   0  -1  -7    3.87    0.43
   1   0  -7    3.22    0.52
   0   1  -7    4.01    0.57
   1   0   7    2.22    0.46
  -1   0   7    2.26    0.50
  -1   0   7    2.08    0.51
   0   1   7    2.61    0.37
   0  -1   7    2.43    0.58
   0   1   7    1.59    0.34
  -1   1  -7   44.33    4.52
  -1  -1  -7   40.77    3.58
  -1  -1  -7   41.01    3.59
   1  -1  -7   42.46    3.66
   1  -1  -7   41.55    4.03
   1   1  -7   42.17    3.70
  -1   1  -7   41.09    3.68
  -1   1   7   44.71    3.65
   1  -1   7   45.83    3.69
   1   1   7   44.84    3.61
  -1   1   7   44.71    3.67
   1  -1   7   44.59    3.69
  -1  -1   7   45.26    3.71
   1   1   7   43.90    3.60
  -1  -1   7   44.26    3.72
  -1   2  -7   76.28    6.08
  -2  -1  -7   74.74    5.95
   2   1  -7   70.50    6.50
   2   1  -7   75.37    6.09
  -1   2  -7   59.91    7.37
  -2  -1  -7   75.79    5.95
   1  -2  -7   72.71    6.01
   1  -2  -7   75.02    6.52
   1  -2   7   72.51    6.08
   2   1   7   71.23    5.97
   1  -2   7   72.26    6.06
  -2  -1   7   70.57    6.06
  -1   2   7   72.60    6.00
  -2  -1   7   73.71    6.08
   2   1   7   68.43    5.96
   2   0  -7   -0.05    0.37
   0  -2  -7    0.15    0.36
   0  -2  -7    0.10    0.23
   0  -2  -7    0.49    0.21
   2   0  -7    0.22    0.44
   0   2  -7    0.80    0.51
  -2   0  -7    0.24    0.31
   0  -2   7   -0.18    0.54
   0   2   7    0.03    0.25
   2   0   7    0.05    0.41
   2   0   7    0.01    0.08
   0  -2   7    0.55    0.60
  -2   0   7    0.06    0.44
   0   2   7    0.08    0.25
  -2   0   7    0.43    0.45
   2  -1  -7   22.15    2.28
  -2   1  -7   21.86    2.06
   1   2  -7   21.82    2.14
   2  -1  -7   21.04    2.10
  -2   1  -7   22.65    2.51
   2  -1   7   22.92    2.12
  -1  -2   7   25.09    2.17
  -2   1   7   23.85    2.08
  -2   1   7   24.57    2.09
  -1  -2   7   25.85    2.71
   2  -1   7   24.39    2.08
  -1  -2   7   23.95    2.15
   2  -2  -7   44.57    4.97
  -2   2  -7   45.57    4.61
  -2   2  -7   45.22    5.59
   2  -2  -7   45.52    4.60
   2   2  -7   49.32    4.67
  -2  -2   7   62.63    5.83
   2  -2   7   60.82    4.68
  -2   2   7   60.18    4.62
   2  -2   7   59.63    4.63
  -2  -2   7   61.54    4.69
  -2   2   7   60.98    4.61
  -2  -2   7   62.44    4.69
   2  -3  -7  106.25    9.29
  -2   3  -7  115.21    9.35
   2  -3  -7  108.35   10.04
  -2   3  -7  108.58   11.34
   3   2  -7  111.18    9.99
  -3  -2  -7  108.94    9.19
  -3  -2  -7  112.48   11.45
   3   2  -7  114.19    9.38
  -3  -2  -7  107.49    9.19
  -2   3   7  113.74    9.29
   3   2   7  113.68    9.21
  -3  -2   7   91.70   11.46
  -3  -2   7  116.33    9.36
   2  -3   7  116.71    9.34
   3   2   7  116.26    9.22
   2  -3   7  118.11    9.38
  -2   3   7  117.95    9.31
  -3  -1  -7   37.63    3.28
   3   1  -7   38.37    3.69
   3   1  -7   37.08    3.43
   1  -3  -7   37.37    3.66
  -3  -1  -7   40.40    4.18
  -3  -1  -7   36.67    3.27
   1  -3  -7   36.98    3.32
  -1   3  -7   39.06    3.44
  -1   3  -7   36.68    4.12
   1  -3   7   42.15    4.17
  -3  -1   7   41.54    3.41
   3   1   7   39.93    3.32
  -3  -1   7   40.85    3.42
   1  -3   7   40.67    3.48
  -1   3   7   39.93    3.32
   1  -3   7   41.94    3.40
   0   3  -7    9.66    1.42
   3   0  -7    8.70    1.42
   0   3   7   14.11    1.25
   0   3   7   15.17    1.26
  -3   0   7   15.29    1.45
   3   0   7   15.03    1.39
   0  -3   7   15.18    1.41
  -3   0   7   14.55    1.42
   0  -3   7   14.43    1.58
   0  -3   7   16.03    1.85
   3   0   7   13.66    1.30
  -1  -3  -7   69.88    5.99
  -3   1  -7   66.17    5.57
   3  -1  -7   68.12    5.62
   1   3  -7   70.27    5.67
   3  -1  -7   68.81    6.05
   1   3   7   67.19    5.47
   1   3   7   60.26    5.46
  -3   1   7   60.01    5.58
   3  -1   7   65.76    5.60
   3  -1   7   66.70    5.58
  -3   1   7   67.15    5.61
  -1  -3   7   64.24    5.62
  -1  -3   7   70.00    6.97
   3  -2  -7   28.72    2.58
  -3   2  -7   29.16    2.70
  -3   2  -7   31.27    2.35
   3  -2  -7   30.78    2.42
   2   3  -7   29.09    2.39
  -2  -3  -7   30.36    2.97
  -2  -3   7   19.96    2.92
  -3   2   7   23.07    2.30
  -2  -3   7   22.46    2.35
   3  -2   7   21.37    2.32
  -3   2   7   21.96    2.31
   3  -2   7   20.65    2.40
   3   3  -7   31.17    2.72
  -3   3  -7   32.13    2.90
   3  -3  -7   30.73    2.90
   3  -3  -7   31.15    2.55
  -3   3  -7   33.14    2.59
  -3  -3  -7   34.09    3.27
   3   3  -7   31.38    2.68
   3  -3   7   24.54    2.54
   3   3   7   24.09    2.34
   3  -3   7   22.89    2.65
  -3  -3   7   24.75    2.64
  -3   3   7   23.04    2.47
  -3  -3   7   26.40    3.21
  -3   3   7   26.28    2.54
   3   3   7   25.45    2.33
   4   3  -7   23.15    1.97
   3  -4  -7   24.91    2.28
  -4  -3  -7   24.69    2.42
  -3   4  -7   22.39    1.98
   3  -4  -7   23.34    1.87
   4   3  -7   25.45    2.10
  -4  -3   7   19.63    2.70
  -3   4   7   15.49    1.77
   3  -4   7   15.56    2.02
   4   3   7   15.55    1.58
   4   3   7   14.92    1.65
  -4  -3   7   14.94    1.82
   3  -4   7   13.03    2.01
  -3   4   7   15.45    1.79
   2  -4  -7   79.05    6.67
  -4  -2  -7   80.57    6.59
   4   2  -7   81.98    7.19
  -2   4  -7   78.67    8.12
  -2   4  -7   83.58    6.76
   4   2  -7   83.37    6.75
  -4  -2  -7   86.15    8.23
   2  -4  -7   83.47    7.27
  -4  -2   7   75.12    6.70
  -4  -2   7   64.08    8.26
   4   2   7   78.80    6.62
  -2   4   7   81.01    6.68
  -2   4   7   76.27    6.66
   2  -4   7   79.35    8.16
   2  -4   7   78.15    6.81
  -4  -1  -7   26.92    2.47
  -1   4  -7   27.90    2.69
   1  -4  -7   27.33    2.50
  -4  -1  -7   28.05    3.13
   4   1  -7   27.14    2.60
   4   1  -7   26.82    2.85
   1  -4  -7   28.99    2.88
  -1   4   7   29.17    2.51
  -4  -1   7   28.56    2.57
   1  -4   7   32.01    3.20
   1  -4   7   29.00    2.65
  -1   4   7   30.38    2.52
   4   1   7   29.93    2.55
   4   0  -7   49.37    4.47
   4   0  -7   49.61    4.14
   0  -4  -7   50.67    4.42
   0  -4  -7   49.79    3.96
  -4   0  -7   48.60    4.01
  -4   0  -7   50.82    4.90
   0   4  -7   50.68    4.17
   0  -4   7   47.23    5.08
   0  -4   7   41.74    4.18
  -4   0   7   43.23    4.09
   4   0   7   44.63    4.08
   4   0   7   44.00    4.00
   0   4   7   43.53    3.97
  -4   1  -7   60.06    5.20
  -1  -4  -7   59.43    5.08
  -1  -4  -7   60.73    5.08
  -1  -4  -7   59.95    5.56
   4  -1  -7   62.38    5.28
   4  -1  -7   60.44    5.65
  -1  -4  -7   56.88    6.49
   1   4  -7   62.55    5.31
  -4   1  -7   63.24    6.26
  -1  -4   7   61.91    5.33
  -4   1   7   62.81    5.26
   4  -1   7   64.30    5.19
   1   4   7   59.30    5.11
  -4   1   7   60.80    5.23
  -1  -4   7   65.41    6.56
   4  -1   7   63.14    5.28
  -4   2  -7   52.48    4.40
  -4   2  -7   41.94    5.13
  -2  -4  -7   52.17    5.54
  -4   2  -7   51.49    5.13
   4  -2  -7   52.47    4.43
   4  -2  -7   51.00    4.76
   2   4  -7   52.34    4.50
  -2  -4  -7   52.73    4.66
   4  -2   7   55.05    4.38
  -2  -4   7   48.13    4.41
   4  -2   7   52.85    4.45
  -2  -4   7   54.65    5.60
   2   4   7   49.98    4.23
  -4   2   7   46.85    4.36
  -4   2   7   53.40    4.41
   2   4   7   51.28    4.23
  -3  -4  -7   37.76    4.26
  -3  -4  -7   35.84    3.10
   3   4  -7   41.05    3.49
  -4   3  -7   39.45    3.36
   4  -3  -7   39.64    3.76
   4  -3  -7   37.17    3.37
   4  -3   7   35.52    3.35
  -4   3   7   36.92    3.31
  -4   3   7   38.61    3.35
   3   4   7   35.22    3.15
   3   4   7   36.36    3.15
  -3  -4   7   39.11    4.23
  -3  -4   7   36.79    3.36
   4   4  -7   25.33    2.48
  -4  -4  -7   27.06    3.19
   4   4  -7   25.51    2.53
   4  -4  -7   23.63    2.69
  -4  -4  -7   26.46    2.18
   4  -4  -7   26.74    2.51
  -4   4  -7   25.64    2.55
   4   4   7   23.77    2.21
   4   4   7   25.78    2.27
  -4   4   7   23.87    2.44
   4  -4   7   25.44    2.70
  -4  -4   7   25.31    2.64
  -4  -4   7   27.31    3.48
  -4   4   7   25.37    2.45
   4  -5  -7    7.94    1.20
   4  -5  -7    4.09    0.98
   5   4  -7    7.82    1.39
  -5  -4  -7    6.22    0.73
  -5  -4  -7    5.33    1.13
  -4   5  -7    6.36    1.23
   5   4  -7    5.14    0.82
   5   4   7    4.89    0.83
  -5  -4   7    3.70    1.01
   4  -5   7    2.66    1.48
  -4   5   7    5.98    1.03
   4  -5   7    3.16    0.66
  -5  -4   7    5.14    1.41
  -5  -3  -7   33.63    3.53
   5   3  -7   32.87    3.01
  -3   5  -7   31.02    3.25
   3  -5  -7   30.54    2.90
   5   3  -7   28.45    2.87
  -5  -3  -7   29.22    2.62
   3  -5  -7   28.47    3.09
  -3   5  -7   31.43    2.96
   3  -5   7   26.12    3.08
  -5  -3   7   30.28    2.97
  -3   5   7   29.01    2.79
   3  -5   7   31.24    3.33
  -5  -3   7   28.96    3.62
  -3   5   7   31.15    2.88
   5   3   7   31.49    2.72
  -5  -2  -7   11.30    1.10
   5   2  -7   11.24    1.49
   2  -5  -7   11.59    1.31
   5   2  -7   10.88    1.35
   2  -5  -7    9.32    1.38
  -5  -2  -7    9.84    1.57
  -2   5  -7   10.26    1.41
  -2   5   7   10.37    1.26
  -5  -2   7    8.81    1.37
  -2   5   7   11.20    1.35
   5   2   7   10.16    1.28
  -5  -2   7   12.93    1.86
   2  -5   7    9.44    1.63
   2  -5   7   10.78    1.65
   5   2   7    9.81    1.11
  -1   5  -7    2.56    0.79
   1  -5  -7    2.63    0.77
   5   1  -7    3.88    1.04
   1  -5  -7    3.28    0.69
  -5  -1  -7    3.06    0.56
   5   1  -7    2.22    0.77
  -5  -1  -7    1.65    0.59
   1  -5   7    1.67    1.15
   5   1   7    2.99    0.57
  -1   5   7    2.05    0.65
  -1   5   7    1.99    0.67
  -5  -1   7    1.47    0.87
   5   1   7    2.15    0.75
   1  -5   7    1.33    0.75
   5   0  -7   14.78    1.70
  -5   0  -7   13.60    1.67
   0  -5  -7   14.60    1.41
   5   0  -7   13.77    1.86
  -5   0  -7   13.47    1.45
   0   5  -7   11.63    1.56
   0  -5  -7   13.91    1.73
   5   0   7   14.06    1.65
  -5   0   7   14.67    1.64
   0  -5   7   15.14    2.18
   0   5   7   15.12    1.43
   0  -5   7   15.69    1.93
   5   0   7   15.76    1.43
  -1  -5  -7    6.08    0.76
  -1  -5  -7    3.79    0.82
   1   5  -7    5.87    0.98
   5  -1  -7    5.75    1.12
  -5   1  -7    6.08    0.92
  -5   1  -7    5.55    0.74
  -1  -5  -7    4.44    1.20
   5  -1  -7    4.40    0.90
   5  -1   7    8.22    0.99
  -1  -5   7    6.57    1.31
   1   5   7    5.59    0.69
  -5   1   7    8.86    0.97
   5  -1   7    9.73    1.14
  -1  -5   7    6.78    1.26
  -2  -5  -7   21.58    2.31
  -2  -5  -7   22.16    3.09
  -5   2  -7   22.45    2.22
   2   5  -7   20.84    2.28
   5  -2  -7   22.83    2.48
  -2  -5  -7   21.26    2.00
   5  -2  -7   22.54    2.25
  -2  -5   7   21.64    2.92
   2   5   7   24.81    2.07
   5  -2   7   26.62    2.25
  -2  -5   7   23.49    2.50
   5  -2   7   24.77    2.40
   2   5   7   24.15    2.07
  -5   2   7   26.68    2.30
   5  -3  -7   41.48    3.94
  -3  -5  -7   43.90    4.50
  -3  -5  -7   41.86    3.71
  -3  -5  -7   40.85    3.36
   3   5  -7   41.81    3.77
   5  -3  -7   40.57    3.67
  -5   3  -7   41.12    3.61
   3   5   7   37.39    3.41
  -3  -5   7   38.23    4.77
  -5   3   7   37.22    3.57
  -3  -5   7   39.90    3.76
   5  -3   7   39.25    3.73
   3   5   7   37.09    3.40
   4   5  -7   34.28    3.03
   4   5  -7   30.83    3.06
  -4  -5  -7   30.81    2.69
   5  -4  -7   30.68    3.27
   5  -4  -7   30.52    3.06
  -5   4  -7   31.48    3.05
  -4  -5  -7   32.37    3.01
  -4  -5  -7   32.72    3.90
   5  -4   7   29.34    3.20
  -4  -5   7   31.76    3.17
  -4  -5   7   33.62    4.17
  -5   4   7   29.54    2.97
   4   5   7   31.25    2.78
  -5   5  -7    6.67    1.35
   5  -5  -7    7.40    1.42
   5   5  -7    5.28    0.91
   5   5  -7    7.82    1.55
   5  -5  -7    3.08    1.11
  -5  -5  -7    5.67    1.22
  -5  -5   7    8.82    1.49
   5  -5   7    9.17    1.47
   5   5   7    9.05    0.95
  -5   5   7   11.28    1.32
  -5  -5   7    6.76    1.26
   6   5  -7   31.86    3.36
   6   5  -7   33.36    3.35
  -5   6  -7   33.01    3.46
   5  -6  -7   30.04    3.64
   5  -6  -7   31.79    3.37
  -6  -5  -7   37.02    4.25
  -6  -5   7   34.23    3.28
  -6  -5   7   38.02    4.31
   5  -6   7   30.59    3.65
   6   5   7   37.92    3.15
  -5   6   7   35.54    3.31
  -6  -4  -7   28.58    3.21
   6   4  -7   28.45    2.59
   4  -6  -7   24.36    2.55
   6   4  -7   24.85    2.53
  -4   6  -7   25.13    2.50
   4  -6  -7   23.47    2.77
   6   4   7   24.77    2.36
  -6  -4   7   23.18    2.47
   4  -6   7   21.32    2.84
   4  -6   7   22.74    2.79
  -6  -4   7   24.16    3.29
  -4   6   7   21.47    2.47
  -6  -3  -7   18.02    1.82
   6   3  -7   19.79    2.19
  -6  -3  -7   18.12    2.69
  -3   6  -7   17.65    2.29
   3  -6  -7   19.57    2.57
   6   3  -7   19.81    2.30
   3  -6  -7   18.90    2.08
  -6  -3   7   25.81    3.22
  -6  -3   7   19.69    2.08
   6   3   7   19.67    1.99
   6   3   7   20.59    1.86
  -3   6   7   19.66    2.16
   3  -6   7   17.06    2.21
   3  -6   7   20.34    2.44
  -3   6   7   20.69    2.15
   6   2  -7    4.59    0.77
  -2   6  -7    5.68    1.22
   6   2  -7    6.37    1.31
  -6  -2  -7    4.52    0.91
   2  -6  -7    5.76    0.93
  -6  -2  -7    6.22    0.72
   2  -6  -7    5.76    1.08
   2  -6   7    1.38    0.94
  -6  -2   7    2.85    1.24
   6   2   7    4.15    0.93
   2  -6   7    2.14    1.13
  -2   6   7    2.99    0.84
  -2   6   7    3.24    0.86
   6   2   7    3.33    0.70
  -6  -2   7    2.41    0.87
  -6  -1  -7    0.96    0.58
  -1   6  -7   -0.40    1.05
   6   1  -7   -0.27    1.07
   1  -6  -7    0.24    0.74
   6   1  -7    0.93    0.79
  -6  -1  -7    0.48    0.57
   1  -6  -7    0.30    0.76
   1  -6   7    0.57    1.34
  -1   6   7    0.92    0.67
   6   1   7    0.48    0.54
   6   1   7    1.28    0.76
  -1   6   7   -0.39    0.73
  -6  -1   7    0.54    0.71
   1  -6   7   -0.15    0.78
  -6   0  -7    8.40    1.17
   0   6  -7    7.81    1.38
   0  -6  -7    7.37    1.00
   6   0  -7    8.40    1.40
   0  -6  -7    5.57    1.24
   6   0  -7    6.27    1.19
   0  -6  -7    6.56    1.06
  -6   0  -7    8.33    0.97
   6   0   7    8.62    1.00
   0   6   7    8.54    1.03
   0  -6   7    5.58    1.30
  -6   0   7    7.14    1.20
   0   6   7    7.44    0.99
   0  -6   7    6.12    1.56
   6   0   7    7.75    1.19
   6  -1  -7   11.02    1.59
   1   6  -7   10.74    1.58
  -1  -6  -7    7.72    1.68
  -1  -6  -7   11.23    1.21
  -1  -6  -7   11.95    1.49
   6  -1  -7    7.80    1.33
  -6   1  -7   12.99    1.34
  -6   1   7   11.71    1.42
   1   6   7   13.99    1.36
  -1  -6   7   10.55    1.73
  -1  -6   7    8.93    1.49
   1   6   7    9.28    1.24
   6  -1   7   12.54    1.36
   6  -1   7   13.57    1.62
  -2  -6  -7    5.12    0.90
  -2  -6  -7    4.97    0.78
   2   6  -7    5.88    1.14
   6  -2  -7    4.89    1.04
  -6   2  -7    6.65    1.04
  -2  -6  -7    4.91    1.37
   6  -2  -7    7.58    1.37
   6  -2   7    9.17    1.36
   2   6   7    7.61    0.90
  -2  -6   7    5.55    1.24
  -6   2   7    8.00    1.17
  -2  -6   7    6.44    1.48
  -6   3  -7    3.52    0.98
   3   6  -7    1.87    1.25
  -3  -6  -7    3.02    0.64
  -3  -6  -7    2.09    1.18
  -3  -6  -7    2.31    0.59
   6  -3  -7    2.89    1.24
   6  -3  -7    3.36    1.15
  -3  -6   7    1.69    1.07
  -3  -6   7    1.82    1.34
   3   6   7    1.43    0.69
   6  -3   7   -0.31    1.28
  -6   3   7    1.44    0.94
   4   6  -7    0.80    1.32
  -4  -6  -7    1.75    0.56
  -6   4  -7    3.21    1.11
   4   6  -7    2.14    0.59
   6  -4  -7    2.20    1.26
   6  -4  -7    2.04    0.92
  -4  -6  -7    1.57    1.25
  -4  -6   7    2.73    1.51
   4   6   7    1.71    0.55
  -4  -6   7    2.79    1.50
   4   6   7    2.57    0.78
   6  -4   7    0.72    1.43
  -6   4   7    3.15    1.03
   5   6  -7    6.54    1.67
  -6   5  -7    8.25    1.29
  -5  -6  -7    6.93    0.94
  -5  -6  -7    7.15    1.63
   6  -5  -7    6.51    1.36
   5   6  -7    6.79    1.01
   6  -5  -7   10.71    1.65
   6  -5   7    7.90    1.52
  -6   5   7   10.06    1.44
  -5  -6   7    5.62    1.69
  -5  -6   7    6.37    1.88
   5   6   7   10.56    1.15
   6  -6  -7   22.20    2.71
  -6   6  -7   24.98    2.74
   6   6  -7   23.28    2.76
   6  -6  -7   16.27    2.70
   6   6  -7   19.64    2.36
  -6  -6  -7   24.08    3.49
  -6   6   7   25.34    2.61
  -6  -6   7   24.20    2.88
  -6  -6   7   19.63    3.11
   6  -6   7   20.33    2.84
   6   6   7   27.61    2.35
   7   6  -7   12.51    1.82
  -6   7  -7   11.17    1.93
   7   6  -7    7.80    1.21
   6  -7  -7   11.64    1.87
   6  -7  -7    8.36    1.63
  -7  -6  -7    6.70    1.80
   6  -7   7    9.01    2.29
  -7  -6   7    8.08    2.19
   7   6   7   10.54    1.49
  -7  -6   7    7.59    1.55
  -6   7   7   12.22    1.74
   7   5  -7    0.93    1.57
  -5   7  -7    1.53    1.45
   7   5  -7    0.84    0.78
  -7  -5  -7    1.32    1.17
   5  -7  -7    0.58    1.04
   5  -7  -7    0.70    1.33
  -5   7   7    0.77    1.15
   7   5   7    0.36    1.00
  -7  -5   7   -1.17    1.41
   5  -7   7    0.52    1.89
  -7  -5   7    0.76    1.17
   7   4  -7    2.72    0.80
   4  -7  -7    3.32    1.39
  -4   7  -7    1.39    1.40
   7   4  -7    1.05    1.49
   4  -7  -7    1.47    1.30
  -7  -4  -7    2.09    1.07
  -4   7   7    1.11    1.22
   4  -7   7    0.38    1.78
   7   4   7    1.85    1.03
  -7  -4   7    1.89    1.41
  -7  -4   7    2.72    1.19
   4  -7   7    0.78    0.80
   3  -7  -7   19.88    2.14
   7   3  -7   19.34    2.09
  -3   7  -7   16.35    2.13
   7   3  -7   17.20    2.23
   3  -7  -7   15.29    2.17
  -7  -3  -7   19.01    2.43
   3  -7   7   14.97    2.44
  -7  -3   7   15.44    2.43
   7   3   7   17.10    1.96
  -7  -3   7   18.45    2.26
  -3   7   7   14.24    1.95
   3  -7   7   13.73    2.42
  -7  -2  -7   27.71    2.99
   2  -7  -7   26.22    3.31
   7   2  -7   26.43    2.86
   2  -7  -7   25.70    2.97
   2  -7  -7   26.00    2.56
  -7  -2  -7   27.19    2.35
   7   2  -7   25.88    2.79
  -7  -2   7   25.23    3.27
  -7  -2   7   25.04    2.52
   2  -7   7   21.54    2.68
  -2   7   7   22.10    2.56
   2  -7   7   22.30    3.29
   7   2   7   23.62    2.56
   1  -7  -7   24.11    3.24
   7   1  -7   22.56    2.81
  -7  -1  -7   24.41    2.35
  -7  -1  -7   25.12    2.85
  -1   7  -7   24.48    2.82
   7   1  -7   24.33    2.78
   1  -7  -7   23.29    2.79
   1  -7  -7   24.95    2.44
   7   1   7   27.76    2.59
   1  -7   7   25.80    3.31
   1  -7   7   23.02    2.64
  -7  -1   7   23.91    2.46
  -1   7   7   26.79    2.50
  -1   7   7   24.30    2.47
   7   1   7   26.65    2.38
   0  -7  -7    1.65    0.81
  -7   0  -7    2.66    0.82
   7   0  -7    1.79    0.77
   0  -7  -7    1.58    1.21
  -7   0  -7    1.47    0.52
   0  -7  -7    2.25    0.84
   7   0  -7    1.55    1.30
   0   7  -7    2.72    1.30
   0  -7   7    3.27    1.62
  -7   0   7    3.28    0.86
   0   7   7    3.16    0.89
   7   0   7    2.00    1.04
   0   7   7    2.41    0.85
   7   0   7    2.33    0.90
   0  -7   7    1.44    1.13
   7  -1  -7    5.24    1.06
  -1  -7  -7    3.87    1.41
   7  -1  -7    5.30    1.46
  -1  -7  -7    5.68    0.96
  -1  -7  -7    6.20    1.02
   1   7  -7    5.81    1.20
  -7   1  -7    7.28    1.03
   1   7   7    4.29    0.96
  -7   1   7    5.19    1.19
  -1  -7   7    4.91    1.44
   7  -1   7    4.49    1.29
   1   7   7    5.28    1.00
  -1  -7   7    3.65    1.64
  -2  -7  -7    5.98    1.55
   7  -2  -7    6.83    1.42
   2   7  -7    7.32    1.54
   7  -2  -7    8.05    1.57
  -7   2  -7    7.52    1.15
  -2  -7  -7    6.27    0.93
  -7   2   7    6.11    1.08
   7  -2   7    7.74    1.47
   2   7   7    5.87    1.00
  -2  -7   7    5.50    1.63
  -2  -7   7    5.40    1.37
  -7   3  -7   21.69    2.23
   3   7  -7   21.03    2.61
  -3  -7  -7   21.04    2.11
   7  -3  -7   16.80    2.39
   7  -3  -7   21.62    2.51
  -3  -7  -7   18.32    2.85
  -3  -7   7   19.15    2.48
  -3  -7   7   17.18    2.77
  -7   3   7   18.66    2.28
   3   7   7   20.30    2.06
   7  -3   7   20.33    2.51
  -4  -7  -7   34.60    4.56
   4   7  -7   33.90    3.30
  -4  -7  -7   32.64    3.26
   4   7  -7   35.90    3.66
   7  -4  -7   31.45    3.30
  -7   4  -7   31.50    3.36
   7  -4  -7   35.32    3.75
  -4  -7   7   33.19    3.66
  -4  -7   7   37.47    4.44
   4   7   7   35.58    3.17
  -7   4   7   37.32    3.24
   7  -4   7   35.62    3.62
   5   7  -7    5.18    1.72
  -5  -7  -7    3.45    1.54
   7  -5  -7    5.94    1.65
  -7   5  -7    5.93    1.44
   7  -5  -7    3.81    1.58
   5   7  -7    3.52    0.76
  -7   5   7    5.51    1.40
  -5  -7   7    3.30    1.42
  -5  -7   7    5.31    1.83
   7  -5   7    3.67    1.81
   5   7   7    3.76    1.07
  -7   6  -7    5.48    1.62
  -6  -7  -7    5.86    1.47
   6   7  -7    6.33    1.87
   7  -6  -7    5.62    1.49
   7  -6  -7    8.37    1.84
  -7   6   7    7.59    1.60
   6   7   7    8.19    1.29
  -6  -7   7    6.65    1.76
   7  -6   7    7.90    2.08
  -6  -7   7    5.74    1.90
  -7   7  -7    2.00    1.65
   7   7  -7    1.80    1.44
   7  -7  -7    3.53    1.37
   7  -7  -7    1.87    1.76
  -7  -7  -7    2.11    1.63
  -7  -7   7    1.34    1.98
   7  -7   7    2.68    1.65
  -7  -7   7    2.74    1.35
  -7   7   7    1.89    1.49
   7   7   7    2.33    1.24
   7  -8  -7    1.63    1.39
   8   7  -7    0.36    2.00
  -8  -7  -7    0.59    1.67
  -7   8  -7    0.47    1.82
  -8  -7   7   -0.73    2.02
  -7   8   7    1.74    1.58
  -8  -7   7    0.43    1.83
   8   7   7    0.78    1.36
   7  -8   7    2.07    2.28
   6  -8  -7    8.66    1.78
   8   6  -7    9.86    2.27
  -6   8  -7    8.78    1.70
  -8  -6  -7    8.78    1.95
  -6   8   7   11.59    1.88
   6  -8   7    9.65    2.55
   8   6   7   12.03    1.71
  -8  -6   7    8.79    2.31
  -8  -6   7    9.58    2.03
   8   5  -7    2.83    1.39
  -8  -5  -7    2.26    1.32
   8   5  -7    1.71    0.80
  -5   8  -7    2.57    1.68
   5  -8  -7    2.03    1.53
   5  -8   7    0.91    1.60
  -8  -5   7   -0.69    1.66
  -8  -5   7    0.94    1.20
   8   5   7    0.82    1.20
  -5   8   7    0.09    1.29
   8   4  -7   13.54    1.84
  -4   8  -7    8.83    1.91
   8   4  -7    9.21    1.39
  -8  -4  -7    9.40    1.69
   4  -8  -7    8.43    1.82
  -8  -4   7    8.91    1.54
   4  -8   7   10.16    1.96
  -4   8   7   11.79    1.66
   4  -8   7    8.15    1.52
   8   4   7   14.25    1.67
  -8  -4   7   11.10    1.86
   8   3  -7    1.19    1.24
   3  -8  -7    2.68    1.31
   8   3  -7    3.38    0.98
   3  -8  -7    2.37    1.12
  -3   8  -7    0.72    1.45
  -8  -3  -7    1.57    1.12
   8   3   7    4.11    1.26
  -8  -3   7    3.98    1.16
   3  -8   7    1.21    0.98
   3  -8   7   -0.47    1.96
  -3   8   7    3.90    1.37
  -8  -3   7    4.59    1.55
   8   2  -7    5.94    1.71
  -8  -2  -7    4.82    1.05
   2  -8  -7    5.46    1.29
   2  -8  -7    3.93    1.50
   8   2  -7    4.61    1.13
  -8  -2   7    4.90    1.41
  -8  -2   7    4.56    1.49
   8   2   7    4.48    1.18
   2  -8   7    2.22    1.21
  -2   8   7    5.48    1.20
   2  -8   7    3.65    1.54
   8   1  -7   17.30    2.23
   1  -8  -7   12.12    1.78
   1  -8  -7   10.58    2.18
  -8  -1  -7   14.13    2.05
   8   1  -7   10.13    1.77
  -1   8  -7   13.75    1.87
   8   1   7   19.14    1.96
  -1   8   7   17.02    1.79
   1  -8   7   14.44    2.34
   1  -8   7   13.86    2.10
  -8  -1   7   16.33    1.83
   0   8  -7    6.93    1.38
   8   0  -7   10.65    1.54
   0  -8  -7    5.00    1.63
  -8   0  -7   10.13    1.26
   8   0  -7    6.69    1.42
   0  -8  -7    5.98    1.17
  -8   0   7    8.34    1.44
   0   8   7    6.42    1.25
   0  -8   7    3.94    1.94
   8   0   7    6.72    1.42
   0  -8   7    3.23    1.50
  -1  -8  -7   47.69    5.77
  -1  -8  -7   43.12    4.53
   1   8  -7   47.53    4.41
  -8   1  -7   45.56    4.26
   8  -1  -7   47.95    4.91
   8  -1  -7   50.03    4.60
  -1  -8   7   42.66    4.66
  -8   1   7   51.99    4.45
   1   8   7   48.80    4.26
  -1  -8   7   53.63    5.84
   8  -1   7   47.74    4.43
  -8   2  -7   16.98    2.00
   2   8  -7   15.95    2.07
  -2  -8  -7   16.58    2.04
   8  -2  -7   13.86    2.22
   8  -2  -7   16.10    2.32
  -2  -8  -7   12.27    2.27
   8  -2   7   21.14    2.39
  -8   2   7   22.79    2.29
   2   8   7   20.91    1.97
  -2  -8   7   15.97    2.45
  -2  -8   7   16.24    2.59
  -3  -8  -7    5.78    1.49
   8  -3  -7    8.29    1.72
  -8   3  -7   10.31    1.41
   3   8  -7    9.32    1.53
   8  -3  -7   10.24    1.85
  -3  -8   7    6.38    1.57
   3   8   7    3.93    1.15
   8  -3   7    5.34    1.73
  -8   3   7    8.12    1.48
  -3  -8   7    5.88    1.91
   4   8  -7   -0.74    1.56
  -4  -8  -7    0.09    1.51
   8  -4  -7    0.05    1.07
   8  -4  -7   -0.26    1.18
  -8   4  -7    0.35    1.17
  -4  -8   7   -1.30    1.21
  -4  -8   7   -0.90    1.78
   4   8   7   -0.14    0.94
  -8   4   7    0.73    0.95
   8  -4   7   -0.43    1.62
  -5  -8  -7    0.88    1.18
   5   8  -7   -0.53    1.70
  -8   5  -7    0.67    1.03
   8  -5  -7   -0.14    1.13
   8  -5  -7   -0.38    1.60
  -5  -8   7   -0.65    1.36
  -8   5   7    0.04    0.98
   5   8   7   -0.24    1.02
  -5  -8   7    0.78    1.89
   8  -5   7    0.67    1.38
   8  -6  -7    7.65    1.93
   6   8  -7    3.02    1.90
  -6  -8  -7    5.52    1.87
  -8   6  -7    4.82    1.65
   8  -6  -7    5.36    1.90
  -8   6   7    6.49    1.37
  -6  -8   7    3.11    1.66
  -6  -8   7    3.22    1.99
   6   8   7    4.18    1.24
   8  -6   7    4.38    1.66
   8  -7  -7    2.70    1.51
  -7  -8  -7    3.50    1.53
   7   8  -7    5.30    2.11
   8  -7  -7    7.96    2.05
  -8   7  -7    6.39    1.90
   7   8   7    4.92    1.42
  -8   7   7    4.31    1.35
  -7  -8   7    3.05    1.56
  -7  -8   7    2.45    2.25
   8  -7   7    5.58    2.27
  -8  -8  -7    2.67    1.93
   8  -8  -7    0.58    2.06
   8   8  -7    2.18    2.17
  -8   8  -7    3.61    1.92
   8  -8   7    4.40    2.45
  -8  -8   7    2.39    2.06
  -8   8   7    3.05    1.78
  -8  -8   7   -0.15    2.32
   8   8   7    5.45    1.57
  -9  -8  -7   -0.44    1.89
  -8   9  -7    3.84    2.11
   8  -9  -7    0.74    2.22
   9   8  -7    1.20    2.30
   8  -9   7    5.28    2.66
  -9  -8   7    0.68    2.10
  -9  -8   7   -0.02    2.39
   9   8   7    1.83    1.67
  -8   9   7    3.80    1.91
   7  -9  -7   -1.29    1.96
  -9  -7  -7   -0.79    1.73
  -7   9  -7    0.42    1.48
   9   7  -7   -2.07    2.13
  -9  -7   7   -1.11    2.12
  -9  -7   7    0.90    1.99
   9   7   7    1.56    1.55
  -7   9   7   -2.47    1.62
   7  -9   7   -0.15    2.52
  -6   9  -7    3.08    1.97
   9   6  -7    0.08    2.05
   6  -9  -7    0.93    1.86
   6  -9  -7    2.13    1.59
  -9  -6  -7    0.80    1.57
  -9  -6   7    1.41    1.52
  -9  -6   7    2.41    1.43
   6  -9   7   -0.05    1.76
   9   6   7    2.60    1.57
  -6   9   7    1.12    1.59
  -5   9  -7    8.46    1.77
   9   5  -7   10.93    2.36
  -9  -5  -7    6.54    1.80
   5  -9  -7    9.67    2.03
   5  -9  -7    7.79    2.04
   5  -9   7   10.63    2.64
  -5   9   7   10.82    1.85
  -9  -5   7    9.83    2.30
   9   5   7   13.12    1.70
  -9  -5   7    6.94    2.01
   9   4  -7   11.77    1.76
   9   4  -7   17.37    2.16
   4  -9  -7   14.37    2.17
  -4   9  -7    9.41    2.18
  -9  -4  -7   10.52    2.07
   4  -9  -7   12.51    2.29
   4  -9   7    9.42    2.70
  -9  -4   7   12.48    2.14
  -9  -4   7   13.54    1.87
  -4   9   7   14.33    1.95
   9   4   7   18.26    2.04
   3  -9  -7    2.26    1.53
   3  -9  -7    0.94    1.00
   9   3  -7    2.81    1.45
  -3   9  -7    1.55    1.29
   9   3  -7    1.62    1.02
  -9  -3  -7    0.01    1.16
   3  -9   7    0.75    2.23
  -9  -3   7    1.71    1.58
   9   3   7    1.07    1.43
  -3   9   7    2.95    1.31
   3  -9   7   -0.92    1.06
  -9  -3   7    0.53    1.15
   2  -9  -7    1.55    1.15
   9   2  -7    1.13    1.79
   9   2  -7    1.82    1.12
   2  -9  -7    1.90    1.23
  -2   9  -7    1.24    1.76
   9   2   7    1.55    1.29
   2  -9   7    0.50    1.23
   2  -9   7    2.38    1.63
  -2   9   7    1.01    1.38
  -9  -2   7    2.83    1.15
   1  -9  -7    5.31    1.25
   9   1  -7    6.76    1.53
   9   1  -7    5.29    1.37
   1  -9  -7    3.43    1.66
  -1   9  -7    1.88    1.77
   1  -9   7    2.30    1.44
  -9  -1   7    3.55    1.46
   9   1   7    6.04    1.47
   1  -9   7    3.52    2.21
  -1   9   7    4.45    1.23
   0  -9  -7   13.36    2.28
   0  -9  -7   11.48    1.70
   9   0  -7   14.02    1.95
   9   0  -7   14.07    2.24
   0   9  -7   14.05    2.18
  -9   0   7   11.66    1.64
   9   0   7   12.36    1.87
   0  -9   7    8.52    1.98
   0  -9   7    9.14    2.12
  -1  -9  -7    7.03    1.87
  -1  -9  -7    7.25    1.28
   1   9  -7    8.14    1.60
   9  -1  -7    6.97    1.42
   9  -1  -7   10.27    2.06
   9  -1   7   11.57    1.79
  -1  -9   7    7.77    1.79
  -1  -9   7    6.29    1.91
  -9   1   7    8.70    1.63
   1   9   7    7.68    1.45
  -2  -9  -7    0.67    1.54
   9  -2  -7    0.98    1.43
   2   9  -7    1.73    1.68
   9  -2  -7    1.32    1.71
  -9   2  -7    0.15    1.01
   9  -2   7    2.67    1.62
  -2  -9   7    0.75    1.95
   2   9   7    1.35    1.17
  -2  -9   7   -0.54    1.67
  -9   2   7    1.09    1.37
   3   9  -7    3.65    1.78
  -3  -9  -7    1.94    1.70
[truncated: 236,384 more chars]
