# Supplementary material for: (3S,5R,6S)-Di­phenyl­methyl 1-oxo-6-bromo­penicillanate
Source: IUCrdata. 2020 Feb 11;5(Pt 2):x200143. doi: 10.1107/S2414314620001431 (PMC9462188; doi:10.1107/S2414314620001431)
Supplement: Supplementary file 2 [file x-05-x200143-Isup2.hkl]

# 
# h,k,l, Fc-squared, Fo-squared, sigma(Fo-squared) and status flag 
# 
data_I
_shelx_title ' 5P41 in P4(1)' 
_shelx_refln_list_code          4 
_shelx_F_calc_maximum      222.58 
_exptl_crystal_F_000       944.00 
_reflns_d_resolution_high  0.8073 
 
loop_ 
 _symmetry_equiv_pos_as_xyz 
 'x, y, z' 
 '-x, -y, z+1/2' 
 '-y, x, z+1/4' 
 'y, -x, z+3/4' 
 
_cell_length_a    11.0757 
_cell_length_b    11.0757 
_cell_length_c    16.4785 
_cell_angle_alpha  90.000 
_cell_angle_beta   90.000 
_cell_angle_gamma  90.000 
 
_shelx_F_squared_multiplier     1.000 
 
loop_ 
 _refln_index_h 
 _refln_index_k 
 _refln_index_l 
 _refln_F_squared_calc 
 _refln_F_squared_meas 
 _refln_F_squared_sigma 
 _refln_observed_status 
   0   0 -20       92.56      151.11     86.68 o 
   0   1 -20        1.11      -15.97     28.77 o 
   1   1 -20        5.56        0.07     36.63 o 
  -1   2 -20        8.02       -7.07     38.05 o 
   0   2 -20        8.08        2.13     37.59 o 
   1   2 -20       22.91       13.85     40.99 o 
   0   1 -19       64.64       24.62     31.89 o 
   1   1 -19        9.18        4.31     38.22 o 
  -1   2 -19       13.41      -14.40     38.28 o 
   0   2 -19        1.57        3.11     44.89 o 
   1   2 -19        1.03        3.59     31.73 o 
   2   2 -19       23.69       23.10     39.38 o 
  -2   3 -19       33.54        6.91     35.57 o 
  -1   3 -19       17.88       50.94     47.67 o 
   0   3 -19       50.01       55.99     56.21 o 
   1   3 -19       13.23        9.89     35.12 o 
   2   3 -19       11.70        3.37     35.70 o 
   3   3 -19        3.26      -38.82     38.82 o 
  -2   4 -19        7.70       10.43     57.44 o 
  -1   4 -19        7.38        2.87     46.90 o 
   0   4 -19       10.23       26.19     57.16 o 
   1   4 -19       33.09       55.50     55.43 o 
   2   4 -19       10.31        2.11     40.51 o 
   0   1 -18       19.17        9.55     42.07 o 
   1   1 -18       13.93       22.60     35.36 o 
  -1   2 -18       62.30       74.52     44.06 o 
   0   2 -18       36.74       78.48     54.46 o 
   1   2 -18       30.18      -34.87     40.48 o 
   2   2 -18       10.12      -14.87     32.40 o 
  -2   3 -18       38.22      -15.56     54.23 o 
  -1   3 -18       35.00       57.06     38.81 o 
   0   3 -18       35.49        8.42     37.02 o 
   1   3 -18       10.95        6.67     51.05 o 
   2   3 -18        7.05      -26.04     36.42 o 
   3   3 -18        6.01      -25.01     41.91 o 
  -3   4 -18       70.08       55.31     32.80 o 
  -2   4 -18       95.22      130.24     48.90 o 
  -1   4 -18       21.26       10.49     44.40 o 
   0   4 -18        6.78       39.43     39.27 o 
   1   4 -18        9.93      -13.93     51.53 o 
   2   4 -18       36.21       10.72     33.91 o 
   3   4 -18       24.71       33.77     33.46 o 
   4   4 -18       23.57       40.85     35.29 o 
  -4   5 -18        4.33       -5.13     43.42 o 
  -3   5 -18       46.59       69.57     49.69 o 
  -2   5 -18       24.79       36.44     55.25 o 
  -1   5 -18       20.24       69.60     55.67 o 
   0   5 -18       35.36       26.49     45.10 o 
   1   5 -18       26.39       47.95     54.11 o 
   2   5 -18        4.59      -28.00     28.00 o 
   3   5 -18       21.83        2.32     33.92 o 
   4   5 -18        2.82       -9.24     36.54 o 
  -2   6 -18      112.84       95.96     58.82 o 
  -1   6 -18        1.10        8.38     55.94 o 
   0   6 -18       17.24       31.73     55.94 o 
   1   6 -18        2.61       -6.97     44.58 o 
   2   6 -18       19.48       17.40     40.68 o 
   0   1 -17       79.79      127.49     41.98 o 
   1   1 -17       15.70       34.26     28.16 o 
  -1   2 -17        5.44      -19.59     37.34 o 
   0   2 -17      107.31       78.72     41.65 o 
   1   2 -17       45.36       58.72     28.70 o 
   2   2 -17       22.48       -6.21     29.73 o 
  -2   3 -17       27.27       12.81     49.15 o 
  -1   3 -17       16.19      -14.89     50.76 o 
   0   3 -17       21.25       28.95     40.08 o 
   1   3 -17       65.27       59.02     36.19 o 
   2   3 -17       68.85       86.58     36.28 o 
   3   3 -17      135.16      122.85     42.13 o 
  -3   4 -17       15.07       22.34     34.15 o 
  -2   4 -17       43.39       56.40     51.05 o 
  -1   4 -17      140.26      133.09     82.74 o 
   0   4 -17       10.25       18.75     41.42 o 
   1   4 -17       38.66       -1.42     39.94 o 
   2   4 -17       11.22        8.06     31.35 o 
   3   4 -17        8.33       -9.05     33.17 o 
   4   4 -17       20.06       12.31     28.55 o 
  -4   5 -17       20.12       10.40     40.87 o 
  -3   5 -17       15.62       27.71     44.32 o 
  -2   5 -17       41.66       21.63     38.51 o 
  -1   5 -17       18.32       26.73     43.28 o 
   0   5 -17       68.49       86.55     39.81 o 
   1   5 -17       27.87       39.56     49.89 o 
   2   5 -17       16.39      -21.99     36.17 o 
   3   5 -17       60.56       37.88     32.94 o 
   4   5 -17       15.10       -3.42     31.96 o 
   5   5 -17        0.63       -8.46     40.61 o 
  -4   6 -17        2.77      -21.79     44.07 o 
  -3   6 -17       19.05       63.87     47.95 o 
  -2   6 -17        6.89      -39.64     52.71 o 
  -1   6 -17       18.93       24.49     53.08 o 
   0   6 -17       23.08       91.79     54.00 o 
   1   6 -17        3.26       17.86     43.10 o 
   2   6 -17        1.99       31.31     38.69 o 
   3   6 -17       25.59       14.66     30.36 o 
   4   6 -17       21.52       21.29     35.73 o 
  -2   7 -17        2.72       17.48     46.56 o 
  -1   7 -17       14.42        9.13     45.37 o 
   0   7 -17        4.08       33.49     45.65 o 
   1   7 -17       47.27       43.00     44.57 o 
   2   7 -17       36.60       51.54     37.22 o 
   0   0 -16      640.00      493.65     74.63 o 
   0   1 -16      101.86      110.23     38.29 o 
   1   1 -16       49.99      115.02     44.08 o 
  -1   2 -16       11.44       20.69     42.93 o 
   0   2 -16       58.96       26.64     36.95 o 
   1   2 -16      268.77      195.23     44.65 o 
   2   2 -16       78.93      103.19     46.68 o 
  -2   3 -16        1.55      -17.67     36.53 o 
  -1   3 -16        3.06      -32.19     35.58 o 
   0   3 -16       47.85      -17.85     43.73 o 
   1   3 -16      103.62       81.47     39.98 o 
   2   3 -16      182.32      146.78     39.47 o 
   3   3 -16       33.38       22.57     28.59 o 
  -3   4 -16       25.13       21.33     34.03 o 
  -2   4 -16        6.35       11.31     38.85 o 
  -1   4 -16       35.47        8.26     45.87 o 
   0   4 -16       20.46        9.86     38.29 o 
   1   4 -16      126.38      107.41     41.31 o 
   2   4 -16       31.57       -1.12     36.68 o 
   3   4 -16       65.43       44.99     29.63 o 
   4   4 -16        3.34      -28.56     28.56 o 
  -4   5 -16       40.23       57.79     35.73 o 
  -3   5 -16       25.84       -1.82     35.90 o 
  -2   5 -16       71.35       87.73     42.01 o 
  -1   5 -16       38.93       60.23     41.15 o 
   0   5 -16        1.07       18.52     39.76 o 
   1   5 -16       29.22       34.28     38.53 o 
   2   5 -16      140.48      146.26     37.85 o 
   3   5 -16       31.07       32.09     29.58 o 
   4   5 -16      114.08      124.59     33.01 o 
   5   5 -16       21.82       26.25     32.78 o 
  -5   6 -16       44.92       69.05     53.90 o 
  -4   6 -16        2.85       43.29     42.69 o 
  -3   6 -16       36.89       31.96     44.34 o 
  -2   6 -16       39.42       16.51     50.72 o 
  -1   6 -16        0.44       11.92     53.07 o 
   0   6 -16        3.23       25.20     45.19 o 
   1   6 -16       91.64       99.32     42.03 o 
   2   6 -16        1.66       -3.80     31.17 o 
   3   6 -16       39.97       41.21     34.25 o 
   4   6 -16       29.19       29.13     31.45 o 
   5   6 -16       28.21       11.73     35.82 o 
   6   6 -16       52.68       51.77     46.84 o 
  -4   7 -16       42.86       76.48     55.02 o 
  -3   7 -16       32.09       -7.85     44.67 o 
  -2   7 -16       23.00       29.56     43.72 o 
  -1   7 -16       84.96      103.72     40.47 o 
   0   7 -16        6.35       32.45     38.50 o 
   1   7 -16        3.26       46.85     38.07 o 
   2   7 -16       38.29       23.76     37.36 o 
   3   7 -16       42.07       27.40     31.99 o 
   4   7 -16       16.18       54.23     43.86 o 
  -2   8 -16       19.13       12.69     54.24 o 
  -1   8 -16        0.47       36.49     45.72 o 
   0   8 -16       41.19       55.19     40.88 o 
   1   8 -16       53.15       65.21     37.00 o 
   2   8 -16        1.66      -16.65     50.16 o 
   0   1 -15      475.36      423.97     53.84 o 
   1   1 -15      411.02      358.28     44.90 o 
  -1   2 -15      145.35      122.59     37.41 o 
   0   2 -15      124.33      152.19     34.55 o 
   1   2 -15       43.28       68.28     34.53 o 
   2   2 -15       12.64      -32.14     32.15 o 
  -2   3 -15       42.62       37.40     36.08 o 
  -1   3 -15      195.72      129.90     35.83 o 
   0   3 -15      183.70      178.04     36.04 o 
   1   3 -15       51.89       14.83     29.88 o 
   2   3 -15       16.04       36.68     34.63 o 
   3   3 -15       49.10       44.47     42.99 o 
  -3   4 -15       15.28        3.76     27.70 o 
  -2   4 -15      111.73      114.71     31.25 o 
  -1   4 -15       14.10       18.84     42.12 o 
   0   4 -15      119.87       83.79     43.73 o 
   1   4 -15      265.80      309.64     46.66 o 
   2   4 -15      321.49      335.72     48.06 o 
   3   4 -15       94.07      106.28     30.96 o 
   4   4 -15       16.28        3.40     24.91 o 
  -4   5 -15       21.27       22.50     30.20 o 
  -3   5 -15      162.78      167.05     32.60 o 
  -2   5 -15      110.71       71.19     39.10 o 
  -1   5 -15        3.64      -25.00     36.33 o 
   0   5 -15        7.03        1.37     36.53 o 
   1   5 -15       75.21       43.25     36.29 o 
   2   5 -15       93.32       80.93     33.84 o 
   3   5 -15       16.33       11.74     30.08 o 
   4   5 -15       64.93       58.17     28.59 o 
   5   5 -15       62.83       41.52     30.29 o 
  -5   6 -15       67.94       64.05     32.73 o 
  -4   6 -15       20.78       45.13     42.27 o 
  -3   6 -15       85.92      122.33     50.14 o 
  -2   6 -15       78.09      121.90     49.80 o 
  -1   6 -15       92.00       68.18     40.52 o 
   0   6 -15       60.83       76.20     46.78 o 
   1   6 -15       63.73       82.77     35.47 o 
   2   6 -15       86.82       64.88     31.13 o 
   3   6 -15       46.76       62.73     37.93 o 
   4   6 -15       27.41       15.52     30.07 o 
   5   6 -15        9.34       11.39     39.35 o 
   6   6 -15       11.16       14.92     40.12 o 
  -6   7 -15       60.94      105.22     70.92 o 
  -5   7 -15        1.09       52.52     51.17 o 
  -4   7 -15      113.47      108.16     46.53 o 
  -3   7 -15       66.82       99.25     51.47 o 
  -2   7 -15       18.41       -3.04     40.42 o 
  -1   7 -15       58.18       75.09     42.13 o 
   0   7 -15       26.99       25.77     35.92 o 
   1   7 -15       42.15       65.66     36.47 o 
   2   7 -15        4.39       33.20     38.68 o 
   3   7 -15        2.43       -0.78     38.75 o 
   4   7 -15        7.07       39.71     37.10 o 
   5   7 -15        5.51       17.29     43.89 o 
   6   7 -15        0.53       16.36     53.50 o 
  -4   8 -15       51.84       50.67     47.03 o 
  -3   8 -15        6.67       58.06     52.44 o 
  -2   8 -15       11.20       68.54     51.71 o 
  -1   8 -15       27.27       36.86     43.25 o 
   0   8 -15       43.19       55.91     43.60 o 
   1   8 -15       57.67       75.28     39.43 o 
   2   8 -15        8.04      -24.36     47.70 o 
   3   8 -15       82.20      104.21     52.15 o 
   4   8 -15       41.25       60.84     39.70 o 
  -2   9 -15       28.40       32.91     46.62 o 
  -1   9 -15        4.86       19.49     40.15 o 
   0   9 -15        9.47       34.92     40.26 o 
   1   9 -15       34.38       54.62     61.52 o 
   2   9 -15        4.94       10.41     62.10 o 
   0   1 -14      158.20      125.10     33.84 o 
   1   1 -14      458.86      405.58     66.75 o 
  -1   2 -14      160.38      126.02     31.95 o 
   0   2 -14       19.52        3.20     35.89 o 
   1   2 -14      112.56      117.06     30.32 o 
   2   2 -14      200.17      169.56     37.20 o 
  -2   3 -14      168.25      114.14     32.32 o 
  -1   3 -14       60.55       50.68     32.70 o 
   0   3 -14      196.90      205.52     35.72 o 
   1   3 -14       79.75       71.41     33.52 o 
   2   3 -14       49.80       46.26     38.85 o 
   3   3 -14        2.05        9.02     31.38 o 
  -3   4 -14      107.06       95.93     29.82 o 
  -2   4 -14      237.60      208.16     33.23 o 
  -1   4 -14      197.24      204.69     45.04 o 
   0   4 -14      127.67       99.03     34.81 o 
   1   4 -14       37.75       26.95     42.88 o 
   2   4 -14      668.62      562.14     58.83 o 
   3   4 -14       78.98       86.69     26.48 o 
   4   4 -14       42.20       60.01     33.43 o 
  -4   5 -14        5.77       13.59     29.09 o 
  -3   5 -14      123.54       85.01     48.99 o 
  -2   5 -14      157.76      161.54     32.22 o 
  -1   5 -14      232.03      201.14     41.52 o 
   0   5 -14      217.95      170.59     45.71 o 
   1   5 -14      321.19      293.31     49.56 o 
   2   5 -14        1.21       -3.78     25.54 o 
   3   5 -14        4.95       20.70     22.19 o 
   4   5 -14       17.38       17.06     24.07 o 
   5   5 -14       68.54       80.04     27.86 o 
  -5   6 -14       17.36        2.44     32.93 o 
  -4   6 -14        1.28       16.48     31.07 o 
  -3   6 -14      238.08      189.15     49.81 o 
  -2   6 -14      192.93      163.24     42.61 o 
  -1   6 -14       76.53       77.29     37.85 o 
   0   6 -14       95.27      129.66     39.83 o 
   1   6 -14      185.47      185.58     36.42 o 
   2   6 -14       81.20       94.22     32.46 o 
   3   6 -14      132.81       94.54     30.74 o 
   4   6 -14       64.34       44.70     27.82 o 
   5   6 -14       11.43       -3.48     31.19 o 
   6   6 -14       68.30       67.11     34.15 o 
  -6   7 -14        4.66       -9.01     66.92 o 
  -5   7 -14       40.67       40.23     42.22 o 
  -4   7 -14       50.70       62.81     56.32 o 
  -3   7 -14       97.04      108.83     42.76 o 
  -2   7 -14      146.45      159.82     50.08 o 
  -1   7 -14      145.39      123.90     48.18 o 
   0   7 -14       42.24       47.43     38.47 o 
   1   7 -14      104.55      107.93     39.19 o 
   2   7 -14      369.49      339.73     43.08 o 
   3   7 -14      110.20       90.55     31.03 o 
   4   7 -14       18.35        0.34     34.15 o 
   5   7 -14       15.90      -14.35     32.55 o 
   6   7 -14       24.20        9.18     50.70 o 
   7   7 -14       42.05       48.03     47.41 o 
  -5   8 -14       43.97       12.61     44.12 o 
  -4   8 -14       20.78       67.63     40.78 o 
  -3   8 -14       28.21       26.09     42.89 o 
  -2   8 -14       98.18      123.20     50.83 o 
  -1   8 -14      124.57      194.19     38.10 o 
   0   8 -14       36.21       63.22     35.86 o 
   1   8 -14       76.76       66.51     36.63 o 
   2   8 -14       93.97       73.53     36.87 o 
   3   8 -14       20.21       22.03     42.37 o 
   4   8 -14       16.52       -1.99     36.58 o 
   5   8 -14       11.57       46.22     53.01 o 
  -4   9 -14       33.24       45.50     51.56 o 
  -3   9 -14       14.86        4.72     44.58 o 
  -2   9 -14       67.23       74.34     44.24 o 
  -1   9 -14        4.71       14.93     38.60 o 
   0   9 -14       29.76       59.87     42.87 o 
   1   9 -14       51.77       60.99     44.21 o 
   2   9 -14       54.77      102.09     52.24 o 
   3   9 -14        2.64        0.81     50.67 o 
   4   9 -14        6.05      -53.23     53.23 o 
   0   1 -13      748.92      864.98     77.66 o 
   1   1 -13      211.34      270.84     71.38 o 
  -1   2 -13      581.35      562.72     46.55 o 
   0   2 -13      722.05      764.09     56.85 o 
   1   2 -13      528.91      455.20     48.06 o 
   2   2 -13       56.87       60.19     27.19 o 
  -2   3 -13       18.82        5.36     24.08 o 
  -1   3 -13       25.54       37.89     24.06 o 
   0   3 -13      117.64      116.76     27.20 o 
   1   3 -13      308.93      269.43     32.01 o 
   2   3 -13      326.81      282.54     33.73 o 
   3   3 -13      284.94      235.02     30.96 o 
  -3   4 -13      168.20      168.18     27.13 o 
  -2   4 -13      447.73      424.77     35.58 o 
  -1   4 -13      198.87      178.32     27.50 o 
   0   4 -13      118.65      105.92     25.69 o 
   1   4 -13      102.51       88.23     26.98 o 
   2   4 -13       48.68       40.81     26.68 o 
   3   4 -13      170.10      173.35     23.70 o 
   4   4 -13      230.06      176.56     29.26 o 
  -4   5 -13       46.71       46.94     26.71 o 
  -3   5 -13       77.93       42.75     25.20 o 
  -2   5 -13       82.55       74.82     22.47 o 
  -1   5 -13      163.08      126.87     21.83 o 
   0   5 -13      465.52      398.21     41.21 o 
   1   5 -13      412.89      324.15     35.56 o 
   2   5 -13        2.78       11.40     25.15 o 
   3   5 -13      133.52      102.18     27.73 o 
   4   5 -13       62.21       51.89     22.55 o 
   5   5 -13       59.86       46.39     22.62 o 
  -5   6 -13       98.67       71.63     32.87 o 
  -4   6 -13       29.04       23.77     25.26 o 
  -3   6 -13        5.74      -23.74     23.74 o 
  -2   6 -13       12.17        6.73     29.52 o 
  -1   6 -13        8.52       -1.95     26.07 o 
   0   6 -13      121.60      120.40     32.15 o 
   1   6 -13      108.08       61.30     29.98 o 
   2   6 -13        2.21       -6.23     24.37 o 
   3   6 -13      113.96      110.63     31.56 o 
   4   6 -13       59.77       44.54     22.63 o 
   5   6 -13       32.97       28.62     27.45 o 
   6   6 -13       55.59       65.85     33.27 o 
  -6   7 -13       93.40      100.27     34.28 o 
  -5   7 -13       32.31       63.37     33.91 o 
  -4   7 -13        4.52       21.43     34.91 o 
  -3   7 -13       17.91       56.41     32.84 o 
  -2   7 -13       28.08       28.21     36.68 o 
  -1   7 -13      167.92      154.43     38.34 o 
   0   7 -13       19.10       18.57     29.25 o 
   1   7 -13      161.23      164.38     29.24 o 
   2   7 -13      200.75      220.74     36.14 o 
   3   7 -13      114.02       95.64     30.44 o 
   4   7 -13       64.05       59.80     31.42 o 
   5   7 -13       18.06       -0.95     35.05 o 
   6   7 -13       40.79       54.64     41.01 o 
   7   7 -13       35.66       72.74     48.26 o 
  -6   8 -13       37.59       15.09     56.54 o 
  -5   8 -13      163.51      172.18     45.88 o 
  -4   8 -13       85.81      138.23     40.74 o 
  -3   8 -13       81.83       63.10     36.21 o 
  -2   8 -13        7.09      -35.00     39.30 o 
  -1   8 -13       26.43       31.62     30.51 o 
   0   8 -13        3.00       -4.19     34.01 o 
   1   8 -13      107.12       94.83     35.58 o 
   2   8 -13      140.53      117.02     33.51 o 
   3   8 -13       13.90      -32.40     45.49 o 
   4   8 -13       11.59        4.64     30.11 o 
   5   8 -13       51.01       12.62     51.30 o 
   6   8 -13       59.47        3.22     48.47 o 
  -5   9 -13       96.76      135.10     71.67 o 
  -4   9 -13       62.92       70.42     45.68 o 
  -3   9 -13       79.18       85.57     35.16 o 
  -2   9 -13       59.19       49.30     42.15 o 
  -1   9 -13       33.95       42.25     30.72 o 
   0   9 -13       61.63       49.72     34.28 o 
   1   9 -13      175.96      141.55     50.63 o 
   2   9 -13      168.37      129.23     52.09 o 
   3   9 -13       18.95       16.98     40.58 o 
   4   9 -13       38.89       36.43     44.17 o 
   5   9 -13       25.84       50.43     50.56 o 
  -3  10 -13       52.91       27.74     46.10 o 
  -2  10 -13       58.72       78.71     45.56 o 
  -1  10 -13       36.76      -24.21     39.53 o 
   0  10 -13       20.18       -1.45     50.78 o 
   1  10 -13       48.45       27.67     41.59 o 
   2  10 -13       37.19       58.88     47.82 o 
   3  10 -13       85.14      138.49     57.95 o 
   0   1 -12      642.93      700.32     32.55 o 
   1   1 -12      892.82      944.07     41.56 o 
  -1   2 -12     1020.33     1146.95     54.40 o 
   0   2 -12      684.41      694.66     37.08 o 
   1   2 -12       62.02       74.68     17.00 o 
   2   2 -12      851.56      841.44     54.27 o 
  -2   3 -12      125.96      103.36     22.87 o 
  -1   3 -12      447.49      482.09     37.40 o 
   0   3 -12      399.70      329.68     29.35 o 
   1   3 -12       78.33       76.16     18.27 o 
   2   3 -12      146.47      132.00     33.30 o 
   3   3 -12      361.42      330.03     25.89 o 
  -3   4 -12       24.13       12.87     20.41 o 
  -2   4 -12       65.11       69.16     18.38 o 
  -1   4 -12      248.75      241.21     24.70 o 
   0   4 -12        3.23        2.32     20.12 o 
   1   4 -12      556.99      499.05     47.92 o 
   2   4 -12      231.08      208.19     32.96 o 
   3   4 -12      328.34      260.07     25.80 o 
   4   4 -12       99.35       82.33     27.03 o 
  -4   5 -12      595.05      559.84     42.18 o 
  -3   5 -12        6.50       -3.01     20.34 o 
  -2   5 -12      170.54      157.15     23.02 o 
  -1   5 -12        4.38       -4.15     20.19 o 
   0   5 -12       87.55       89.51     18.38 o 
   1   5 -12       31.40       27.71     22.34 o 
   2   5 -12      420.55      365.16     33.30 o 
   3   5 -12       99.55       89.66     25.55 o 
   4   5 -12      252.30      204.32     27.01 o 
   5   5 -12      148.06      178.67     31.65 o 
  -5   6 -12      100.18       69.79     30.70 o 
  -4   6 -12       26.26       28.32     28.45 o 
  -3   6 -12       43.69       32.37     23.98 o 
  -2   6 -12       63.58       59.46     21.80 o 
  -1   6 -12       36.92       17.71     24.87 o 
   0   6 -12       58.11       55.74     25.84 o 
   1   6 -12      112.68      111.75     23.83 o 
   2   6 -12      274.54      242.82     32.70 o 
   3   6 -12      117.40      103.67     25.80 o 
   4   6 -12      385.14      347.56     31.55 o 
   5   6 -12      292.74      259.82     30.30 o 
   6   6 -12      349.50      343.29     37.76 o 
  -6   7 -12      144.17      152.70     35.48 o 
  -5   7 -12      292.58      277.49     37.96 o 
  -4   7 -12       13.89      -16.40     27.58 o 
  -3   7 -12       85.38       75.99     28.48 o 
  -2   7 -12       14.24       -5.39     30.72 o 
  -1   7 -12       59.86       77.47     29.15 o 
   0   7 -12       20.79       -2.36     25.25 o 
   1   7 -12       10.46       16.42     24.41 o 
   2   7 -12        2.82       -5.02     26.39 o 
   3   7 -12      197.27      203.46     34.25 o 
   4   7 -12      124.03      133.34     32.87 o 
   5   7 -12      222.70      232.28     34.36 o 
   6   7 -12       88.09       64.72     48.49 o 
   7   7 -12      191.14      184.48     53.96 o 
  -7   8 -12      144.63      137.64     49.66 o 
  -6   8 -12       46.66       20.38     67.56 o 
  -5   8 -12       78.94      115.73     41.39 o 
  -4   8 -12      321.44      336.59     43.97 o 
  -3   8 -12        1.61      -11.58     34.55 o 
  -2   8 -12       31.69       29.24     25.98 o 
  -1   8 -12       15.48       19.33     27.72 o 
   0   8 -12       29.59       61.14     26.67 o 
   1   8 -12      161.45      140.56     30.97 o 
   2   8 -12       78.57       72.95     27.61 o 
   3   8 -12       92.97       73.64     41.96 o 
   4   8 -12      165.96      176.88     35.56 o 
   5   8 -12      192.79      203.31     45.19 o 
   6   8 -12      173.19      114.51     54.41 o 
   7   8 -12       31.59       43.76     48.76 o 
  -6   9 -12       33.01        1.60     71.22 o 
  -5   9 -12      145.47      143.16     69.23 o 
  -4   9 -12        9.74        4.97     37.62 o 
  -3   9 -12       13.66       19.56     34.66 o 
  -2   9 -12       85.71       66.51     32.82 o 
  -1   9 -12       73.65       69.54     32.56 o 
   0   9 -12        3.82       11.35     29.34 o 
   1   9 -12       24.83       22.35     46.64 o 
   2   9 -12       67.88       69.31     49.09 o 
   3   9 -12        5.39        8.79     45.03 o 
   4   9 -12       31.94       15.43     62.35 o 
   5   9 -12       20.23       29.65     44.01 o 
   6   9 -12       82.99       66.37     52.15 o 
  -4  10 -12       11.34       16.72     47.63 o 
  -3  10 -12       25.41       46.81     35.96 o 
  -2  10 -12       54.59       97.54     35.89 o 
  -1  10 -12       98.24      127.25     38.66 o 
   0  10 -12       41.43       71.43     39.80 o 
   1  10 -12       19.36       60.36     51.70 o 
   2  10 -12       16.72        9.53     52.47 o 
   3  10 -12       39.83       21.53     48.14 o 
   4  10 -12       74.48       60.61     52.74 o 
  -1  11 -12       79.79       89.49     54.64 o 
   0  11 -12       59.92       51.46     54.90 o 
   1  11 -12       78.28       78.29     46.29 o 
   0   1 -11      583.54      561.55     30.18 o 
   1   1 -11     1533.92     1574.70     65.03 o 
  -1   2 -11      426.90      416.13     23.70 o 
   0   2 -11      139.67      139.65     11.97 o 
   1   2 -11      599.11      638.80     31.97 o 
   2   2 -11      749.13      824.09     45.40 o 
  -2   3 -11      313.62      307.72     22.37 o 
  -1   3 -11      826.50      846.78     41.88 o 
   0   3 -11      686.70      747.93     38.67 o 
   1   3 -11      293.07      298.06     20.33 o 
   2   3 -11      298.80      262.35     25.16 o 
   3   3 -11       47.65       31.15     15.23 o 
  -3   4 -11      281.00      245.36     24.58 o 
  -2   4 -11      672.44      693.88     38.97 o 
  -1   4 -11      158.50      156.97     19.07 o 
   0   4 -11      537.39      534.68     48.04 o 
   1   4 -11      968.57     1040.39     56.11 o 
   2   4 -11      808.30      862.07     50.42 o 
   3   4 -11      528.86      562.74     30.21 o 
   4   4 -11      739.72      771.24     42.89 o 
  -4   5 -11       99.28       96.70     22.10 o 
  -3   5 -11      325.29      323.37     28.46 o 
  -2   5 -11      253.63      283.11     24.22 o 
  -1   5 -11       90.04       65.17     17.92 o 
   0   5 -11       64.60       66.70     18.54 o 
   1   5 -11      363.64      319.21     27.97 o 
   2   5 -11      104.89       77.44     19.64 o 
   3   5 -11     1042.92     1168.21     56.90 o 
   4   5 -11       86.81       76.31     19.67 o 
   5   5 -11      304.81      294.24     28.97 o 
  -5   6 -11      470.82      427.01     33.95 o 
  -4   6 -11      281.89      271.00     32.69 o 
  -3   6 -11      363.70      353.24     32.27 o 
  -2   6 -11       38.25       41.96     21.17 o 
  -1   6 -11       21.58       10.80     17.99 o 
   0   6 -11       31.47       19.07     25.37 o 
   1   6 -11      440.96      440.57     35.30 o 
   2   6 -11      359.19      312.70     28.64 o 
   3   6 -11        2.01      -18.78     21.35 o 
   4   6 -11      137.16      112.52     23.05 o 
   5   6 -11      190.04      179.01     25.37 o 
   6   6 -11      293.03      284.34     33.51 o 
  -6   7 -11       41.41       52.56     31.44 o 
  -5   7 -11       53.12       25.99     24.86 o 
  -4   7 -11       48.23        7.13     28.38 o 
  -3   7 -11      571.30      546.25     52.63 o 
  -2   7 -11      244.07      251.43     31.64 o 
  -1   7 -11      263.98      299.04     33.23 o 
   0   7 -11       59.74       38.84     21.73 o 
   1   7 -11      198.37      177.71     27.36 o 
   2   7 -11      118.45      105.07     26.94 o 
   3   7 -11       31.22       42.22     25.33 o 
   4   7 -11      126.35      114.74     24.26 o 
   5   7 -11       81.87       50.81     29.61 o 
   6   7 -11       22.28       -8.40     45.52 o 
   7   7 -11       30.69       29.98     40.24 o 
  -7   8 -11      235.20      198.01     50.60 o 
  -6   8 -11       76.79        6.73     49.66 o 
  -5   8 -11       85.70       76.61     28.84 o 
  -4   8 -11      128.06      142.65     39.41 o 
  -3   8 -11       67.88       54.25     32.17 o 
  -2   8 -11        2.68       -1.19     23.05 o 
  -1   8 -11      142.44      210.42     31.80 o 
   0   8 -11      236.22      271.88     31.13 o 
   1   8 -11      293.41      292.64     37.39 o 
   2   8 -11       62.23       52.01     24.79 o 
   3   8 -11      120.77      153.11     41.45 o 
   4   8 -11       12.58        7.88     27.17 o 
   5   8 -11       29.00      -18.51     42.06 o 
   6   8 -11       16.25       19.27     40.53 o 
   7   8 -11        9.35        7.71     49.77 o 
   8   8 -11       54.54       30.26     51.09 o 
  -7   9 -11        3.48        6.10     74.64 o 
  -6   9 -11       52.10       42.19     71.72 o 
  -5   9 -11      229.84      218.04     54.98 o 
  -4   9 -11      229.77      231.55     34.69 o 
  -3   9 -11       22.07        5.77     31.03 o 
  -2   9 -11       92.29      111.09     31.50 o 
  -1   9 -11       41.40       31.66     29.83 o 
   0   9 -11       62.97       77.95     30.78 o 
   1   9 -11      225.62      185.09     33.07 o 
   2   9 -11       40.44       49.09     34.36 o 
   3   9 -11      288.60      275.52     49.80 o 
   4   9 -11       75.33       57.10     51.59 o 
   5   9 -11       11.55       14.45     47.81 o 
   6   9 -11       35.99       53.34     45.41 o 
   7   9 -11        3.52      -20.04     51.32 o 
  -5  10 -11       29.98       96.75     49.69 o 
  -4  10 -11       31.56        5.80     41.47 o 
  -3  10 -11        1.85       33.08     34.87 o 
  -2  10 -11      184.26      189.68     36.44 o 
  -1  10 -11      102.07      121.67     33.67 o 
   0  10 -11      220.23      221.10     46.64 o 
   1  10 -11        3.68       42.27     37.38 o 
   2  10 -11       55.27       57.19     52.00 o 
   3  10 -11       82.06       86.25     50.02 o 
   4  10 -11       16.94       -4.63     55.09 o 
   5  10 -11       72.21       68.28     59.63 o 
  -3  11 -11       15.74       15.67     48.78 o 
  -2  11 -11       27.34       13.47     46.53 o 
  -1  11 -11       21.61       17.35     46.77 o 
   0  11 -11       84.99       33.18     44.26 o 
   1  11 -11       18.88      -13.38     45.86 o 
   2  11 -11       44.03       58.62     57.10 o 
   3  11 -11       28.58      -46.82     46.82 o 
   0   1 -10       91.87       85.43     11.53 o 
   1   1 -10      102.96      102.58     10.63 o 
  -1   2 -10      134.65      133.12     15.26 o 
   0   2 -10      467.96      452.25     20.80 o 
   1   2 -10      165.63      168.48     17.60 o 
   2   2 -10      500.39      490.49     31.08 o 
  -2   3 -10     1018.41     1046.45     48.91 o 
  -1   3 -10      296.50      282.25     15.63 o 
   0   3 -10      583.91      583.98     29.41 o 
   1   3 -10      172.31      173.97     17.76 o 
   2   3 -10       43.85       26.34     15.33 o 
   3   3 -10      219.38      202.85     17.63 o 
  -3   4 -10      186.06      194.61     22.98 o 
  -2   4 -10      431.51      432.65     50.93 o 
  -1   4 -10      772.57      808.68     39.77 o 
   0   4 -10     1392.65     1481.77     65.01 o 
   1   4 -10     1019.12     1098.00     45.74 o 
   2   4 -10      840.49      843.44     38.88 o 
   3   4 -10      406.08      378.05     26.71 o 
   4   4 -10      386.69      371.16     31.47 o 
  -4   5 -10       29.48       29.86     20.25 o 
  -3   5 -10      724.68      783.13     48.69 o 
  -2   5 -10      779.14      796.44     44.49 o 
  -1   5 -10     1529.17     1678.42     73.62 o 
   0   5 -10      205.25      181.06     17.30 o 
   1   5 -10      386.27      380.33     26.21 o 
   2   5 -10      831.85      817.49     37.04 o 
   3   5 -10       33.68       30.63     18.03 o 
   4   5 -10       48.15       30.45     15.96 o 
   5   5 -10       33.41       37.35     21.43 o 
  -5   6 -10       77.20       52.09     22.59 o 
  -4   6 -10       61.67       61.87     22.83 o 
  -3   6 -10      114.66      138.51     26.57 o 
  -2   6 -10      508.67      536.86     37.65 o 
  -1   6 -10     1301.40     1418.26     66.15 o 
   0   6 -10      751.62      836.77     43.77 o 
   1   6 -10      359.43      344.74     29.50 o 
   2   6 -10      758.85      762.14     43.54 o 
   3   6 -10       81.51       77.78     20.77 o 
   4   6 -10       13.73       -5.88     18.04 o 
   5   6 -10       93.67      111.17     20.10 o 
   6   6 -10      148.09      123.18     27.15 o 
  -6   7 -10        4.79       11.47     25.80 o 
  -5   7 -10      618.60      582.62     53.40 o 
  -4   7 -10      364.16      332.17     32.63 o 
  -3   7 -10      642.47      597.59     37.56 o 
  -2   7 -10      166.54      191.86     25.36 o 
  -1   7 -10      383.37      374.34     30.37 o 
   0   7 -10      357.99      363.30     30.16 o 
   1   7 -10      139.80      140.49     23.23 o 
   2   7 -10      955.68     1063.42     55.41 o 
   3   7 -10      773.52      724.05     46.07 o 
   4   7 -10      265.65      244.88     25.38 o 
   5   7 -10       24.18       25.01     26.95 o 
   6   7 -10       74.56       83.05     41.28 o 
   7   7 -10       38.00       34.53     42.72 o 
  -7   8 -10       60.44       49.24     47.96 o 
  -6   8 -10      137.49      139.94     39.52 o 
  -5   8 -10       85.27       87.96     28.70 o 
  -4   8 -10       21.22       15.08     28.54 o 
  -3   8 -10      134.67      120.86     33.71 o 
  -2   8 -10      657.87      669.18     74.10 o 
  -1   8 -10      186.18      192.86     30.75 o 
   0   8 -10      270.05      336.79     49.21 o 
   1   8 -10      832.69      912.23     53.58 o 
   2   8 -10        2.75       -6.88     22.06 o 
   3   8 -10       37.30       23.93     30.65 o 
   4   8 -10      108.91       90.72     31.88 o 
   5   8 -10       26.22       -2.96     42.44 o 
   6   8 -10       23.74        9.18     44.21 o 
   7   8 -10       97.25       82.51     54.47 o 
   8   8 -10       74.69       76.09     47.16 o 
  -7   9 -10       19.75      -54.20     65.54 o 
  -6   9 -10       82.67       90.49     48.92 o 
  -5   9 -10       70.42       64.04     46.06 o 
  -4   9 -10       37.96       38.82     31.97 o 
  -3   9 -10       77.65       75.37     32.99 o 
  -2   9 -10      465.49      493.30     46.97 o 
  -1   9 -10       79.94       54.91     31.55 o 
   0   9 -10       18.04       50.37     27.32 o 
   1   9 -10      376.39      351.16     34.51 o 
   2   9 -10       21.44      -11.72     32.33 o 
   3   9 -10       92.71       62.90     37.43 o 
   4   9 -10       11.62      -33.33     39.63 o 
   5   9 -10      209.41      205.40     55.71 o 
   6   9 -10       32.22       41.80     55.10 o 
   7   9 -10        8.12       40.18     46.58 o 
  -6  10 -10      133.68      111.79     40.36 o 
  -5  10 -10       44.37        5.60     46.08 o 
  -4  10 -10        9.21       11.58     45.10 o 
  -3  10 -10      103.97      121.54     34.20 o 
  -2  10 -10      132.81      124.37     34.80 o 
  -1  10 -10       33.81       62.58     31.74 o 
   0  10 -10        5.08       39.46     38.23 o 
   1  10 -10       40.29       41.64     40.34 o 
   2  10 -10        9.94       44.97     41.29 o 
   3  10 -10      173.72      197.90     43.76 o 
   4  10 -10       19.61      -12.19     42.39 o 
   5  10 -10        5.85        6.35     46.01 o 
   6  10 -10       16.07      -29.62     52.87 o 
  -4  11 -10       63.17       96.92     47.58 o 
  -3  11 -10       29.65       39.10     44.70 o 
  -2  11 -10       21.69      -26.17     35.24 o 
  -1  11 -10       52.14       31.17     46.19 o 
   0  11 -10      106.74      148.88     48.74 o 
   1  11 -10        8.78      -33.58     39.34 o 
   2  11 -10       65.01       66.12     45.49 o 
   3  11 -10      206.76      207.55     55.20 o 
   4  11 -10      215.13      228.61     57.22 o 
   0   1  -9      407.28      431.26     24.07 o 
   1   1  -9      744.50      733.03     30.03 o 
  -1   2  -9      832.56      844.99     38.76 o 
   0   2  -9       51.97       51.05      7.29 o 
   1   2  -9     1076.76     1106.80     56.00 o 
   2   2  -9     2078.22     2182.31     86.24 o 
  -2   3  -9      227.04      208.59     15.44 o 
  -1   3  -9      600.03      610.72     31.52 o 
   0   3  -9      198.85      202.99     17.34 o 
   1   3  -9     2409.30     2403.45     92.83 o 
   2   3  -9      379.54      387.84     37.27 o 
   3   3  -9      664.77      662.36     31.48 o 
  -3   4  -9     1207.65     1216.66     46.69 o 
  -2   4  -9     1080.03     1165.41     48.67 o 
  -1   4  -9      540.75      535.37     25.07 o 
   0   4  -9       17.42       -0.55      9.05 o 
   1   4  -9     1596.99     1626.79     62.13 o 
   2   4  -9      212.88      190.72     14.42 o 
   3   4  -9      782.14      772.10     35.02 o 
   4   4  -9     1843.91     1957.30     70.96 o 
  -4   5  -9      213.70      227.37     26.19 o 
  -3   5  -9      545.73      585.27     49.89 o 
  -2   5  -9      500.52      490.97     24.86 o 
  -1   5  -9      168.66      139.04     13.37 o 
   0   5  -9     1276.05     1198.86     45.95 o 
   1   5  -9      666.60      679.29     31.21 o 
   2   5  -9      182.93      157.31     19.81 o 
   3   5  -9      465.52      435.12     29.49 o 
   4   5  -9      387.81      366.83     21.10 o 
   5   5  -9      668.94      671.83     33.90 o 
  -5   6  -9      528.34      498.05     34.89 o 
  -4   6  -9       67.21       63.26     22.44 o 
  -3   6  -9      209.08      200.77     22.82 o 
  -2   6  -9       49.86       42.34     20.37 o 
  -1   6  -9       60.21       38.94     17.47 o 
   0   6  -9      692.56      676.02     31.59 o 
   1   6  -9      116.73      114.23     12.48 o 
   2   6  -9      383.96      353.00     25.48 o 
   3   6  -9      437.28      441.21     33.58 o 
   4   6  -9      246.73      256.45     20.68 o 
   5   6  -9       32.26       47.73     17.38 o 
   6   6  -9      291.13      234.12     26.79 o 
  -6   7  -9      464.55      427.34     37.31 o 
  -5   7  -9      145.35      141.23     24.67 o 
  -4   7  -9      132.29      137.55     25.04 o 
  -3   7  -9       57.37       55.22     20.17 o 
  -2   7  -9      431.91      421.33     31.38 o 
  -1   7  -9       38.74       51.33     17.53 o 
   0   7  -9      128.92      109.81     22.52 o 
   1   7  -9      169.34      196.05     29.71 o 
   2   7  -9      988.68     1044.93     47.44 o 
   3   7  -9      729.20      727.49     39.65 o 
   4   7  -9      397.11      381.18     26.04 o 
   5   7  -9        8.87       18.17     19.86 o 
   6   7  -9       23.37       71.67     35.15 o 
   7   7  -9       97.74       54.13     37.49 o 
  -7   8  -9       11.38       21.86     39.15 o 
  -6   8  -9      141.86      141.40     39.39 o 
  -5   8  -9      369.84      399.69     48.99 o 
  -4   8  -9      440.60      399.51     32.70 o 
  -3   8  -9      138.42      135.85     28.65 o 
  -2   8  -9      287.12      316.23     31.67 o 
  -1   8  -9       92.33       83.42     21.99 o 
   0   8  -9       59.28       49.93     22.73 o 
   1   8  -9      404.17      394.08     32.93 o 
   2   8  -9     1211.12     1378.95     67.41 o 
   3   8  -9      112.19       87.50     29.93 o 
   4   8  -9       48.58       57.44     35.48 o 
   5   8  -9       55.65       52.94     34.05 o 
   6   8  -9       47.46        2.02     39.37 o 
   7   8  -9       13.16      -13.13     50.75 o 
   8   8  -9        2.69      -35.49     47.73 o 
  -8   9  -9      141.52      144.64     61.31 o 
  -7   9  -9       24.24       -6.15     46.03 o 
  -6   9  -9      120.86       59.66     41.03 o 
  -5   9  -9      472.36      496.21     63.29 o 
  -4   9  -9      342.95      328.78     32.84 o 
  -3   9  -9      420.15      474.16     48.62 o 
  -2   9  -9      121.46      126.61     29.42 o 
  -1   9  -9      176.58      168.22     30.47 o 
   0   9  -9      283.99      312.20     36.09 o 
   1   9  -9      413.14      433.22     37.22 o 
   2   9  -9       71.98       61.47     35.09 o 
   3   9  -9       25.45        5.57     36.46 o 
   4   9  -9      135.61      104.88     44.50 o 
   5   9  -9       64.44      100.74     46.58 o 
   6   9  -9      244.46      255.41     58.15 o 
   7   9  -9       51.34        8.08     50.34 o 
   8   9  -9       54.56       70.62     53.44 o 
  -7  10  -9       13.57       41.09     43.21 o 
  -6  10  -9       89.25       81.90     39.49 o 
  -5  10  -9       68.33       22.73     45.42 o 
  -4  10  -9       88.10      106.67     47.00 o 
  -3  10  -9       90.66      124.28     32.85 o 
  -2  10  -9       19.17       23.39     30.44 o 
  -1  10  -9      142.92      129.56     31.39 o 
   0  10  -9       77.36       74.29     37.13 o 
   1  10  -9      127.63      127.39     48.46 o 
   2  10  -9      312.30      333.57     47.52 o 
   3  10  -9      639.71      653.96     74.58 o 
   4  10  -9      108.14      132.93     38.86 o 
   5  10  -9       52.09       71.15     45.75 o 
   6  10  -9      293.58      266.64     57.41 o 
   7  10  -9       82.65        2.80     56.28 o 
  -5  11  -9        9.78       77.34     56.91 o 
  -4  11  -9       78.64       80.62     46.55 o 
  -3  11  -9      127.13      145.72     45.47 o 
  -2  11  -9       47.31       24.66     37.40 o 
  -1  11  -9       55.71       52.77     37.30 o 
   0  11  -9        6.80       10.73     42.82 o 
   1  11  -9      131.32       50.14     38.32 o 
   2  11  -9       17.38        4.40     47.73 o 
   3  11  -9      102.47      131.49     46.26 o 
   4  11  -9      182.37      145.42     46.77 o 
   5  11  -9       82.71       22.37     49.45 o 
  -2  12  -9       39.92        7.01     57.94 o 
  -1  12  -9       76.37       46.05     47.69 o 
   0  12  -9       59.63       43.59     43.52 o 
   1  12  -9       21.27        5.75     43.08 o 
   2  12  -9       42.86       43.50     48.62 o 
   0   0  -8     6662.39     6386.38    561.32 o 
   0   1  -8     3028.00     2971.87    103.68 o 
   1   1  -8     2065.54     1993.58     70.55 o 
  -1   2  -8     2844.64     2778.91     87.68 o 
   0   2  -8     5127.99     5361.91    166.90 o 
   1   2  -8     1468.84     1524.80     65.47 o 
   2   2  -8       22.88       11.36     12.04 o 
  -2   3  -8      670.28      692.73     35.15 o 
  -1   3  -8     3047.01     3155.41    114.34 o 
   0   3  -8     1417.00     1450.15     48.49 o 
   1   3  -8      638.28      675.35     62.58 o 
   2   3  -8     1165.93     1176.92     51.69 o 
   3   3  -8       37.23       30.33      9.96 o 
  -3   4  -8      555.30      515.89     24.53 o 
  -2   4  -8       59.00       42.71      8.96 o 
  -1   4  -8      697.20      726.01     28.51 o 
   0   4  -8       58.47       46.42      9.67 o 
   1   4  -8      382.51      372.74     20.97 o 
   2   4  -8        3.78       -4.66      8.73 o 
   3   4  -8      418.35      397.09     21.87 o 
   4   4  -8      323.25      329.93     17.62 o 
  -4   5  -8     2370.75     2558.12    102.18 o 
  -3   5  -8       31.61       23.23      9.69 o 
  -2   5  -8      243.09      236.81     17.90 o 
  -1   5  -8      156.70      165.70     13.42 o 
   0   5  -8       75.39       73.68     11.16 o 
   1   5  -8       37.56       18.70      8.24 o 
   2   5  -8      299.05      266.35     22.56 o 
   3   5  -8      886.47      857.20     36.48 o 
   4   5  -8     1548.86     1606.94     63.33 o 
   5   5  -8      181.10      164.52     20.43 o 
  -5   6  -8      233.45      251.52     26.05 o 
  -4   6  -8      487.34      464.80     29.31 o 
  -3   6  -8       85.73       65.48     17.53 o 
  -2   6  -8       48.20       55.94     14.27 o 
  -1   6  -8      163.41      152.67     14.72 o 
   0   6  -8       35.80       33.15     10.58 o 
   1   6  -8      120.13       98.84     10.99 o 
   2   6  -8      199.10      161.48     18.69 o 
   3   6  -8       44.04       35.15     16.82 o 
   4   6  -8     1502.13     1636.90     61.32 o 
   5   6  -8     1880.68     1963.74     68.86 o 
   6   6  -8     1724.65     1925.44     82.17 o 
  -6   7  -8      386.39      392.52     34.35 o 
  -5   7  -8       98.93       75.62     25.02 o 
  -4   7  -8      181.71      191.30     25.18 o 
  -3   7  -8      317.08      328.10     28.72 o 
  -2   7  -8       13.08       10.53     18.31 o 
  -1   7  -8      110.51      109.02     19.57 o 
   0   7  -8      235.09      237.19     19.25 o 
   1   7  -8      192.28      199.78     21.01 o 
   2   7  -8      188.44      154.83     18.98 o 
   3   7  -8       45.31       46.88     18.61 o 
   4   7  -8     1046.88     1159.84     50.71 o 
   5   7  -8     1536.06     1723.06     71.53 o 
   6   7  -8      765.96      773.74     47.64 o 
   7   7  -8      557.67      549.50     49.78 o 
  -7   8  -8      181.77      173.19     41.68 o 
  -6   8  -8      104.04       95.17     39.93 o 
  -5   8  -8      195.70      222.57     29.75 o 
  -4   8  -8      173.42      196.77     26.86 o 
  -3   8  -8       90.16       62.08     21.41 o 
  -2   8  -8       17.10       20.00     21.20 o 
  -1   8  -8      117.78       80.75     24.30 o 
   0   8  -8      421.68      463.66     43.77 o 
   1   8  -8      164.19      157.72     24.58 o 
   2   8  -8      223.73      237.28     24.00 o 
   3   8  -8     1464.95     1575.27     79.39 o 
   4   8  -8      523.95      567.66     56.56 o 
   5   8  -8       49.06       62.13     32.91 o 
   6   8  -8       62.50       62.25     33.35 o 
   7   8  -8      186.80      210.70     38.70 o 
   8   8  -8       13.85       -6.00     41.59 o 
  -8   9  -8       48.30        2.22     44.66 o 
  -7   9  -8       73.34       19.33     42.70 o 
  -6   9  -8       12.70      -31.15     38.84 o 
  -5   9  -8      139.65      139.62     34.58 o 
  -4   9  -8       65.48       48.43     24.79 o 
  -3   9  -8       71.79       61.78     30.48 o 
  -2   9  -8       97.23       89.19     28.81 o 
  -1   9  -8      674.61      660.39     44.28 o 
   0   9  -8       55.46       49.44     29.80 o 
   1   9  -8      195.70      175.93     28.76 o 
   2   9  -8      189.90      182.08     38.39 o 
   3   9  -8       13.50        7.80     35.98 o 
   4   9  -8      190.08      187.58     44.20 o 
   5   9  -8       76.29       39.27     41.01 o 
   6   9  -8      246.51      262.02     43.99 o 
   7   9  -8      189.18      190.52     46.47 o 
   8   9  -8        2.68      -57.35     57.35 o 
  -7  10  -8      101.26       64.02     40.55 o 
  -6  10  -8       14.56        6.62     34.53 o 
  -5  10  -8      137.66      100.94     46.05 o 
  -4  10  -8      161.17      174.88     37.86 o 
  -3  10  -8      388.06      431.43     38.21 o 
  -2  10  -8       25.74        5.49     29.75 o 
  -1  10  -8      335.36      373.56     38.75 o 
   0  10  -8      223.55      248.79     35.81 o 
   1  10  -8      158.16      137.03     36.04 o 
   2  10  -8       43.20       54.39     39.49 o 
   3  10  -8       37.86       12.25     39.87 o 
   4  10  -8       43.10       28.66     38.30 o 
   5  10  -8       55.19       81.04     43.67 o 
   6  10  -8       56.76       42.38     57.06 o 
   7  10  -8       67.84       14.85     53.85 o 
  -6  11  -8       40.49       68.59     41.56 o 
  -5  11  -8       56.10       67.05     49.30 o 
  -4  11  -8       34.38       70.76     44.18 o 
  -3  11  -8      266.81      235.09     44.60 o 
  -2  11  -8      113.13      131.77     35.96 o 
  -1  11  -8      480.93      506.79     67.64 o 
   0  11  -8      260.17      263.16     43.93 o 
   1  11  -8      121.85      110.07     40.62 o 
   2  11  -8       92.74       93.78     48.06 o 
   3  11  -8       27.87       27.76     39.05 o 
   4  11  -8      112.72      112.37     46.58 o 
   5  11  -8       12.91       -2.25     43.63 o 
   6  11  -8       12.38       20.92     51.17 o 
  -3  12  -8       41.30       55.87     51.29 o 
  -2  12  -8       51.50       54.36     57.07 o 
  -1  12  -8       77.71      118.54     47.19 o 
   0  12  -8       80.39      119.39     47.85 o 
   1  12  -8      288.55      327.71     49.20 o 
   2  12  -8       67.97       75.12     48.71 o 
   3  12  -8       75.04       62.89     48.41 o 
   0   1  -7      166.26      165.14      8.41 o 
   1   1  -7     1931.52     1937.83     66.37 o 
  -1   2  -7     3518.09     3401.13    102.68 o 
   0   2  -7       13.14       12.39      5.32 o 
   1   2  -7     1057.55     1013.20     45.63 o 
   2   2  -7     2078.57     2140.91    100.52 o 
  -2   3  -7     4970.41     5114.90    151.65 o 
  -1   3  -7     1726.07     1749.80     54.97 o 
   0   3  -7      390.38      426.67     46.54 o 
   1   3  -7     3091.92     3181.19    119.60 o 
   2   3  -7     1418.87     1388.91     48.13 o 
   3   3  -7     1488.03     1479.86     48.63 o 
  -3   4  -7     1062.91     1108.20     39.34 o 
  -2   4  -7     3837.80     3804.80    116.79 o 
  -1   4  -7     1280.08     1277.03     47.41 o 
   0   4  -7     2322.06     2312.46     74.73 o 
   1   4  -7     2748.14     2815.05     84.80 o 
   2   4  -7     2374.57     2374.61     78.26 o 
   3   4  -7     1891.06     1782.81     66.31 o 
   4   4  -7     1189.74     1196.23     44.64 o 
  -4   5  -7      297.35      283.29     20.73 o 
  -3   5  -7     1400.92     1419.66     49.13 o 
  -2   5  -7      500.33      499.30     23.65 o 
  -1   5  -7      115.01      129.63     12.36 o 
   0   5  -7      601.15      636.94     28.12 o 
   1   5  -7      238.40      250.80     14.66 o 
   2   5  -7     1056.05     1015.87     40.69 o 
   3   5  -7     1899.71     1925.42     65.79 o 
   4   5  -7     1382.39     1469.45     50.64 o 
   5   5  -7      313.33      277.67     27.16 o 
  -5   6  -7     1481.21     1517.85     66.90 o 
  -4   6  -7     1197.87     1195.98     50.38 o 
  -3   6  -7      873.50      872.76     39.02 o 
  -2   6  -7      263.26      258.26     16.30 o 
  -1   6  -7       37.61       18.74     12.86 o 
   0   6  -7      358.75      346.72     18.81 o 
   1   6  -7      514.51      506.23     27.06 o 
   2   6  -7      261.07      262.79     18.09 o 
   3   6  -7      137.99      127.52     15.35 o 
   4   6  -7      120.80       91.92     14.73 o 
   5   6  -7      355.61      348.32     22.21 o 
   6   6  -7      921.82     1012.80     51.84 o 
  -6   7  -7      449.99      451.72     43.05 o 
  -5   7  -7       42.16       44.20     21.28 o 
  -4   7  -7      107.13       97.78     21.84 o 
  -3   7  -7      804.88      833.99     41.45 o 
  -2   7  -7     1122.13     1228.09     48.84 o 
  -1   7  -7     1063.27     1122.74     44.65 o 
   0   7  -7       97.26       89.25     13.56 o 
   1   7  -7      299.27      274.41     19.68 o 
   2   7  -7      357.33      322.56     24.26 o 
   3   7  -7      992.64      944.47     45.69 o 
   4   7  -7     1436.43     1552.64     61.93 o 
   5   7  -7      209.55      206.07     23.96 o 
   6   7  -7      323.48      294.19     33.85 o 
   7   7  -7       75.09      106.72     32.13 o 
  -7   8  -7       48.64       38.45     38.79 o 
  -6   8  -7      428.05      415.03     43.82 o 
  -5   8  -7      105.87      101.92     25.01 o 
  -4   8  -7      479.58      467.85     36.85 o 
  -3   8  -7      108.70       97.58     22.24 o 
  -2   8  -7      264.05      228.98     26.42 o 
  -1   8  -7      626.44      611.07     42.67 o 
   0   8  -7      378.75      376.17     42.88 o 
   1   8  -7     2119.31     2176.99     88.55 o 
   2   8  -7      743.88      722.49     40.55 o 
   3   8  -7      409.96      420.87     32.69 o 
   4   8  -7        2.12       -3.40     26.03 o 
   5   8  -7        4.12        8.56     25.99 o 
   6   8  -7      216.91      249.97     38.16 o 
   7   8  -7      219.15      236.80     38.66 o 
   8   8  -7      144.38      106.23     46.64 o 
  -8   9  -7       67.84       59.95     48.95 o 
  -7   9  -7        5.30      -37.42     41.11 o 
  -6   9  -7       66.47       65.44     36.81 o 
  -5   9  -7      434.33      403.01     40.81 o 
  -4   9  -7      603.69      606.33     47.30 o 
  -3   9  -7       71.69       66.84     22.60 o 
  -2   9  -7       67.62       73.28     27.46 o 
  -1   9  -7      227.65      227.45     33.11 o 
   0   9  -7      654.38      616.35     42.12 o 
   1   9  -7      367.22      362.17     32.63 o 
   2   9  -7       36.40       40.45     28.82 o 
   3   9  -7      111.50       95.66     30.73 o 
   4   9  -7      233.48      265.81     36.08 o 
   5   9  -7      253.79      283.57     33.41 o 
   6   9  -7      192.04      206.31     36.73 o 
   7   9  -7        6.98       -6.16     36.01 o 
   8   9  -7       30.80      -44.71     48.63 o 
   9   9  -7      302.25      291.16     53.40 o 
  -8  10  -7       40.11      -12.18     40.46 o 
  -7  10  -7       17.94       -4.70     50.66 o 
  -6  10  -7       42.18       -6.12     36.82 o 
  -5  10  -7       56.62       51.83     36.70 o 
  -4  10  -7       61.41       78.80     34.43 o 
  -3  10  -7      345.90      364.29     53.45 o 
  -2  10  -7      293.34      326.09     33.89 o 
  -1  10  -7       96.39      110.85     32.73 o 
   0  10  -7      192.30      138.97     32.01 o 
   1  10  -7       18.85      -10.79     35.67 o 
   2  10  -7      215.20      226.48     37.17 o 
   3  10  -7      287.45      309.41     48.82 o 
   4  10  -7       76.11       55.08     41.98 o 
   5  10  -7      247.96      214.95     46.76 o 
   6  10  -7      381.86      407.76     61.31 o 
   7  10  -7      139.51       55.66     60.52 o 
   8  10  -7       52.32       70.26     57.46 o 
  -6  11  -7       47.87       11.59     42.79 o 
  -5  11  -7      101.96       99.22     43.78 o 
  -4  11  -7       25.26       15.15     46.82 o 
  -3  11  -7        4.24      -24.20     36.99 o 
  -2  11  -7       25.66       -0.48     31.66 o 
  -1  11  -7       97.90      106.20     40.96 o 
   0  11  -7      214.35      279.55     41.02 o 
   1  11  -7      116.17      119.37     47.03 o 
   2  11  -7      184.29      182.02     42.82 o 
   3  11  -7      115.89      105.49     45.17 o 
   4  11  -7       20.04        0.11     41.20 o 
   5  11  -7      197.23      186.42     49.72 o 
   6  11  -7       56.84       72.08     54.99 o 
  -4  12  -7      179.69      195.85     53.86 o 
  -3  12  -7       11.41       35.79     52.47 o 
  -2  12  -7       36.23       43.32     48.74 o 
  -1  12  -7       69.87       26.51     44.30 o 
   0  12  -7       17.31       40.83     45.19 o 
   1  12  -7       40.13        9.29     45.42 o 
   2  12  -7      125.81       97.16     52.59 o 
   3  12  -7       24.50       22.09     47.16 o 
   4  12  -7       41.48       52.11     49.74 o 
   0   1  -6      207.29      219.41      8.71 o 
   1   1  -6      527.79      559.60     20.64 o 
  -1   2  -6     1003.98      977.38     29.50 o 
   0   2  -6      462.04      468.22     14.75 o 
   1   2  -6      674.08      689.93     31.29 o 
   2   2  -6      719.65      738.09     30.83 o 
  -2   3  -6     6037.52     6178.62    187.76 o 
  -1   3  -6     1501.71     1614.66     63.83 o 
   0   3  -6     6376.04     6293.37    182.13 o 
   1   3  -6     4578.44     4617.39    173.25 o 
   2   3  -6      283.84      285.52     20.14 o 
   3   3  -6       68.81       59.25      7.19 o 
  -3   4  -6      251.97      232.46     13.78 o 
  -2   4  -6     1049.50     1027.72     37.36 o 
  -1   4  -6     1917.03     1882.95     74.02 o 
   0   4  -6     2224.91     2157.83     72.66 o 
   1   4  -6      815.49      814.51     33.02 o 
   2   4  -6     1577.91     1605.91     56.62 o 
   3   4  -6     1134.74     1154.62     45.12 o 
   4   4  -6     1057.56     1111.61     44.07 o 
  -4   5  -6      461.50      477.61     26.29 o 
  -3   5  -6     1730.22     1672.22     55.94 o 
  -2   5  -6      814.33      800.25     34.38 o 
  -1   5  -6     4644.27     4595.70    169.00 o 
   0   5  -6     3867.34     3934.51    117.99 o 
   1   5  -6      936.50      913.75     34.54 o 
   2   5  -6      353.39      362.17     19.78 o 
   3   5  -6      136.70      142.50     13.26 o 
   4   5  -6      604.78      629.74     27.52 o 
   5   5  -6      477.84      458.04     33.61 o 
  -5   6  -6       82.76       68.43     17.53 o 
  -4   6  -6      742.35      772.36     33.43 o 
  -3   6  -6      841.41      892.87     37.92 o 
  -2   6  -6      445.94      405.37     20.74 o 
  -1   6  -6     2541.27     2581.72     84.66 o 
   0   6  -6     2294.91     2373.98     80.97 o 
   1   6  -6     2793.87     2826.23     96.76 o 
   2   6  -6     2701.79     2663.03     88.75 o 
   3   6  -6     1372.88     1400.86     51.56 o 
   4   6  -6      322.29      310.00     18.28 o 
   5   6  -6      129.18      117.24     15.09 o 
   6   6  -6      207.89      200.79     22.16 o 
  -6   7  -6      516.17      462.88     35.69 o 
  -5   7  -6      424.80      430.52     38.99 o 
  -4   7  -6      728.23      815.04     40.70 o 
  -3   7  -6      407.64      422.36     24.16 o 
  -2   7  -6      460.14      426.29     26.90 o 
  -1   7  -6     2280.39     2304.92     74.51 o 
   0   7  -6     1029.33     1050.81     41.89 o 
   1   7  -6      751.11      774.16     33.08 o 
   2   7  -6      686.57      703.90     33.30 o 
   3   7  -6      633.08      646.08     30.16 o 
   4   7  -6     2012.19     2002.23     73.71 o 
   5   7  -6      302.32      242.42     22.17 o 
   6   7  -6      363.39      359.80     36.59 o 
   7   7  -6       82.05       54.18     29.90 o 
  -7   8  -6       80.52       80.67     37.58 o 
  -6   8  -6      365.38      385.27     38.63 o 
  -5   8  -6      244.84      213.48     26.35 o 
  -4   8  -6      276.55      229.56     24.14 o 
  -3   8  -6      145.91      112.13     20.42 o 
  -2   8  -6     2557.37     2659.25     96.28 o 
  -1   8  -6     1667.30     1810.04     62.80 o 
   0   8  -6      522.91      534.13     27.76 o 
   1   8  -6      761.23      731.58     41.77 o 
   2   8  -6      765.17      781.22     46.61 o 
   3   8  -6      166.58      115.81     26.19 o 
   4   8  -6      164.31      140.86     31.57 o 
   5   8  -6        3.30       -4.32     29.37 o 
   6   8  -6      190.90      173.65     33.12 o 
   7   8  -6      268.13      262.02     38.04 o 
   8   8  -6       68.65       66.24     36.05 o 
  -8   9  -6       87.97       27.69     40.73 o 
  -7   9  -6       87.47       72.66     35.91 o 
  -6   9  -6      273.33      252.29     36.53 o 
  -5   9  -6       56.45       46.43     29.04 o 
  -4   9  -6      205.69      186.10     27.74 o 
  -3   9  -6       40.22       36.27     23.49 o 
  -2   9  -6      592.82      521.43     39.41 o 
  -1   9  -6       67.37       60.82     26.47 o 
   0   9  -6      454.33      456.28     47.37 o 
   1   9  -6      942.63      909.98     51.82 o 
   2   9  -6      571.82      591.72     44.57 o 
   3   9  -6      154.13      148.98     29.94 o 
   4   9  -6       27.50        3.62     29.01 o 
   5   9  -6      102.34      117.11     33.50 o 
   6   9  -6      160.74      156.89     36.27 o 
   7   9  -6        7.61       -9.50     40.31 o 
   8   9  -6       32.65       33.29     43.89 o 
   9   9  -6       78.11       49.01     44.46 o 
  -8  10  -6      122.31      110.09     45.02 o 
  -7  10  -6      343.44      335.41     45.79 o 
  -6  10  -6      217.82      221.42     40.17 o 
  -5  10  -6        8.03      -12.31     33.73 o 
  -4  10  -6       92.46       73.86     32.74 o 
  -3  10  -6       24.90        2.56     27.81 o 
  -2  10  -6      161.23      135.70     30.77 o 
  -1  10  -6      155.25      127.79     29.59 o 
   0  10  -6      200.47      169.82     30.86 o 
   1  10  -6        5.42        1.50     35.52 o 
   2  10  -6      270.12      268.34     37.09 o 
   3  10  -6      108.50      134.15     30.98 o 
   4  10  -6       35.89       16.13     32.95 o 
   5  10  -6      113.37      126.76     36.87 o 
   6  10  -6       34.01       79.69     39.76 o 
   7  10  -6       71.19       40.03     44.03 o 
   8  10  -6       73.05       34.95     48.49 o 
  -7  11  -6      161.94      150.92     46.60 o 
  -6  11  -6      111.48      103.51     45.70 o 
  -5  11  -6      170.33      174.03     55.26 o 
  -4  11  -6      337.84      293.18     69.31 o 
  -3  11  -6       13.28      -26.97     39.27 o 
  -2  11  -6      154.90      164.78     35.85 o 
  -1  11  -6        6.18      -27.96     38.66 o 
   0  11  -6      249.38      199.83     44.48 o 
   1  11  -6       30.97       15.76     40.90 o 
   2  11  -6      334.81      442.23     75.01 o 
   3  11  -6      109.68      138.61     45.06 o 
   4  11  -6      370.76      324.35     51.68 o 
   5  11  -6      274.32      351.02     69.42 o 
   6  11  -6       75.77       66.40     50.98 o 
   7  11  -6       19.30        6.22     49.93 o 
  -5  12  -6       39.11      -13.14     39.13 o 
  -4  12  -6       75.61       88.81     52.51 o 
  -3  12  -6       31.36        3.68     47.84 o 
  -2  12  -6       61.15       88.50     52.14 o 
  -1  12  -6       33.44       -9.01     41.64 o 
   0  12  -6       79.49       44.26     48.53 o 
   1  12  -6       11.18       -4.20     43.85 o 
   2  12  -6       14.29       16.86     39.32 o 
   3  12  -6       22.75       31.52     47.14 o 
   4  12  -6      227.78      244.97     51.97 o 
   5  12  -6      125.15      176.39     53.78 o 
  -1  13  -6        4.30       -5.18     64.69 o 
   0  13  -6       39.37        2.04     47.70 o 
   1  13  -6      141.07       75.04     55.02 o 
   0   1  -5      253.04      255.54      8.64 o 
   1   1  -5       12.21        6.24      4.76 o 
  -1   2  -5     1922.96     1831.32     54.40 o 
   0   2  -5     2596.78     2468.41     68.64 o 
   1   2  -5     6435.64     6433.41    240.82 o 
   2   2  -5     3989.87     3816.36    134.30 o 
  -2   3  -5     2586.97     2672.19     75.37 o 
  -1   3  -5      993.95      906.18     29.50 o 
   0   3  -5     1358.17     1261.95     33.82 o 
   1   3  -5     3100.56     2868.01     80.07 o 
   2   3  -5     3383.72     3298.67    110.82 o 
   3   3  -5     1869.47     1770.10     58.05 o 
  -3   4  -5     4317.44     4336.35    130.67 o 
  -2   4  -5     4869.36     4771.59    151.83 o 
  -1   4  -5      895.35      930.79     40.47 o 
   1   4  -5     4869.16     4835.65    153.15 o 
   2   4  -5     1584.37     1513.85     52.67 o 
   3   4  -5     3536.79     3533.48    122.58 o 
   4   4  -5     1420.10     1368.01     48.39 o 
  -4   5  -5     1315.25     1307.03     49.28 o 
  -3   5  -5      950.43      981.40     33.54 o 
  -2   5  -5     2902.22     3029.44     95.72 o 
  -1   5  -5      359.38      375.00     18.52 o 
   0   5  -5     1935.15     1921.06     65.35 o 
   1   5  -5     1703.15     1678.10     59.86 o 
   2   5  -5      168.22      149.35     11.72 o 
   3   5  -5     2417.95     2460.53     85.14 o 
   4   5  -5      888.74      867.93     30.94 o 
   5   5  -5      774.56      753.64     29.33 o 
  -5   6  -5      815.16      889.58     40.92 o 
  -4   6  -5      690.32      681.42     28.80 o 
  -3   6  -5     2639.47     2638.34     87.29 o 
  -2   6  -5      369.40      345.21     23.17 o 
  -1   6  -5      228.35      223.97     21.20 o 
   0   6  -5      390.35      407.78     20.34 o 
   1   6  -5     1057.00     1072.91     40.84 o 
   2   6  -5     1187.20     1163.03     45.66 o 
   3   6  -5      296.73      281.75     20.03 o 
   4   6  -5      330.71      305.79     22.69 o 
   5   6  -5      192.45      230.85     17.52 o 
   6   6  -5       50.26       33.33     20.49 o 
  -6   7  -5      257.42      247.56     31.08 o 
  -5   7  -5      263.98      245.81     24.48 o 
  -4   7  -5      329.06      319.58     21.58 o 
  -3   7  -5      490.63      473.12     25.15 o 
  -2   7  -5     1119.60     1112.81     42.24 o 
  -1   7  -5      118.52      116.51     15.16 o 
   0   7  -5       15.12        9.98     12.44 o 
   1   7  -5     1369.85     1432.20     52.42 o 
   2   7  -5     3051.69     3117.36    107.24 o 
   3   7  -5       75.76       59.43     15.04 o 
   4   7  -5      370.82      362.99     20.88 o 
   5   7  -5       91.91       87.82     17.18 o 
   6   7  -5       57.12       64.94     27.86 o 
   7   7  -5      217.47      211.76     36.92 o 
  -7   8  -5       43.45       44.43     31.81 o 
  -6   8  -5       38.99        2.20     31.26 o 
  -5   8  -5      579.54      595.61     38.85 o 
  -4   8  -5      166.13      152.53     21.23 o 
  -3   8  -5      686.78      658.87     32.87 o 
  -2   8  -5      750.56      823.07     37.73 o 
  -1   8  -5      248.68      297.52     23.43 o 
   0   8  -5      135.47      130.74     15.33 o 
   1   8  -5       31.19       36.91     15.75 o 
   2   8  -5      116.05      112.91     18.36 o 
   3   8  -5     1597.70     1666.75     78.60 o 
   4   8  -5     1262.22     1346.04     59.75 o 
   5   8  -5      308.73      284.43     31.31 o 
   6   8  -5      101.28      101.69     30.81 o 
   7   8  -5      164.29      200.07     37.15 o 
   8   8  -5       15.82       31.27     32.43 o 
  -8   9  -5      179.16       98.80     35.71 o 
  -7   9  -5       30.44       15.06     33.96 o 
  -6   9  -5      217.85      200.30     31.82 o 
  -5   9  -5     1238.23     1272.83     64.33 o 
  -4   9  -5      540.87      508.30     35.11 o 
  -3   9  -5     1219.60     1323.54     60.73 o 
  -2   9  -5     1288.45     1365.40     59.80 o 
  -1   9  -5       21.56       10.94     17.67 o 
   0   9  -5      379.79      382.43     43.12 o 
   1   9  -5      898.98      895.94     50.43 o 
   2   9  -5      728.99      753.98     63.95 o 
   3   9  -5      383.97      445.79     40.78 o 
   4   9  -5      139.30      191.93     30.88 o 
   5   9  -5       58.98       63.84     32.41 o 
   6   9  -5      486.15      543.33     45.36 o 
   7   9  -5      201.18      207.15     49.27 o 
   8   9  -5      239.66      229.00     40.99 o 
   9   9  -5      172.00      133.15     40.58 o 
  -8  10  -5       58.81        4.40     60.28 o 
  -7  10  -5       63.01       42.84     38.21 o 
  -6  10  -5      247.69      242.65     41.73 o 
  -5  10  -5       14.24      -35.57     35.57 o 
  -4  10  -5       18.49      -22.13     30.76 o 
  -3  10  -5      261.45      210.42     28.15 o 
  -2  10  -5      212.02      190.71     36.80 o 
  -1  10  -5      600.28      586.53     47.53 o 
   0  10  -5      411.21      450.05     46.95 o 
   1  10  -5      373.91      397.76     36.06 o 
   2  10  -5      863.75      973.80     69.12 o 
   3  10  -5      524.63      554.68     45.65 o 
   4  10  -5      142.04      139.29     33.89 o 
   5  10  -5      365.84      313.90     39.47 o 
   6  10  -5      293.08      288.66     42.66 o 
   7  10  -5      174.66      159.42     40.32 o 
   8  10  -5      440.25      469.11     72.87 o 
  -7  11  -5       33.47      -40.53     40.53 o 
  -6  11  -5      126.96       49.53     38.35 o 
  -5  11  -5       52.42       10.21     38.22 o 
  -4  11  -5       68.35       33.52     44.55 o 
  -3  11  -5      249.55      211.97    103.17 o 
  -2  11  -5       82.90       23.18     32.13 o 
  -1  11  -5       53.43       62.62     41.75 o 
   0  11  -5       38.04       26.09     36.42 o 
   1  11  -5       86.27       76.62     42.22 o 
   2  11  -5       41.99       46.76     38.55 o 
   3  11  -5      221.85      268.22     37.23 o 
   4  11  -5      194.40      185.98     42.57 o 
   5  11  -5      537.86      553.26     52.40 o 
   6  11  -5      211.25      175.03     48.70 o 
   7  11  -5       64.00       62.07     52.43 o 
  -5  12  -5      135.80       95.80     50.80 o 
  -4  12  -5      231.23      199.74     57.07 o 
  -3  12  -5      245.74      252.46     67.45 o 
  -2  12  -5       90.23       27.21     50.79 o 
  -1  12  -5       48.93       35.45     45.28 o 
   0  12  -5       61.22       62.24     47.24 o 
   1  12  -5      104.96       54.31     57.67 o 
   2  12  -5      193.12      141.42     67.51 o 
   3  12  -5       39.18       -3.56     42.76 o 
   4  12  -5       32.95       -7.03     56.80 o 
   5  12  -5      123.03      110.37     51.08 o 
  -2  13  -5       96.67       70.70     65.45 o 
  -1  13  -5       72.23      127.70     60.20 o 
   0  13  -5        8.09       -5.31     57.93 o 
   1  13  -5       41.77        9.50     44.30 o 
   2  13  -5       20.54       -5.64     42.41 o 
   0   0  -4    49540.25    45565.56   2572.25 o 
   0   1  -4    15252.37    14757.12    411.91 o 
   1   1  -4    19000.30    18164.36    536.96 o 
  -1   2  -4     8643.82     8223.69    193.80 o 
   0   2  -4    10009.80     9680.47    245.08 o 
   1   2  -4      474.62      464.99     13.71 o 
   2   2  -4      224.62      249.33      9.99 o 
  -2   3  -4      984.37      995.23     35.08 o 
  -1   3  -4     2201.30     2083.96     67.12 o 
   0   3  -4     4024.68     3945.44    105.02 o 
   1   3  -4     4333.26     4261.98    112.08 o 
   2   3  -4     3561.45     3419.50    115.73 o 
   3   3  -4      945.89      973.98     36.08 o 
  -3   4  -4     1532.62     1506.42     49.36 o 
  -2   4  -4      282.64      282.19     13.60 o 
  -1   4  -4     2638.37     2685.52     79.83 o 
   0   4  -4      410.96      446.70     19.95 o 
   1   4  -4     1320.40     1315.16     43.49 o 
   2   4  -4       11.03        7.28      7.96 o 
   3   4  -4      865.89      928.05     33.32 o 
   4   4  -4      861.17      865.03     38.41 o 
  -4   5  -4     1455.57     1469.21     56.26 o 
  -3   5  -4      332.03      310.14     19.36 o 
  -2   5  -4      249.85      233.23     12.69 o 
  -1   5  -4      593.19      629.85     26.38 o 
   0   5  -4      299.37      310.91     15.27 o 
   1   5  -4       62.09       52.25      9.14 o 
   2   5  -4     1780.22     1664.99     59.56 o 
   3   5  -4     1759.09     1793.82     59.63 o 
   4   5  -4     1716.31     1671.89     59.39 o 
   5   5  -4     2328.46     2304.59     76.12 o 
  -5   6  -4      814.10      807.95     36.75 o 
  -4   6  -4     1040.97     1055.69     39.33 o 
  -3   6  -4     1337.16     1282.79     46.06 o 
  -2   6  -4      415.95      382.64     19.25 o 
  -1   6  -4      227.09      204.25     16.12 o 
   0   6  -4      503.02      497.49     35.51 o 
   1   6  -4      237.38      238.61     19.19 o 
   2   6  -4      719.43      712.74     26.69 o 
   3   6  -4     1062.58     1087.21     45.84 o 
   4   6  -4     1838.93     1801.45     57.64 o 
   5   6  -4     7858.98     7845.18    233.10 o 
   6   6  -4      967.48      974.46     43.68 o 
  -6   7  -4      494.03      494.02     37.83 o 
  -5   7  -4      658.43      678.86     39.10 o 
  -4   7  -4      577.24      558.89     34.52 o 
  -3   7  -4      538.35      533.54     28.82 o 
  -2   7  -4      429.97      396.24     24.87 o 
  -1   7  -4      691.83      700.08     30.86 o 
   0   7  -4       68.11       47.13     12.40 o 
   1   7  -4      256.44      243.61     23.02 o 
   2   7  -4     1275.27     1243.57     47.04 o 
   3   7  -4      569.09      578.39     26.27 o 
   4   7  -4      781.75      755.53     31.08 o 
   5   7  -4     1415.30     1418.08     54.94 o 
   6   7  -4      595.70      639.40     42.32 o 
   7   7  -4     2435.84     2708.39    116.17 o 
  -7   8  -4      569.66      621.16     53.63 o 
  -6   8  -4      437.35      443.53     51.54 o 
  -5   8  -4      518.44      515.66     30.80 o 
  -4   8  -4      155.82      159.42     18.37 o 
  -3   8  -4      501.50      510.87     26.64 o 
  -2   8  -4      295.36      306.80     20.52 o 
  -1   8  -4      393.24      358.23     23.05 o 
   0   8  -4      190.46      193.47     17.54 o 
   1   8  -4      920.99      934.21     42.16 o 
   2   8  -4      871.64      849.09     36.48 o 
   3   8  -4      273.29      273.08     25.54 o 
   4   8  -4     2380.12     2390.05    110.13 o 
   5   8  -4      690.99      673.38     46.22 o 
   6   8  -4      920.37      989.00     57.26 o 
   7   8  -4      198.74      214.65     36.88 o 
   8   8  -4       91.97       82.45     37.56 o 
  -8   9  -4      152.54      157.98     51.65 o 
  -7   9  -4       52.46       60.32     32.01 o 
  -6   9  -4      249.99      255.16     31.70 o 
  -5   9  -4       58.62       60.34     29.69 o 
  -4   9  -4      171.63      125.39     24.11 o 
  -3   9  -4      232.33      255.39     21.82 o 
  -2   9  -4       35.21       49.37     18.73 o 
  -1   9  -4      127.36      126.77     18.59 o 
   0   9  -4      331.22      339.39     22.55 o 
   1   9  -4      325.72      317.43     23.96 o 
   2   9  -4      352.06      356.04     32.47 o 
   3   9  -4       14.24      -10.07     26.08 o 
   4   9  -4      851.40      873.01     71.40 o 
   5   9  -4       96.80       73.27     30.91 o 
   6   9  -4      224.11      249.16     32.89 o 
   7   9  -4      196.89      211.20     37.62 o 
   8   9  -4       40.42       18.82     36.41 o 
   9   9  -4        2.93       18.86     59.83 o 
  -9  10  -4       43.47       77.41    106.61 o 
  -8  10  -4      261.81      200.65     40.48 o 
  -7  10  -4      150.92      122.06     36.26 o 
  -6  10  -4      256.51      242.23     38.85 o 
  -5  10  -4      193.41      176.29     33.62 o 
  -4  10  -4       70.46       59.92     29.55 o 
  -3  10  -4       68.21       43.74     24.08 o 
  -2  10  -4      295.56      312.43     31.17 o 
  -1  10  -4      415.84      429.67     34.55 o 
   0  10  -4       15.15        6.94     23.03 o 
   1  10  -4       98.13       89.88     30.07 o 
   2  10  -4      169.32      200.27     34.21 o 
   3  10  -4       56.65       63.27     27.93 o 
   4  10  -4       81.96       36.73     31.75 o 
   5  10  -4       79.30       72.04     36.68 o 
   6  10  -4       46.87       79.70     41.15 o 
   7  10  -4      137.16      111.20     39.32 o 
   8  10  -4        0.78      -13.60     52.27 o 
   9  10  -4       90.73       18.08     76.02 o 
  -7  11  -4        1.63      -40.19     40.19 o 
  -6  11  -4      204.00      174.90     46.20 o 
  -5  11  -4      130.96      108.40     42.22 o 
  -4  11  -4      186.18      149.77     35.91 o 
  -3  11  -4        9.06      -37.80     39.66 o 
  -2  11  -4      615.47      622.62     61.68 o 
  -1  11  -4      952.62     1057.22    110.79 o 
   0  11  -4      389.43      413.28     43.76 o 
   1  11  -4      193.94      219.28     34.44 o 
   2  11  -4      197.20      228.86     42.56 o 
   3  11  -4      137.45       73.77     34.48 o 
   4  11  -4       55.81       46.15     32.88 o 
   5  11  -4       29.38       13.64     35.46 o 
   6  11  -4        9.81      -36.88     40.07 o 
   7  11  -4       42.05      -13.45     38.18 o 
  -6  12  -4        5.17       -6.12     42.44 o 
  -5  12  -4      194.95      153.73     47.86 o 
  -4  12  -4      201.09      197.88     52.84 o 
  -3  12  -4       19.74      -42.90     53.36 o 
  -2  12  -4      155.76      223.18     46.80 o 
  -1  12  -4      330.96      308.85     46.11 o 
   0  12  -4      202.71      169.57     48.28 o 
   1  12  -4      505.75      551.91     92.82 o 
   2  12  -4       74.45       65.56     41.27 o 
   3  12  -4      111.49      102.56     41.34 o 
   4  12  -4      136.96      132.55     39.45 o 
   5  12  -4       55.64        7.92     39.20 o 
   6  12  -4       11.37        7.86     41.93 o 
  -3  13  -4      143.57      138.81     59.83 o 
  -2  13  -4      165.11      244.37     60.69 o 
  -1  13  -4      174.39      188.31     59.39 o 
   0  13  -4        5.57      -33.96     45.83 o 
   1  13  -4       19.67      -32.25     51.99 o 
   2  13  -4        8.26      -21.90     65.83 o 
   3  13  -4      107.45      101.95     49.47 o 
   0   1  -3     6107.56     5912.07    147.60 o 
   1   1  -3    11528.76    11563.21    343.96 o 
  -1   2  -3     1948.65     1874.30     46.18 o 
   0   2  -3     2537.23     2464.94     65.12 o 
   1   2  -3     4894.73     4687.05    118.25 o 
   2   2  -3     8004.30     7757.08    177.56 o 
  -2   3  -3     5335.15     5145.52    157.26 o 
  -1   3  -3     6826.84     6655.36    152.55 o 
   0   3  -3     3453.77     3340.95     79.99 o 
   1   3  -3      463.18      488.48     15.49 o 
   2   3  -3     8403.11     8255.91    263.32 o 
   3   3  -3     7716.02     7710.06    249.46 o 
  -3   4  -3     8295.34     8394.16    244.31 o 
  -2   4  -3     7306.69     7140.20    214.05 o 
  -1   4  -3     1617.65     1713.23     63.50 o 
   0   4  -3     5747.13     5839.67    164.32 o 
   1   4  -3     5634.91     5521.09    173.51 o 
   2   4  -3     5172.74     5211.21    183.70 o 
   3   4  -3     1873.61     1819.84     54.35 o 
   4   4  -3     1990.83     1864.88     56.68 o 
  -4   5  -3     1226.27     1272.24     44.06 o 
  -3   5  -3       49.97       54.59     11.74 o 
  -2   5  -3      971.98      967.70     36.24 o 
  -1   5  -3     1383.25     1407.20     42.94 o 
   0   5  -3      485.80      485.39     17.57 o 
   1   5  -3     1411.65     1427.70     51.36 o 
   2   5  -3      915.25      917.52     34.22 o 
   3   5  -3     5134.08     5174.07    165.75 o 
   4   5  -3     1584.99     1605.36     51.17 o 
   5   5  -3      922.26      933.98     34.50 o 
  -5   6  -3      789.20      803.82     34.21 o 
  -4   6  -3     2428.48     2557.89     80.40 o 
  -3   6  -3     2462.89     2576.82     81.84 o 
  -2   6  -3      453.00      443.59     21.66 o 
  -1   6  -3      378.93      399.23     24.60 o 
   0   6  -3      287.03      309.84     24.94 o 
   1   6  -3     1366.53     1413.14     53.69 o 
   2   6  -3        2.71       20.60     10.05 o 
   3   6  -3     1130.79     1140.95     42.60 o 
   4   6  -3     1592.77     1547.42     61.36 o 
   5   6  -3      695.84      718.13     31.88 o 
   6   6  -3      623.57      591.31     31.90 o 
  -6   7  -3       15.31       11.71     21.33 o 
  -5   7  -3      341.92      308.63     22.01 o 
  -4   7  -3      973.29     1021.75     41.12 o 
  -3   7  -3     2204.39     2189.87     75.36 o 
  -2   7  -3     2444.95     2553.61     82.98 o 
  -1   7  -3      425.80      458.11     24.07 o 
   0   7  -3        9.82        7.53     12.47 o 
   1   7  -3     1409.45     1418.42     56.24 o 
   2   7  -3     1194.10     1200.28     42.67 o 
   3   7  -3      228.65      191.33     13.74 o 
   4   7  -3      238.11      213.13     15.51 o 
   5   7  -3      252.92      249.41     24.82 o 
   6   7  -3      112.06       77.30     25.84 o 
   7   7  -3       26.64       50.28     30.68 o 
  -7   8  -3      187.68      172.83     30.82 o 
  -6   8  -3      153.36      161.77     27.57 o 
  -5   8  -3     1425.27     1434.64     51.82 o 
  -4   8  -3       89.06       67.11     17.56 o 
  -3   8  -3      227.58      236.71     20.38 o 
  -2   8  -3     2048.45     2161.49     70.71 o 
  -1   8  -3     1291.98     1345.08     51.26 o 
   0   8  -3      920.64      900.65     38.67 o 
   1   8  -3      682.78      683.30     34.99 o 
   2   8  -3      299.84      306.89     21.24 o 
   3   8  -3     1030.29     1047.09     47.22 o 
   4   8  -3      308.34      327.67     28.11 o 
   5   8  -3      283.76      252.67     29.71 o 
   6   8  -3      230.12      258.04     46.20 o 
   7   8  -3       73.00       40.86     36.22 o 
   8   8  -3      274.97      287.88     33.58 o 
  -8   9  -3      299.27      303.81     41.29 o 
  -7   9  -3       46.39       49.53     29.85 o 
  -6   9  -3      141.50      129.63     30.95 o 
  -5   9  -3      359.06      393.50     32.99 o 
  -4   9  -3      251.01      230.63     21.93 o 
  -3   9  -3     1503.31     1577.27     59.16 o 
  -2   9  -3      971.39     1018.95     45.58 o 
  -1   9  -3      115.19      101.59     20.01 o 
   0   9  -3     1487.62     1523.94     57.07 o 
   1   9  -3      666.29      680.39     59.06 o 
   2   9  -3      564.40      598.27     35.57 o 
   3   9  -3     1068.41     1012.04     56.97 o 
   4   9  -3      112.01      105.79     26.54 o 
   5   9  -3      314.61      355.07     44.27 o 
   6   9  -3      886.87      912.31     84.77 o 
   7   9  -3      142.87      102.96     35.59 o 
   8   9  -3      198.55      206.12     44.21 o 
   9   9  -3      212.77      184.12     44.30 o 
  -9  10  -3       36.59       17.71     55.80 o 
  -8  10  -3       47.65       20.10     45.71 o 
  -7  10  -3       28.87       18.99     34.84 o 
  -6  10  -3       72.83       81.66     32.21 o 
  -5  10  -3       61.78       10.01     29.63 o 
  -4  10  -3      488.92      460.52     46.33 o 
  -3  10  -3     1059.04     1093.00     52.19 o 
  -2  10  -3      120.13      122.55     21.78 o 
  -1  10  -3       92.33       58.99     20.91 o 
   0  10  -3      470.01      458.39     29.30 o 
   1  10  -3      207.29      245.65     31.24 o 
   2  10  -3      505.68      530.34     44.04 o 
   3  10  -3      153.12      171.02     35.75 o 
   4  10  -3      158.67      113.63     31.64 o 
   5  10  -3      380.54      432.25     40.42 o 
   6  10  -3      317.43      373.88     48.56 o 
   7  10  -3      216.30      184.54     49.17 o 
   8  10  -3      236.73      242.11     46.72 o 
   9  10  -3       83.45       69.90     63.23 o 
  -7  11  -3        8.67      -50.20     50.20 o 
  -6  11  -3      206.18      109.92     42.54 o 
  -5  11  -3      301.31      246.89     60.84 o 
  -4  11  -3       18.63      -35.42     35.42 o 
  -3  11  -3       98.69       42.36     32.11 o 
  -2  11  -3       83.37       67.96     43.89 o 
  -1  11  -3      133.83      102.06     27.98 o 
   0  11  -3       49.39        6.74     29.48 o 
   1  11  -3      204.21      236.06     35.31 o 
   2  11  -3      523.28      554.42     68.14 o 
   3  11  -3      235.93      183.00     41.80 o 
   4  11  -3      121.83       83.45     37.74 o 
   5  11  -3      141.30      170.41     38.68 o 
   6  11  -3       74.44       87.01     44.35 o 
   7  11  -3      182.67      185.70     45.38 o 
  -6  12  -3       24.86      -43.23     43.23 o 
  -5  12  -3      349.77      379.30     59.78 o 
  -4  12  -3      126.67       63.06     52.39 o 
  -3  12  -3      124.80       80.27     72.85 o 
  -2  12  -3      148.49       92.68     57.01 o 
  -1  12  -3       69.75       16.14     43.75 o 
   0  12  -3       58.71       -8.94     45.05 o 
   1  12  -3      125.33      106.49     42.84 o 
   2  12  -3      149.64      143.09     50.56 o 
   3  12  -3       47.93      -12.25     36.31 o 
   4  12  -3       57.24       49.26     37.97 o 
   5  12  -3      164.85      133.49     41.77 o 
   6  12  -3       46.57       15.90     51.09 o 
  -3  13  -3      117.16      189.12     82.04 o 
  -2  13  -3       99.41       39.52     49.59 o 
  -1  13  -3        1.04      -47.25     47.25 o 
   0  13  -3       61.07      -29.77     45.81 o 
   1  13  -3       15.70      -22.50     43.29 o 
   2  13  -3      247.50      241.26     73.73 o 
   3  13  -3      244.34      277.35     55.04 o 
   0   1  -2     7505.82     7211.38    179.27 o 
   1   1  -2    11669.29    11041.84    277.02 o 
  -1   2  -2     1298.34     1262.51     29.69 o 
   0   2  -2       22.25       21.22      2.78 o 
   1   2  -2      413.00      435.08     12.45 o 
   2   2  -2      315.81      329.26     11.29 o 
  -2   3  -2      950.88      963.34     39.53 o 
  -1   3  -2     2401.47     2285.02     49.75 o 
   0   3  -2    21382.54    20657.34    443.57 o 
   1   3  -2    12106.85    12578.00    298.96 o 
   2   3  -2       10.65        8.06      4.60 o 
   3   3  -2     2176.19     2348.11     74.05 o 
  -3   4  -2     4624.74     4844.88    143.82 o 
  -2   4  -2     2908.64     3068.12    109.03 o 
   0   4  -2     3270.14     3095.43     86.65 o 
   1   4  -2      149.94      147.53      9.30 o 
   2   4  -2     4838.77     5063.24    179.93 o 
   3   4  -2      485.54      472.62     16.84 o 
   4   4  -2      218.54      205.35     11.86 o 
  -4   5  -2      756.96      763.17     29.16 o 
  -3   5  -2     6884.35     6874.85    205.60 o 
  -2   5  -2     1792.95     1776.99     53.14 o 
  -1   5  -2     4272.85     4223.45    140.85 o 
   0   5  -2     7916.17     7849.28    262.19 o 
   1   5  -2      778.92      723.28     26.63 o 
   3   5  -2      801.31      866.43     34.03 o 
   4   5  -2      281.74      289.06     22.97 o 
   5   5  -2       39.41       30.97     11.53 o 
  -5   6  -2       93.31      162.76     55.75 o 
  -4   6  -2      166.59      197.83     20.44 o 
  -3   6  -2      650.48      776.09     44.20 o 
  -2   6  -2     1268.85     1233.24     42.46 o 
  -1   6  -2     3576.66     3426.55    107.97 o 
   0   6  -2     8468.37     8439.55    273.39 o 
   1   6  -2     7554.14     7478.64    234.25 o 
   2   6  -2     4883.38     4833.55    147.36 o 
   3   6  -2     2248.57     2340.92     90.05 o 
   4   6  -2      457.51      453.81     26.90 o 
   5   6  -2      319.46      338.90     26.94 o 
   6   6  -2      625.97      675.80     43.15 o 
  -6   7  -2      161.64      163.10     21.27 o 
  -5   7  -2       44.76       36.67     14.61 o 
  -4   7  -2     1582.19     1764.75     56.55 o 
  -3   7  -2      314.72      292.83     19.13 o 
  -2   7  -2     2178.88     2279.20     70.14 o 
  -1   7  -2     2021.16     1984.19     69.35 o 
   0   7  -2     1832.99     1848.64     63.91 o 
   1   7  -2     2429.20     2574.13     84.66 o 
   2   7  -2     2363.71     2453.16     80.63 o 
   3   7  -2        3.43       -5.12     11.48 o 
   4   7  -2     1073.53     1096.86     53.24 o 
   5   7  -2      636.86      638.95     39.66 o 
   6   7  -2       70.91       60.46     22.86 o 
   7   7  -2      355.53      381.73     32.94 o 
  -7   8  -2      100.24       86.64     30.62 o 
  -6   8  -2     1721.76     1837.49     72.41 o 
  -5   8  -2       83.24      100.76     21.02 o 
  -4   8  -2       79.31       59.82     17.32 o 
  -3   8  -2      448.32      433.06     33.41 o 
  -2   8  -2     1583.73     1653.32     59.60 o 
  -1   8  -2     3719.59     3915.98    129.53 o 
   0   8  -2     1243.17     1281.97     49.00 o 
   1   8  -2     1081.68     1118.00     43.87 o 
   2   8  -2      170.13      146.79     15.82 o 
   3   8  -2      632.38      577.55     32.31 o 
   4   8  -2      111.55      108.92     25.61 o 
   5   8  -2       68.50       11.09     24.16 o 
   6   8  -2        8.36       16.07     26.54 o 
   7   8  -2      294.59      263.24     37.71 o 
   8   8  -2       15.44       48.34     30.78 o 
  -8   9  -2      245.27      315.93     61.12 o 
  -7   9  -2      109.40      123.95     28.92 o 
  -6   9  -2      145.46      155.96     32.86 o 
  -5   9  -2      133.53      151.92     25.84 o 
  -4   9  -2      194.93      128.15     21.41 o 
  -3   9  -2      267.81      263.88     21.92 o 
  -2   9  -2       55.23       42.77     18.62 o 
  -1   9  -2     1142.41     1204.67     50.69 o 
   0   9  -2     1344.10     1453.21     55.20 o 
   1   9  -2     1254.18     1308.04     51.98 o 
   2   9  -2       26.67       15.76     21.58 o 
   3   9  -2      194.91      168.62     26.56 o 
   4   9  -2       13.10        0.42     23.15 o 
   5   9  -2      372.10      344.83     47.55 o 
   6   9  -2      147.21      124.19     30.57 o 
   7   9  -2       13.68       -6.75     33.48 o 
   8   9  -2       45.94       40.43     33.85 o 
   9   9  -2      179.52      234.29     56.19 o 
  -9  10  -2      140.86      147.40     68.18 o 
  -8  10  -2      110.49       54.29     50.52 o 
  -7  10  -2      736.88      813.54     75.64 o 
  -6  10  -2      711.66      749.58     73.31 o 
  -5  10  -2      226.42      227.58     36.49 o 
  -4  10  -2      234.14      214.58     29.37 o 
  -3  10  -2      173.85      166.39     31.31 o 
  -2  10  -2      990.40      972.50     43.71 o 
  -1  10  -2       37.06       -5.58     20.75 o 
   0  10  -2       48.56        0.00     22.89 o 
   1  10  -2      193.37      146.54     26.81 o 
   2  10  -2       25.89       98.50     38.42 o 
   3  10  -2      140.88      127.44     33.79 o 
   4  10  -2        5.81      -32.08     32.08 o 
   5  10  -2      452.96      504.94     43.98 o 
   6  10  -2       76.34      106.81     35.86 o 
   7  10  -2       39.05        6.48     38.66 o 
   8  10  -2       50.91       40.06     40.28 o 
   9  10  -2       41.52      -15.04     53.61 o 
  -8  11  -2       23.30      -27.89     67.11 o 
  -7  11  -2      310.62      392.15     79.49 o 
  -6  11  -2       98.77       82.69     40.55 o 
  -5  11  -2      338.07      359.66     42.46 o 
  -4  11  -2      282.39      254.20     45.06 o 
  -3  11  -2      114.11       65.27     28.54 o 
  -2  11  -2       24.37      -20.75     23.91 o 
  -1  11  -2       43.31       20.92     29.54 o 
   0  11  -2      558.39      556.75     55.81 o 
   1  11  -2      249.85      280.41     39.03 o 
   2  11  -2      395.87      411.85     56.39 o 
   3  11  -2       62.97       87.56     35.99 o 
   4  11  -2      184.59      140.74     48.08 o 
   5  11  -2      254.63      207.76     44.44 o 
   6  11  -2       59.76       33.66     40.17 o 
   7  11  -2      122.59       99.83     39.58 o 
   8  11  -2       13.77       51.21     51.61 o 
  -6  12  -2        6.29      -44.76     44.76 o 
  -5  12  -2      192.34      165.66     39.37 o 
  -4  12  -2      111.68      218.59     41.84 o 
  -3  12  -2       60.52       22.68     44.03 o 
  -2  12  -2       46.61      -23.47     63.35 o 
  -1  12  -2       86.64       44.03     51.52 o 
   0  12  -2       19.95       23.81     34.83 o 
   1  12  -2       43.21       -4.56     38.40 o 
   2  12  -2       75.21       92.64     36.37 o 
   3  12  -2       70.78       46.78     52.52 o 
   4  12  -2      343.19      311.23     53.46 o 
   5  12  -2      186.93      181.19     42.70 o 
   6  12  -2      258.42      277.48     50.37 o 
  -4  13  -2       64.28       68.51     59.05 o 
  -3  13  -2        0.94       41.03     70.01 o 
  -2  13  -2        2.05      -50.82     52.49 o 
  -1  13  -2       45.49      -11.21     67.50 o 
   0  13  -2       38.93      -55.81     55.81 o 
   1  13  -2      160.76      163.33     54.17 o 
   2  13  -2      131.76      110.72     58.01 o 
   3  13  -2      135.11      120.05     54.65 o 
   4  13  -2      106.82      108.82     45.52 o 
   0   1  -1     2866.15     2070.09     52.47 o 
  -1   2  -1     1802.91     1816.80     56.25 o 
   0   2  -1      595.16      561.50     13.32 o 
   1   2  -1     9879.92     9841.51    248.03 o 
   2   2  -1    21110.79    19950.27    446.04 o 
  -2   3  -1    11051.58    10746.56    236.13 o 
  -1   3  -1     1314.89     1229.85     25.62 o 
   0   3  -1     3900.51     3977.34     87.30 o 
   1   3  -1    17281.93    18189.12    406.16 o 
   2   3  -1      470.59      867.62     89.00 o 
   3   3  -1     8330.75     8447.36    249.80 o 
  -3   4  -1     7347.82     7531.32    225.85 o 
  -2   4  -1     6021.93     5960.09    167.25 o 
  -1   4  -1      680.68      689.52     19.37 o 
   0   4  -1      766.37      774.87     21.05 o 
   1   4  -1     7062.94     6956.88    194.32 o 
   2   4  -1     2196.16     2198.83     70.03 o 
   3   4  -1     5770.06     5991.52    200.38 o 
   4   4  -1      926.58      810.71     32.12 o 
  -4   5  -1      466.68      503.13     23.83 o 
  -3   5  -1     1198.68     1195.20     40.08 o 
  -2   5  -1     1644.82     1823.73     52.50 o 
  -1   5  -1     1171.02     1298.92     53.07 o 
   0   5  -1     1424.54     1429.81     47.63 o 
   1   5  -1      828.72      875.21     29.58 o 
   2   5  -1     6543.67     6845.79    201.68 o 
   3   5  -1    11202.51    11029.42    449.62 o 
   4   5  -1      669.72      598.08     30.90 o 
   5   5  -1      372.65      449.54     38.38 o 
  -5   6  -1     1697.64     1894.81     63.68 o 
  -4   6  -1     2007.56     2209.93     65.91 o 
  -3   6  -1     4334.02     4519.42    130.72 o 
  -2   6  -1      205.48      217.48     13.99 o 
  -1   6  -1       99.26       95.30     13.08 o 
   0   6  -1     1306.15     1423.01     70.34 o 
   1   6  -1      750.38      692.62     25.25 o 
   2   6  -1      593.92      615.16     25.97 o 
   3   6  -1      319.68      330.63     23.16 o 
   4   6  -1       91.08       99.68     18.55 o 
   5   6  -1      469.26      565.37     36.50 o 
   6   6  -1      159.88      166.11     27.29 o 
  -6   7  -1       68.58       67.06     22.96 o 
  -5   7  -1      333.01      324.26     20.58 o 
  -4   7  -1     1679.94     1841.59     58.10 o 
  -3   7  -1     1186.05     1162.32     40.13 o 
  -2   7  -1     2297.38     2387.39     79.22 o 
  -1   7  -1      596.25      665.94     50.33 o 
   0   7  -1      683.06      819.73     37.83 o 
   1   7  -1     1264.28     1293.60     46.96 o 
   2   7  -1      595.49      616.87     33.13 o 
   3   7  -1      687.82      689.60     34.11 o 
   4   7  -1      487.78      532.04     37.23 o 
   5   7  -1       61.83       87.43     24.04 o 
   6   7  -1      291.58      314.94     28.96 o 
   7   7  -1      233.30      366.33     56.29 o 
  -7   8  -1       84.25       55.76     23.59 o 
  -6   8  -1      130.44      131.33     22.85 o 
  -5   8  -1      108.14      120.11     22.84 o 
  -4   8  -1      770.78      815.55     37.32 o 
  -3   8  -1      371.49      383.50     25.68 o 
  -2   8  -1     2288.02     2382.00     83.21 o 
  -1   8  -1      223.56      232.73     20.04 o 
   0   8  -1      521.51      483.40     28.22 o 
   1   8  -1      612.84      619.35     32.93 o 
   2   8  -1      211.41      208.37     18.52 o 
   3   8  -1     1799.71     1903.18     70.02 o 
   4   8  -1     1391.59     1577.20     67.80 o 
   5   8  -1      190.49      173.84     28.87 o 
   6   8  -1      176.74      186.43     26.82 o 
   7   8  -1      289.36      316.77     37.19 o 
   8   8  -1      451.74      469.65     50.75 o 
  -8   9  -1      310.04      290.01     40.23 o 
  -7   9  -1       23.47       -9.88     27.79 o 
  -6   9  -1      274.93      256.92     30.02 o 
  -5   9  -1      980.24      999.77     47.58 o 
  -4   9  -1      288.19      270.90     28.42 o 
  -3   9  -1     1592.47     1719.62     65.18 o 
  -2   9  -1     1112.21     1158.24     48.94 o 
  -1   9  -1      183.29      180.52     20.94 o 
   0   9  -1      939.41      972.43     40.40 o 
   1   9  -1      335.39      363.05     31.96 o 
   2   9  -1      522.83      497.58     35.24 o 
   3   9  -1      744.02      713.80     37.68 o 
   4   9  -1      132.04      121.28     29.38 o 
   5   9  -1      537.64      540.53     35.22 o 
   6   9  -1      177.26      208.30     36.57 o 
   7   9  -1      153.89      154.54     35.49 o 
   8   9  -1      442.73      488.39     71.23 o 
   9   9  -1      243.80      218.32     41.28 o 
  -9  10  -1       14.63      -42.78     42.78 o 
  -8  10  -1       64.14       42.09     51.53 o 
  -7  10  -1      119.03      139.24     43.50 o 
  -6  10  -1       52.25       50.81     33.19 o 
  -5  10  -1      214.08      204.44     34.55 o 
  -4  10  -1      156.29      135.05     27.60 o 
  -3  10  -1      528.20      507.20     35.48 o 
  -2  10  -1      116.16      102.38     23.10 o 
  -1  10  -1      696.63      672.22     50.45 o 
   0  10  -1      322.24      295.84     29.58 o 
   1  10  -1      121.14       95.79     25.78 o 
   2  10  -1     2117.44     2301.92     93.74 o 
   3  10  -1      675.41      678.23     42.06 o 
   4  10  -1      139.08      132.78     33.37 o 
   5  10  -1      896.24      956.81     66.85 o 
   6  10  -1      423.38      447.66     48.06 o 
   7  10  -1      207.79      199.66     46.43 o 
   8  10  -1      480.18      545.16     74.18 o 
   9  10  -1       87.04       59.83     67.21 o 
  -8  11  -1        8.81      -56.30     90.41 o 
  -7  11  -1      125.26       54.52     61.43 o 
  -6  11  -1      249.14      271.52     49.42 o 
  -5  11  -1       85.70       68.82     34.89 o 
  -4  11  -1       93.33       96.04     33.81 o 
  -3  11  -1       19.06       14.07     25.61 o 
  -2  11  -1       25.71      -21.90     21.90 o 
  -1  11  -1       27.26       25.83     29.02 o 
   0  11  -1       37.24       50.15     27.29 o 
   1  11  -1      221.41      241.27     34.40 o 
   2  11  -1      104.18      124.50     34.54 o 
   3  11  -1      316.43      333.24     41.96 o 
   4  11  -1      189.13      195.92     40.12 o 
   5  11  -1      287.98      323.73     56.94 o 
   6  11  -1      144.27      144.99     39.78 o 
   7  11  -1       95.23       63.52     49.51 o 
   8  11  -1      277.10      274.20     55.42 o 
  -6  12  -1       93.93       -3.98     66.23 o 
  -5  12  -1      212.27      175.78     42.79 o 
  -4  12  -1      710.82      723.41     83.95 o 
  -3  12  -1      106.09       77.38     34.81 o 
  -2  12  -1        2.61       34.28     61.89 o 
  -1  12  -1      140.16       33.21     59.64 o 
   0  12  -1       32.87        2.82     34.88 o 
   1  12  -1      262.58      264.78     40.71 o 
   2  12  -1      178.40      147.65     40.58 o 
   3  12  -1      123.04      131.12     40.14 o 
   4  12  -1       12.18        2.44     33.69 o 
   5  12  -1      113.58       98.85     47.75 o 
   6  12  -1       87.57      100.16     49.59 o 
  -4  13  -1      125.88      121.47     57.68 o 
  -3  13  -1      107.83      139.73     79.96 o 
  -2  13  -1       59.84       24.04     58.08 o 
  -1  13  -1       14.75      -39.24     57.19 o 
   0  13  -1       41.50      -27.62     51.39 o 
   1  13  -1       26.59       -8.86     49.01 o 
   2  13  -1      147.87       63.89     58.32 o 
   3  13  -1       98.79       74.39     68.39 o 
   4  13  -1       27.79      -16.50     43.83 o 
   1   1   0     2391.68     2373.66     59.01 o 
  -1   2   0    11290.56    10816.10    250.64 o 
   0   2   0      221.71      227.27      6.67 o 
   1   2   0     6961.48     7108.65    182.52 o 
   2   2   0      206.90      249.21     13.64 o 
  -2   3   0       11.92       25.65      8.62 o 
  -1   3   0     7742.93     7556.76    170.18 o 
   0   3   0     6380.44     6385.95    139.97 o 
   1   3   0    21968.69    22310.30    499.13 o 
   2   3   0     4223.21     4418.79    109.78 o 
   3   3   0     2041.03     2231.41    127.06 o 
  -3   4   0      243.91      197.16     18.10 o 
  -1   4   0     1256.97     1321.59     33.41 o 
   0   4   0      477.80      481.62     14.45 o 
   1   4   0      829.83      873.53     32.59 o 
   2   4   0       69.28       62.67     12.57 o 
   3   4   0     2065.24     2171.16     73.63 o 
   4   4   0      328.60      368.82     20.04 o 
  -4   5   0     2028.20     2056.96     68.63 o 
  -3   5   0      130.51      122.60     16.72 o 
  -2   5   0     2209.70     2516.63     76.81 o 
  -1   5   0      391.12      507.52     22.81 o 
   0   5   0       36.79       40.82      7.63 o 
   1   5   0     1868.77     1973.36     57.05 o 
   2   5   0        5.48       13.56      9.55 o 
   3   5   0     1584.09     1720.18     66.05 o 
   4   5   0     2204.05     2132.28     81.27 o 
   5   5   0     1947.13     1889.77     73.69 o 
  -5   6   0     2239.70     2276.21     82.37 o 
  -4   6   0     3284.35     3346.22    101.77 o 
  -3   6   0     1911.89     1976.02     65.67 o 
  -2   6   0     1405.21     1412.80     46.35 o 
  -1   6   0        1.55        7.69     10.45 o 
   0   6   0     1562.94     1611.38     51.93 o 
   1   6   0      139.13      142.01     14.81 o 
   2   6   0     1620.85     1734.75     58.11 o 
   3   6   0     2216.20     2409.48     90.58 o 
   4   6   0     1882.02     1757.42     68.74 o 
   5   6   0     3042.18     3043.74    114.49 o 
   6   6   0     2926.29     2914.98    104.30 o 
  -6   7   0     1529.65     1673.75     66.37 o 
  -5   7   0       70.87       76.47     19.77 o 
  -4   7   0       38.62       41.68     15.39 o 
  -3   7   0      102.38       85.36     14.10 o 
  -2   7   0       39.78       45.42     14.52 o 
  -1   7   0       75.06       88.16     13.69 o 
   0   7   0      784.66      921.11     40.34 o 
   1   7   0     1995.33     2085.67     68.91 o 
   2   7   0     2449.18     2558.21     88.95 o 
   3   7   0      399.21      372.90     29.78 o 
   4   7   0     3650.38     4038.77    146.71 o 
   5   7   0     2891.38     3110.25    117.33 o 
   6   7   0      314.07      371.95     29.78 o 
   7   7   0     3262.37     3286.40    119.31 o 
  -7   8   0      372.26      379.80     30.06 o 
  -6   8   0      530.30      501.99     32.68 o 
  -5   8   0      940.49      900.11     49.09 o 
  -4   8   0      433.24      409.18     27.68 o 
  -3   8   0     1048.45     1077.85     45.08 o 
  -2   8   0      108.30      130.55     24.91 o 
  -1   8   0      711.86      780.65     47.08 o 
   0   8   0      263.28      255.55     23.55 o 
   1   8   0      512.34      502.87     32.58 o 
   2   8   0      410.41      428.66     24.96 o 
   3   8   0      347.06      329.92     27.72 o 
   4   8   0     1865.64     1888.97     77.21 o 
   5   8   0      335.23      316.44     30.26 o 
   6   8   0      284.55      332.23     30.53 o 
   7   8   0      567.32      620.13     46.26 o 
   8   8   0      227.63      288.83     49.37 o 
  -8   9   0      374.03      358.59     46.15 o 
  -7   9   0      108.49      117.66     39.98 o 
  -6   9   0        3.12      -10.17     23.91 o 
  -5   9   0      360.00      384.87     28.61 o 
  -4   9   0        0.84       -0.46     18.01 o 
  -3   9   0      197.65      248.23     22.59 o 
  -2   9   0        3.14       14.73     16.56 o 
  -1   9   0        5.70      -17.04     17.04 o 
   0   9   0      377.52      424.17     41.12 o 
   1   9   0      239.08      237.75     26.72 o 
   2   9   0      284.78      275.27     33.61 o 
   3   9   0        7.39        4.42     23.05 o 
   4   9   0      363.29      378.42     41.83 o 
   5   9   0      543.70      578.87     42.70 o 
   6   9   0      987.92     1094.23     72.32 o 
   7   9   0       86.07       90.92     35.08 o 
   8   9   0       29.51       -1.62     64.41 o 
   9   9   0        1.01      -34.87     50.65 o 
  -9  10   0       20.20       49.96     57.90 o 
  -8  10   0      136.64      166.38     68.05 o 
  -7  10   0      549.19      610.02     67.16 o 
  -6  10   0      283.32      317.09     37.35 o 
  -5  10   0       86.30       41.76     25.69 o 
  -4  10   0      155.90      184.72     35.43 o 
  -3  10   0      400.52      384.53     28.12 o 
  -2  10   0       39.74       62.97     22.34 o 
  -1  10   0      511.09      502.48     42.31 o 
   0  10   0      301.02      282.00     26.10 o 
   1  10   0       73.77       52.61     26.39 o 
   2  10   0      248.66      316.33     33.96 o 
   3  10   0      137.92       91.76     29.18 o 
   4  10   0        3.56      -31.13     31.13 o 
   5  10   0       84.39       62.56     31.21 o 
   6  10   0      175.82      211.82     54.74 o 
   7  10   0       66.65       44.83     39.47 o 
   8  10   0        0.58       27.03     58.00 o 
   9  10   0      163.60      109.57     53.33 o 
  -8  11   0        0.95      -19.13     55.12 o 
  -7  11   0        2.27      -24.59     68.27 o 
  -6  11   0      138.64      125.91     52.55 o 
  -5  11   0       12.77       -7.45     31.70 o 
  -4  11   0        1.39       -5.87     24.73 o 
  -3  11   0       27.72       23.97     23.91 o 
  -2  11   0      579.03      544.68     44.94 o 
  -1  11   0     1920.35     2021.55     83.43 o 
   0  11   0      439.10      441.05     41.91 o 
   1  11   0        7.07      -19.07     30.06 o 
   2  11   0      323.06      350.38     36.36 o 
   3  11   0       37.27        0.20     35.15 o 
   4  11   0       69.17       44.23     39.33 o 
   5  11   0       92.11       71.70     36.38 o 
   6  11   0        1.85      -29.11     35.37 o 
   7  11   0       69.84       32.50     45.43 o 
   8  11   0       27.61      -63.05     88.53 o 
  -6  12   0       10.15      -53.55     64.18 o 
  -5  12   0       39.91       23.10     35.43 o 
  -4  12   0       66.45      110.38     36.22 o 
  -3  12   0      109.29       65.91     34.67 o 
  -2  12   0      278.04      218.74     39.35 o 
  -1  12   0      120.84      143.39     36.30 o 
   0  12   0      298.09      318.05     57.11 o 
   1  12   0      552.69      609.73     49.20 o 
   2  12   0       32.19       -8.89     52.18 o 
   3  12   0       57.92       11.95     47.34 o 
   4  12   0      152.03      114.11     54.46 o 
   5  12   0        8.72      -35.88     35.88 o 
   6  12   0       40.64       -0.38     58.60 o 
  -4  13   0      205.36      255.04     60.56 o 
  -3  13   0       82.63      105.18     68.56 o 
  -2  13   0      175.03      213.97     55.53 o 
  -1  13   0      443.10      491.25     56.58 o 
   0  13   0       75.93      -19.52     49.61 o 
   1  13   0        8.45      -14.34     62.15 o 
   2  13   0        1.71      -14.13     60.09 o 
   3  13   0       67.34       39.76     45.87 o 
   4  13   0      175.34      146.84     65.32 o 
   0   1   1     2444.91     1589.87    178.92 o 
   1   1   1      728.73      715.73     17.87 o 
  -1   2   1     2503.41     2401.42     60.90 o 
   0   2   1      404.38      393.36     11.65 o 
   1   2   1     9502.41     9398.55    238.09 o 
   2   2   1    19544.40    18818.94    480.07 o 
  -2   3   1     9904.56     9711.31    237.98 o 
  -1   3   1     1037.69      963.78     26.01 o 
   0   3   1     3578.31     3633.50     84.09 o 
   1   3   1    17786.89    18140.21    437.73 o 
   2   3   1      940.76      938.60     26.58 o 
   3   3   1     9037.23     8964.22    262.55 o 
  -3   4   1     7060.78     7165.23    214.52 o 
  -2   4   1     6307.18     6083.80    158.64 o 
  -1   4   1      711.04      711.77     19.80 o 
   0   4   1      779.34      792.49     21.72 o 
   1   4   1     7255.72     7123.64    193.05 o 
   2   4   1     2274.73     2216.02     69.82 o 
   3   4   1     6902.59     7255.53    214.21 o 
   4   4   1      887.00      769.40     30.32 o 
  -4   5   1      423.05      462.18     24.89 o 
  -3   5   1     1184.94     1240.64     39.53 o 
  -2   5   1     1503.42     1522.65     48.80 o 
  -1   5   1     1311.27     1393.65     37.10 o 
   0   5   1     1539.19     1570.94     42.91 o 
   1   5   1      808.43      851.05     29.01 o 
   2   5   1     6003.33     6124.10    188.78 o 
   3   5   1    10342.64    10422.64    342.81 o 
   4   5   1      441.74      396.58     23.61 o 
   5   5   1      372.93      365.91     23.58 o 
  -5   6   1     1700.44     1818.22     69.16 o 
  -4   6   1     1893.83     1955.52     69.81 o 
  -3   6   1     3999.93     4167.32    138.10 o 
  -2   6   1      286.79      265.39     17.59 o 
  -1   6   1      122.26      114.96     19.53 o 
   0   6   1     1361.14     1434.72     48.81 o 
   1   6   1      531.63      516.87     23.79 o 
   2   6   1      729.76      682.39     24.63 o 
   3   6   1      385.24      383.69     22.81 o 
   4   6   1      177.95      182.59     20.50 o 
   5   6   1      528.04      535.46     31.15 o 
   6   6   1      134.14      210.43     26.76 o 
  -6   7   1       98.86      112.51     19.75 o 
  -5   7   1      403.12      399.51     33.65 o 
  -4   7   1     1557.90     1647.40     61.17 o 
  -3   7   1      848.14      851.55     39.29 o 
  -2   7   1     2310.88     2321.40     78.40 o 
  -1   7   1      670.20      730.37     41.46 o 
   0   7   1      712.20      746.58     33.71 o 
   1   7   1     1132.12     1157.00     47.62 o 
   2   7   1      770.84      760.23     33.72 o 
   3   7   1      925.01      907.68     35.65 o 
   4   7   1      385.94      409.30     27.98 o 
   5   7   1       81.86       89.70     21.39 o 
   6   7   1      268.51      281.06     23.13 o 
   7   7   1      271.67      256.86     28.63 o 
  -7   8   1       49.75       46.22     22.52 o 
  -6   8   1       73.43       95.78     22.99 o 
  -5   8   1      232.52      257.58     24.28 o 
  -4   8   1      727.55      703.80     41.69 o 
  -3   8   1      435.87      398.67     23.51 o 
  -2   8   1     2477.46     2523.34     83.42 o 
  -1   8   1      164.92      198.09     20.69 o 
   0   8   1      329.68      296.68     23.39 o 
   1   8   1      524.02      525.57     31.61 o 
   2   8   1      225.71      217.77     17.93 o 
   3   8   1     1943.98     1928.83     77.45 o 
   4   8   1     1451.94     1564.05     67.91 o 
   5   8   1      300.54      280.60     30.31 o 
   6   8   1      242.94      207.90     23.44 o 
   7   8   1      315.37      337.67     41.80 o 
   8   8   1      363.71      401.38     38.18 o 
  -8   9   1      285.18      320.83     42.20 o 
  -7   9   1        8.32        4.22     27.67 o 
  -6   9   1      281.88      257.93     29.69 o 
  -5   9   1     1085.54     1125.48     52.06 o 
  -4   9   1      252.79      241.72     27.08 o 
  -3   9   1     1643.06     1766.87     65.79 o 
  -2   9   1     1177.51     1234.67     52.91 o 
  -1   9   1      243.40      218.67     22.04 o 
   0   9   1      931.84      935.40     52.45 o 
   1   9   1      395.21      412.25     30.44 o 
   2   9   1      543.00      563.83     35.01 o 
   3   9   1      549.63      517.51     37.12 o 
   4   9   1       91.21       69.69     29.03 o 
   5   9   1      415.71      423.93     34.70 o 
   6   9   1      193.84      225.41     33.39 o 
   7   9   1      177.77      169.69     31.43 o 
   8   9   1      516.23      499.71     57.11 o 
   9   9   1      267.57      262.26     48.20 o 
  -9  10   1        2.15      -48.49     48.49 o 
  -8  10   1       62.22       29.83     44.85 o 
  -7  10   1      130.44      197.46     61.56 o 
  -6  10   1       87.15       58.92     30.97 o 
  -5  10   1      203.56      145.24     31.13 o 
  -4  10   1      148.05      113.19     27.44 o 
  -3  10   1      603.47      560.43     31.81 o 
  -2  10   1      108.72       97.54     22.32 o 
  -1  10   1      648.80      627.86     32.32 o 
   0  10   1      431.44      417.36     39.45 o 
   1  10   1      197.11      165.09     27.47 o 
   2  10   1     2175.52     2303.62     94.67 o 
   3  10   1      699.01      733.74     43.25 o 
   4  10   1       74.17       38.12     30.67 o 
   5  10   1      745.65      730.75     56.76 o 
   6  10   1      401.14      445.55     47.38 o 
   7  10   1      195.80      158.05     43.38 o 
   8  10   1      499.17      534.50     72.64 o 
   9  10   1       88.55      126.52     68.00 o 
  -8  11   1       16.89      -81.00     81.00 o 
  -7  11   1      111.90      142.35     47.21 o 
  -6  11   1      221.56      259.45     48.70 o 
  -5  11   1       68.03       55.43     30.79 o 
  -4  11   1      145.36      125.62     30.16 o 
  -3  11   1       42.29       27.15     26.28 o 
  -2  11   1       11.67      -23.71     23.71 o 
  -1  11   1       10.07       10.72     30.51 o 
   0  11   1       46.95       44.36     31.05 o 
   1  11   1      177.44       99.96     30.27 o 
   2  11   1       61.86       83.71     46.95 o 
   3  11   1      401.82      441.87     38.85 o 
   4  11   1      221.59      205.42     43.20 o 
   5  11   1      331.69      282.83     50.95 o 
   6  11   1      160.42      149.09     73.22 o 
   7  11   1      115.34       60.84     43.86 o 
   8  11   1      250.27      265.28     49.16 o 
  -6  12   1      114.95      103.47     44.23 o 
  -5  12   1      164.77      175.70     42.44 o 
  -4  12   1      706.54      732.05     57.51 o 
  -3  12   1       89.75       56.84     30.11 o 
  -2  12   1        8.98      -16.04     33.19 o 
  -1  12   1      139.68      121.80     35.12 o 
   0  12   1       18.13      -33.43     33.43 o 
   1  12   1      302.28      331.55     41.72 o 
   2  12   1      177.22      152.77     43.73 o 
   3  12   1      140.97      138.47     50.56 o 
   4  12   1        4.44      -10.46     38.73 o 
   5  12   1       91.01       68.59     43.28 o 
   6  12   1       70.88       36.57     56.87 o 
  -4  13   1      169.66      195.13     97.41 o 
  -3  13   1      124.95      129.98     56.45 o 
  -2  13   1       58.91       36.59     44.83 o 
  -1  13   1       17.92       -8.47     44.81 o 
   0  13   1       52.06      -45.55     45.55 o 
   1  13   1       18.69       19.28     39.36 o 
   2  13   1      118.35       91.21     46.50 o 
   3  13   1      109.33      122.16     47.77 o 
   4  13   1       24.83       13.86     59.57 o 
   0   1   2     7590.32     7245.95    219.17 o 
   1   1   2    11704.95    11192.59    301.08 o 
  -1   2   2     1244.16     1203.78     30.72 o 
   0   2   2       49.96       51.72      3.20 o 
   1   2   2      489.65      500.52     13.63 o 
   2   2   2      334.09      347.14     10.63 o 
  -2   3   2     1346.44     1340.73     30.06 o 
  -1   3   2     1959.95     1886.91     49.54 o 
   0   3   2    20489.92    19869.25    469.84 o 
   1   3   2    11935.53    11842.79    282.67 o 
   2   3   2       22.15       16.97      5.64 o 
   3   3   2     2358.53     2363.88     70.13 o 
  -3   4   2     4468.70     4422.31    144.65 o 
  -2   4   2     3654.28     3772.61     93.59 o 
  -1   4   2     1530.76     1519.05     39.13 o 
   0   4   2     3281.58     3154.10     80.54 o 
   1   4   2       84.10       77.63      7.14 o 
   2   4   2     5691.03     5844.83    159.45 o 
   3   4   2      457.29      413.57     20.66 o 
   4   4   2      210.64      184.42     12.50 o 
  -4   5   2      737.80      748.83     29.92 o 
  -3   5   2     6554.03     6444.40    195.14 o 
  -2   5   2     1801.15     1763.02     51.74 o 
  -1   5   2     4688.95     4648.73    120.27 o 
   0   5   2     8495.34     8696.18    221.74 o 
   1   5   2      756.86      725.02     25.54 o 
   2   5   2      424.40      436.78     19.26 o 
   3   5   2      697.61      736.68     29.60 o 
   4   5   2      306.56      313.40     18.01 o 
   5   5   2       40.35       44.54     12.50 o 
  -5   6   2       92.33       93.15     16.94 o 
  -4   6   2      205.79      256.42     20.90 o 
  -3   6   2     1082.81     1037.86     59.15 o 
  -2   6   2     1119.76     1137.78     39.85 o 
  -1   6   2     3458.20     3298.49    108.13 o 
   0   6   2     7934.40     7838.09    240.14 o 
   1   6   2     7438.46     7659.24    222.47 o 
   2   6   2     4683.59     4621.37    139.93 o 
   3   6   2     2495.22     2488.72     79.70 o 
   4   6   2      396.32      431.33     24.12 o 
   5   6   2      317.54      317.60     23.64 o 
   6   6   2      659.32      721.95     42.05 o 
  -6   7   2      140.45      131.43     21.08 o 
  -5   7   2       46.52       60.46     18.94 o 
  -4   7   2     1519.23     1601.56     59.51 o 
  -3   7   2      252.77      248.55     21.18 o 
  -2   7   2     1763.40     1815.29     68.66 o 
  -1   7   2     2171.16     2134.44     70.49 o 
   0   7   2     1897.52     1911.61     69.40 o 
   1   7   2     2504.15     2617.12     86.23 o 
   2   7   2     2495.99     2513.33     81.68 o 
   3   7   2       45.60       37.79     13.89 o 
   4   7   2     1071.64     1016.44     44.83 o 
   5   7   2      664.26      650.30     38.20 o 
   6   7   2      100.53       84.13     18.90 o 
   7   7   2      329.47      301.14     28.11 o 
  -7   8   2       95.31       57.36     28.79 o 
  -6   8   2     1664.86     1725.45     72.90 o 
  -5   8   2       61.61       41.93     21.19 o 
  -4   8   2       88.78       88.66     20.27 o 
  -3   8   2      346.61      304.95     25.26 o 
  -2   8   2     1594.91     1682.62     60.32 o 
  -1   8   2     3902.51     4045.54    138.10 o 
   0   8   2     1272.02     1223.41     61.83 o 
   1   8   2      961.05      934.89     46.71 o 
   2   8   2      192.69      185.44     15.28 o 
   3   8   2      511.74      461.64     31.39 o 
   4   8   2      100.47      102.05     23.81 o 
   5   8   2       63.69       40.83     27.32 o 
   6   8   2       16.02      -24.56     24.56 o 
   7   8   2      319.90      277.79     45.29 o 
   8   8   2       36.61       42.24     32.37 o 
  -8   9   2      218.81      228.67     52.48 o 
  -7   9   2      137.12      134.66     31.29 o 
  -6   9   2      156.82      157.90     26.82 o 
  -5   9   2      189.03      191.06     27.34 o 
  -4   9   2      185.24      166.27     26.00 o 
  -3   9   2      332.63      342.87     32.76 o 
  -2   9   2       91.94       62.43     18.61 o 
  -1   9   2     1000.36     1037.34     49.87 o 
   0   9   2     1406.74     1443.92     71.23 o 
   1   9   2     1267.12     1168.61     59.93 o 
   2   9   2       37.92        1.94     21.42 o 
   3   9   2      204.10      177.63     27.92 o 
   4   9   2       18.47      -14.36     28.02 o 
   5   9   2      352.88      399.64     41.15 o 
   6   9   2      144.65      131.43     30.07 o 
   7   9   2       15.78      -21.90     32.13 o 
   8   9   2       48.17        9.48     33.44 o 
   9   9   2      165.87      158.21     39.58 o 
  -9  10   2      124.49       70.81     51.30 o 
  -8  10   2      161.52      172.78     52.06 o 
  -7  10   2      750.76      808.78     81.19 o 
  -6  10   2      609.11      665.18     77.94 o 
  -5  10   2      249.89      226.60     28.93 o 
  -4  10   2      269.32      228.57     27.86 o 
  -3  10   2      169.69      155.64     25.69 o 
  -2  10   2      989.57     1051.92     51.26 o 
  -1  10   2       45.17      -16.15     22.64 o 
   0  10   2       47.25       12.41     26.61 o 
   1  10   2      177.29      139.80     25.75 o 
   2  10   2       35.61       67.95     28.40 o 
   3  10   2      104.52       73.07     27.82 o 
   4  10   2        7.81       -7.87     30.07 o 
   5  10   2      433.31      412.54     42.29 o 
   6  10   2       88.15       68.27     32.81 o 
   7  10   2       35.76       31.48     35.11 o 
   8  10   2       53.12       58.11     56.81 o 
   9  10   2       37.57      -83.01     87.84 o 
  -8  11   2       10.12      -58.27     61.06 o 
  -7  11   2      313.20      302.18     48.27 o 
  -6  11   2      140.37      133.48     37.53 o 
  -5  11   2      323.74      314.24     37.36 o 
  -4  11   2      285.54      258.31     32.87 o 
  -3  11   2      109.48       99.78     31.67 o 
  -2  11   2       28.12       -3.66     24.75 o 
  -1  11   2       33.80        4.56     37.15 o 
   0  11   2      557.67      577.81     56.59 o 
   1  11   2      232.96      207.08     48.14 o 
   2  11   2      370.47      338.93     37.59 o 
   3  11   2       72.00       34.87     32.29 o 
   4  11   2      237.02      212.34     33.45 o 
   5  11   2      276.16      231.24     41.99 o 
   6  11   2       90.96       15.11     42.71 o 
   7  11   2      136.55      120.21     42.36 o 
   8  11   2        5.55       -3.43     72.42 o 
  -6  12   2        2.93      -43.15     43.15 o 
  -5  12   2      144.12      146.06     46.16 o 
  -4  12   2      106.32      114.29     37.00 o 
  -3  12   2       66.41       64.81     32.32 o 
  -2  12   2       47.55       -1.19     33.01 o 
  -1  12   2       85.42       16.92     35.17 o 
   0  12   2       20.70      -24.88     32.75 o 
   1  12   2       35.32      -20.60     34.99 o 
   2  12   2       72.71       45.03     32.94 o 
   3  12   2       69.91       10.11     37.44 o 
   4  12   2      305.73      308.69     44.21 o 
   5  12   2      170.52      160.33     45.93 o 
   6  12   2      238.61      269.43     71.58 o 
  -4  13   2       67.98       46.39     47.96 o 
  -3  13   2        1.11       -4.28     36.73 o 
  -2  13   2        1.35       24.20     47.47 o 
  -1  13   2       44.88       90.00     39.56 o 
   0  13   2       35.37      -43.18     43.18 o 
   1  13   2      176.80      149.90     68.62 o 
   2  13   2      126.43       79.62     54.12 o 
   3  13   2      138.34       62.76     42.79 o 
   4  13   2      109.63       40.01     53.29 o 
   0   1   3     5862.73     5537.76    200.12 o 
   1   1   3    12801.82    12355.20    319.03 o 
  -1   2   3     1975.59     1887.50     52.32 o 
   0   2   3     3260.56     3136.72     92.22 o 
   1   2   3     4986.22     4870.25    140.50 o 
   2   2   3     7213.14     7018.47    195.36 o 
  -2   3   3     5692.30     5590.70    149.29 o 
  -1   3   3     7009.10     6900.38    163.54 o 
   0   3   3     3817.26     3692.05     87.69 o 
   2   3   3     9001.00     9061.42    245.79 o 
   3   3   3     7354.88     7547.65    208.23 o 
  -3   4   3     7429.50     7547.36    230.29 o 
  -2   4   3     7471.15     7382.79    193.54 o 
  -1   4   3     2100.62     2185.61     57.10 o 
   0   4   3     5539.78     5759.02    168.22 o 
   1   4   3     5216.81     5088.77    145.50 o 
   2   4   3     5836.41     5916.91    169.84 o 
   3   4   3     1351.45     1313.35     51.05 o 
   4   4   3     1490.07     1341.44     53.16 o 
  -4   5   3     1190.98     1249.13     45.32 o 
  -3   5   3      182.37      181.36     11.86 o 
  -2   5   3     1235.38     1232.36     34.72 o 
  -1   5   3     1094.44     1084.43     41.41 o 
   0   5   3      351.74      362.60     15.43 o 
   1   5   3     1571.54     1684.20     46.27 o 
   2   5   3     1019.74     1057.69     35.85 o 
   3   5   3     4959.32     4835.16    149.02 o 
   4   5   3     1634.51     1700.03     56.52 o 
   5   5   3     1016.95      998.90     37.41 o 
  -5   6   3      969.39      934.30     37.03 o 
  -4   6   3     2383.45     2341.30     80.51 o 
  -3   6   3     2675.89     2738.05     86.59 o 
  -2   6   3      338.17      341.35     19.37 o 
  -1   6   3      333.68      350.53     17.52 o 
   0   6   3      338.42      360.11     18.25 o 
   1   6   3     1491.81     1522.08     47.85 o 
   2   6   3       30.61       33.18     10.12 o 
   3   6   3     1254.05     1265.24     43.28 o 
   4   6   3     1852.34     1821.46     55.74 o 
   5   6   3      555.45      601.93     33.28 o 
   6   6   3      682.48      658.64     32.39 o 
  -6   7   3       46.07       54.85     18.65 o 
  -5   7   3      365.86      361.23     25.35 o 
  -4   7   3     1186.28     1268.89     49.34 o 
  -3   7   3     2264.70     2261.82     81.66 o 
  -2   7   3     2311.58     2404.41     88.18 o 
  -1   7   3      565.51      563.86     28.45 o 
   0   7   3        0.32       -9.26     12.62 o 
   1   7   3     1527.19     1536.28     48.91 o 
   2   7   3     1099.50     1120.21     43.68 o 
   3   7   3      147.85      120.36     17.98 o 
   4   7   3      344.65      306.88     16.18 o 
   5   7   3      275.12      275.66     21.70 o 
   6   7   3      135.12      113.19     20.54 o 
   7   7   3       36.25       35.61     24.88 o 
  -7   8   3      191.57      210.50     43.39 o 
  -6   8   3      214.24      233.31     24.74 o 
  -5   8   3     1141.44     1104.01     55.61 o 
  -4   8   3      180.94      184.68     22.70 o 
  -3   8   3      422.19      410.10     27.87 o 
  -2   8   3     1770.51     1854.75     82.37 o 
  -1   8   3     1374.10     1466.88     56.89 o 
   0   8   3     1038.75     1017.30     45.89 o 
   1   8   3      903.42      907.25     43.10 o 
   2   8   3      139.51      141.58     23.75 o 
   3   8   3      937.39      970.94     49.67 o 
   4   8   3      252.69      324.00     29.09 o 
   5   8   3      220.47      204.19     29.21 o 
   6   8   3      228.67      195.20     30.17 o 
   7   8   3       83.09       55.34     29.71 o 
   8   8   3      305.16      257.49     34.61 o 
  -8   9   3      280.15      268.79     40.21 o 
  -7   9   3       52.79       41.96     32.25 o 
  -6   9   3      162.55      127.40     31.87 o 
  -5   9   3      336.28      329.63     32.34 o 
  -4   9   3      279.24      278.14     25.39 o 
  -3   9   3     1392.72     1465.22     64.23 o 
  -2   9   3     1027.35     1060.85     52.47 o 
  -1   9   3       41.71      -10.96     20.88 o 
   0   9   3     1376.75     1416.28     74.19 o 
   1   9   3      561.60      520.95     35.21 o 
   2   9   3      523.15      546.84     37.78 o 
   3   9   3     1277.38     1273.98     55.41 o 
   4   9   3      199.30      153.90     32.02 o 
   5   9   3      330.62      296.43     34.41 o 
   6   9   3      810.35      748.60     45.85 o 
   7   9   3       84.04       35.09     34.37 o 
   8   9   3      129.73      119.81     36.90 o 
   9   9   3      205.87      196.10     55.06 o 
  -9  10   3       59.09       35.14     56.14 o 
  -8  10   3       47.24      -18.39     44.46 o 
  -7  10   3       32.78       18.43     35.00 o 
  -6  10   3       52.46       46.77     35.16 o 
  -5  10   3       48.41      -13.37     30.42 o 
  -4  10   3      457.44      443.08     33.60 o 
  -3  10   3      946.22      951.97     53.57 o 
  -2  10   3      191.74      176.92     27.22 o 
  -1  10   3       46.59       -5.81     30.68 o 
   0  10   3      416.86      393.45     36.65 o 
   1  10   3      192.07      186.24     34.48 o 
   2  10   3      475.61      466.70     38.42 o 
   3  10   3      121.60      123.05     32.09 o 
   4  10   3      190.93      179.26     29.84 o 
   5  10   3      447.07      485.68     75.79 o 
   6  10   3      366.45      353.04     38.41 o 
   7  10   3      254.79      232.02     35.90 o 
   8  10   3      213.63      232.73     43.04 o 
   9  10   3       90.21       76.41     55.20 o 
  -7  11   3       11.70       31.15     50.70 o 
  -6  11   3      193.37      158.69     35.01 o 
  -5  11   3      342.92      396.03     54.99 o 
  -4  11   3       48.48       19.01     32.69 o 
  -3  11   3       55.66       -3.19     30.77 o 
  -2  11   3       50.49       28.51     30.25 o 
  -1  11   3      135.93      136.75     39.20 o 
   0  11   3      100.40       75.55     30.16 o 
   1  11   3      268.27      265.90     32.27 o 
   2  11   3      577.08      567.40     61.50 o 
   3  11   3      199.55      199.91     32.04 o 
   4  11   3       72.48       55.88     33.84 o 
   5  11   3      117.63      100.86     37.01 o 
   6  11   3       47.76        7.55     35.28 o 
   7  11   3      166.65      128.42     66.33 o 
  -6  12   3       30.04       24.97     72.59 o 
  -5  12   3      369.21      463.68     68.80 o 
  -4  12   3      132.02      173.42     47.70 o 
  -3  12   3      120.90       91.22     33.10 o 
  -2  12   3      168.17      133.20     37.09 o 
  -1  12   3       59.83       86.97     35.94 o 
   0  12   3       65.31       16.96     32.77 o 
   1  12   3       90.39       28.90     37.00 o 
   2  12   3      154.32      110.01     37.90 o 
   3  12   3       50.39      -16.95     35.86 o 
   4  12   3       50.01      -26.36     43.15 o 
   5  12   3      166.18      116.86     84.45 o 
   6  12   3       56.23       32.83     76.02 o 
  -3  13   3       93.40       85.99     39.68 o 
  -2  13   3       82.35       67.41     48.57 o 
  -1  13   3        1.89       -7.50     42.74 o 
   0  13   3       43.44       59.17     43.66 o 
   1  13   3       11.14      -39.98     46.69 o 
   2  13   3      266.16      245.03     44.01 o 
   3  13   3      219.11      228.69     93.88 o 
   0   0   4    45722.90    41349.68   3636.78 o 
   0   1   4    15019.18    14441.08    466.29 o 
   1   1   4    20147.52    19250.20    560.30 o 
  -1   2   4     7772.20     7319.58    212.61 o 
   0   2   4    10284.00    10159.48    279.29 o 
   2   2   4      491.15      264.21     23.18 o 
  -2   3   4     1279.62     1284.13     33.87 o 
  -1   3   4     1557.62     1537.84     43.45 o 
   0   3   4     4077.86     4046.13    108.22 o 
   1   3   4     3588.80     3571.51    125.21 o 
   2   3   4     3737.34     3638.05    115.00 o 
   3   3   4      969.14     1002.19     31.50 o 
  -3   4   4     1449.17     1460.21     49.22 o 
  -2   4   4      243.27      252.42     12.16 o 
  -1   4   4     2615.51     2634.40     79.60 o 
   0   4   4      535.65      555.98     18.76 o 
   1   4   4     1292.17     1293.34     45.43 o 
   2   4   4       16.58       12.42      8.75 o 
   3   4   4      693.31      783.65     33.23 o 
   4   4   4     1171.51     1156.89     37.39 o 
  -4   5   4     1872.94     1912.59     57.70 o 
  -3   5   4      365.74      353.24     17.81 o 
  -2   5   4      261.25      258.42     14.43 o 
  -1   5   4      628.74      667.68     24.34 o 
   0   5   4      296.68      328.22     15.59 o 
   1   5   4       53.00       44.97      7.21 o 
   2   5   4     1819.79     1740.63     59.80 o 
   3   5   4     1573.71     1550.19     58.94 o 
   4   5   4     1926.64     1944.43     61.44 o 
   5   5   4     2328.99     2341.75     77.41 o 
  -5   6   4      933.75      915.26     36.61 o 
  -4   6   4     1023.04     1028.62     40.63 o 
  -3   6   4     1335.40     1320.97     49.10 o 
  -2   6   4      377.95      390.31     19.39 o 
  -1   6   4      224.83      229.16     14.16 o 
   0   6   4      511.42      508.69     22.31 o 
   1   6   4      199.28      206.01     13.11 o 
   2   6   4      571.42      538.94     27.36 o 
   3   6   4     1291.54     1319.10     46.81 o 
   4   6   4     1540.01     1516.98     61.22 o 
   5   6   4     7188.61     7166.78    235.15 o 
   6   6   4     1076.86     1084.45     47.14 o 
  -6   7   4      483.04      510.76     37.09 o 
  -5   7   4      586.27      599.93     33.83 o 
  -4   7   4      756.05      696.13     31.48 o 
  -3   7   4      591.83      572.13     27.69 o 
  -2   7   4      415.56      394.43     23.70 o 
  -1   7   4      717.70      703.02     33.89 o 
   0   7   4       70.41       36.82     13.61 o 
   1   7   4      226.02      221.21     16.49 o 
   2   7   4     1157.42     1117.67     43.89 o 
   3   7   4      684.51      675.26     31.28 o 
   4   7   4      692.42      715.93     35.51 o 
   5   7   4     1270.57     1290.57     61.03 o 
   6   7   4      542.32      595.32     48.98 o 
   7   7   4     2464.87     2553.99    104.94 o 
  -7   8   4      643.34      619.55     39.59 o 
  -6   8   4      462.75      446.59     37.90 o 
  -5   8   4      420.61      423.25     30.93 o 
  -4   8   4      136.34      139.42     23.71 o 
  -3   8   4      478.46      466.88     30.53 o 
  -2   8   4      252.69      258.03     25.31 o 
  -1   8   4      363.30      338.65     27.28 o 
   0   8   4      175.36      159.75     25.96 o 
   1   8   4      952.01      953.35     38.70 o 
   2   8   4      792.79      778.20     50.92 o 
   3   8   4      320.81      326.78     37.93 o 
   4   8   4     2562.79     2595.33     99.11 o 
   5   8   4      768.47      758.84     41.07 o 
   6   8   4      943.36      926.31     50.25 o 
   7   8   4      140.16      140.85     30.43 o 
   8   8   4       51.64       26.37     32.03 o 
  -8   9   4      145.97      153.68     47.09 o 
  -7   9   4       36.55       11.48     35.81 o 
  -6   9   4      317.97      343.91     35.15 o 
  -5   9   4       88.19       90.45     28.06 o 
  -4   9   4      160.82      162.44     26.96 o 
  -3   9   4      268.83      309.21     28.91 o 
  -2   9   4       11.47       -3.42     24.03 o 
  -1   9   4      141.18      146.00     26.86 o 
   0   9   4      311.46      331.31     38.39 o 
   1   9   4      319.44      329.45     41.17 o 
   2   9   4      343.60      308.86     31.48 o 
   3   9   4       38.79       15.58     24.08 o 
   4   9   4      972.80      889.03     47.54 o 
   5   9   4      101.08      109.63     29.42 o 
   6   9   4      157.17      179.49     33.19 o 
   7   9   4      214.76      196.18     35.93 o 
   8   9   4       65.30       -8.22     45.95 o 
   9   9   4        9.91       -6.08     47.79 o 
  -9  10   4       36.07        7.88     97.80 o 
  -8  10   4      259.26      235.12     41.15 o 
  -7  10   4      126.46      158.42     35.68 o 
  -6  10   4      242.85      240.74     48.59 o 
  -5  10   4      210.24      220.92     37.17 o 
  -4  10   4       64.23       43.85     30.02 o 
  -3  10   4       59.95       37.96     27.23 o 
  -2  10   4      273.15      300.47     32.16 o 
  -1  10   4      426.23      446.92     38.78 o 
   0  10   4       19.60        9.77     26.02 o 
   1  10   4      155.97      132.63     28.78 o 
   2  10   4      169.44      167.55     30.25 o 
   3  10   4       54.69       -1.73     29.09 o 
   4  10   4       83.31       47.94     30.92 o 
   5  10   4      105.51       74.26     31.74 o 
   6  10   4       42.38       55.89     36.89 o 
   7  10   4      133.08      100.25     36.66 o 
   8  10   4        0.65       -6.41     34.40 o 
   9  10   4       96.81      199.31    101.97 o 
  -7  11   4        5.95        0.89     41.62 o 
  -6  11   4      186.28      151.11     41.40 o 
  -5  11   4      138.56      124.16     42.59 o 
  -4  11   4      175.85      178.61     35.77 o 
  -3  11   4       29.27       11.40     29.45 o 
  -2  11   4      639.67      663.53     41.83 o 
  -1  11   4      940.22      993.50     74.53 o 
   0  11   4      429.49      436.20     46.41 o 
   1  11   4      222.10      203.65     34.44 o 
   2  11   4      156.62      134.60     33.04 o 
   3  11   4      141.59      104.91     32.79 o 
   4  11   4       51.17       19.44     36.14 o 
   5  11   4       26.15        5.07     44.43 o 
   6  11   4       12.09      -38.39     46.97 o 
   7  11   4       49.10       13.03     47.69 o 
  -6  12   4        8.61       -6.32     44.31 o 
  -5  12   4      185.70      155.18     45.75 o 
  -4  12   4      192.44      161.38     48.13 o 
  -3  12   4       47.27        9.81     35.41 o 
  -2  12   4      175.77      186.35     41.79 o 
  -1  12   4      360.02      345.68     45.27 o 
   0  12   4      172.04      216.30     40.77 o 
   1  12   4      454.19      534.78     73.97 o 
   2  12   4       77.73       31.49     33.31 o 
   3  12   4      110.47       54.52     35.02 o 
   4  12   4      137.77       68.92     42.45 o 
   5  12   4       70.91       33.12     41.16 o 
   6  12   4       16.90      -71.10     71.10 o 
  -3  13   4      144.61      121.07     53.02 o 
  -2  13   4      128.33      121.89     49.78 o 
  -1  13   4      194.79      147.98     45.46 o 
   0  13   4       12.55       16.21     43.83 o 
   1  13   4       16.03        0.02     43.38 o 
   2  13   4        8.77      -45.62     45.62 o 
   3  13   4       86.47       45.50     53.23 o 
   0   1   5      166.04      170.75     10.13 o 
   1   1   5       32.12       31.93      3.31 o 
  -1   2   5     1500.52     1447.37     49.65 o 
   0   2   5     2360.33     2266.25     71.95 o 
   1   2   5     7246.62     7194.68    219.80 o 
   2   2   5     4300.69     4180.98    113.77 o 
  -2   3   5     1773.88     1898.69    112.41 o 
  -1   3   5     1058.46      953.15     29.42 o 
   0   3   5     1110.58     1019.33     36.79 o 
   1   3   5     2713.35     2485.85     86.14 o 
   2   3   5     3920.52     3834.89    107.83 o 
   3   3   5     1903.03     1777.27     57.08 o 
  -3   4   5     3981.98     3904.49    127.93 o 
  -2   4   5     4989.66     4873.18    149.26 o 
  -1   4   5     1320.58     1339.09     46.74 o 
   0   4   5      452.06      448.43     19.86 o 
   1   4   5     5012.08     5033.55    171.93 o 
   2   4   5     1639.19     1497.43     52.02 o 
   3   4   5     3221.66     3204.65    133.11 o 
   4   4   5     1330.15     1242.89     47.69 o 
  -4   5   5     1576.21     1603.76     53.74 o 
  -3   5   5      725.69      754.73     32.63 o 
  -2   5   5     2852.70     2937.25     94.37 o 
  -1   5   5      375.07      375.92     16.79 o 
   0   5   5     2089.82     2075.68     67.33 o 
   1   5   5     2078.07     2054.23     68.27 o 
   2   5   5       60.64       44.80     11.86 o 
   3   5   5     2450.70     2500.53     91.03 o 
   4   5   5      632.88      601.02     34.78 o 
   5   5   5      621.76      580.66     29.18 o 
  -5   6   5      922.43      999.73     40.56 o 
  -4   6   5      688.85      652.12     30.97 o 
  -3   6   5     2323.44     2355.78     87.21 o 
  -2   6   5      396.01      378.20     23.26 o 
  -1   6   5      226.92      218.28     13.50 o 
   0   6   5      433.03      438.15     20.08 o 
   1   6   5      976.10      997.18     40.28 o 
   2   6   5     1172.73     1172.83     48.68 o 
   3   6   5      490.93      466.18     23.66 o 
   4   6   5      291.99      293.98     22.10 o 
   5   6   5      146.08      196.03     19.75 o 
   6   6   5       61.32       56.66     23.74 o 
  -6   7   5      244.17      191.80     32.85 o 
  -5   7   5      307.92      299.84     24.48 o 
  -4   7   5      268.00      257.41     23.80 o 
  -3   7   5      436.53      422.17     29.34 o 
  -2   7   5     1082.10     1076.90     44.18 o 
  -1   7   5      111.21      110.14     15.36 o 
   0   7   5       19.74       13.66     13.96 o 
   1   7   5     1192.43     1257.41     55.71 o 
   2   7   5     3100.94     3153.12    114.23 o 
   3   7   5       23.38       20.69     17.59 o 
   4   7   5      511.76      485.75     30.40 o 
   5   7   5      121.17      121.96     24.48 o 
   6   7   5       44.11       34.25     25.26 o 
   7   7   5      255.96      257.82     29.16 o 
  -7   8   5       59.21       37.83     34.24 o 
  -6   8   5       36.77       33.00     28.21 o 
  -5   8   5      664.60      717.79     46.95 o 
  -4   8   5      258.08      245.08     26.25 o 
  -3   8   5      766.74      671.62     38.10 o 
  -2   8   5      811.35      853.43     43.97 o 
  -1   8   5      312.85      327.40     28.29 o 
   0   8   5       73.81       35.64     24.32 o 
   1   8   5        3.50       -4.59     23.89 o 
   2   8   5      255.51      244.89     26.21 o 
   3   8   5     1551.41     1613.62     68.77 o 
   4   8   5     1309.44     1348.65     61.98 o 
   5   8   5      443.57      427.21     34.17 o 
   6   8   5       81.27       54.36     26.43 o 
   7   8   5      141.24      140.21     29.04 o 
   8   8   5        5.20      -37.46     37.46 o 
  -8   9   5      151.06      137.73     42.41 o 
  -7   9   5       35.06        8.50     34.45 o 
  -6   9   5      250.22      262.47     37.47 o 
  -5   9   5     1182.95     1207.94     67.35 o 
  -4   9   5      427.35      446.90     34.65 o 
  -3   9   5     1266.73     1350.00     64.45 o 
  -2   9   5     1455.82     1578.56     67.02 o 
  -1   9   5       46.65       26.33     26.62 o 
   0   9   5      251.53      228.52     33.82 o 
   1   9   5      904.75      963.98     53.36 o 
   2   9   5      733.26      694.18     43.19 o 
   3   9   5      409.36      418.90     32.95 o 
   4   9   5      115.52      104.51     27.42 o 
   5   9   5       28.01       -9.83     27.76 o 
   6   9   5      495.44      513.42     52.93 o 
   7   9   5      253.61      276.36     37.47 o 
   8   9   5      253.60      174.90     58.87 o 
   9   9   5      168.49      108.59     63.49 o 
  -8  10   5       52.15       39.15     45.23 o 
  -7  10   5       48.23       30.45     41.53 o 
  -6  10   5      270.04      319.71     43.07 o 
  -5  10   5       40.96       18.32     33.50 o 
  -4  10   5       24.52       38.24     32.00 o 
  -3  10   5      170.37      182.56     29.72 o 
  -2  10   5      156.48      145.00     30.13 o 
  -1  10   5      542.49      544.95     43.56 o 
   0  10   5      354.26      368.42     38.68 o 
   1  10   5      505.36      549.12     40.64 o 
   2  10   5      891.93     1002.04     71.02 o 
   3  10   5      493.07      547.36     57.57 o 
   4  10   5      130.99      101.56     32.12 o 
   5  10   5      246.55      183.29     35.97 o 
   6  10   5      228.40      204.84     36.30 o 
   7  10   5      146.78       96.84     36.67 o 
   8  10   5      427.83      396.75     71.80 o 
  -7  11   5       32.84       -0.06     41.02 o 
  -6  11   5      126.53      142.38     43.29 o 
  -5  11   5       46.96       57.71     38.86 o 
  -4  11   5       87.74       72.44     38.67 o 
  -3  11   5      297.48      349.47     36.63 o 
  -2  11   5      121.83      103.41     35.91 o 
  -1  11   5       75.93       64.06     39.77 o 
   0  11   5       18.99      -17.61     35.61 o 
   1  11   5      134.51      136.82     34.28 o 
   2  11   5       70.77       57.37     34.89 o 
   3  11   5      230.38      229.90     39.12 o 
   4  11   5      226.09      224.06     44.42 o 
   5  11   5      530.83      568.62     95.01 o 
   6  11   5      228.28      206.69     64.24 o 
   7  11   5       53.75       34.90     41.27 o 
  -5  12   5      143.28      126.08     57.06 o 
  -4  12   5      229.29      280.73     44.66 o 
  -3  12   5      260.32      304.71     55.17 o 
  -2  12   5       91.57       74.35     37.02 o 
  -1  12   5       54.08        7.81     38.85 o 
   0  12   5       65.75       58.27     37.99 o 
   1  12   5      110.77       88.58     38.10 o 
   2  12   5      172.30      156.80     41.13 o 
   3  12   5       36.39       -8.87     43.01 o 
   4  12   5       32.55       -4.02     40.71 o 
   5  12   5      101.84      115.14     67.61 o 
  -2  13   5       81.48      139.23     58.84 o 
  -1  13   5       86.58       47.57     42.33 o 
   0  13   5        3.25      -32.10     38.36 o 
   1  13   5       29.11      -29.79     40.13 o 
   2  13   5       18.31        8.85     41.01 o 
   0   1   6      204.33      221.07     10.92 o 
   1   1   6      524.14      543.42     18.12 o 
  -1   2   6      862.89      825.51     28.23 o 
   0   2   6      332.57      345.76     16.02 o 
   1   2   6      692.50      718.59     26.40 o 
   2   2   6      640.37      638.54     21.41 o 
  -2   3   6     6551.55     6684.78    185.17 o 
  -1   3   6     2016.51     2181.61     59.21 o 
   0   3   6     5662.53     5642.15    179.19 o 
   1   3   6     4383.28     4443.16    135.96 o 
   2   3   6      335.30      326.51     13.63 o 
   3   3   6       43.83       38.67     10.68 o 
  -3   4   6      282.69      264.80     15.31 o 
  -2   4   6     1202.83     1141.57     40.24 o 
  -1   4   6     2416.03     2362.00     67.96 o 
   0   4   6     2233.64     2125.59     77.58 o 
   1   4   6     1142.56     1105.11     34.97 o 
   2   4   6     1636.69     1621.70     51.56 o 
   3   4   6     1063.50     1105.02     45.91 o 
   4   4   6     1122.11     1208.95     52.33 o 
  -4   5   6      398.60      387.17     22.47 o 
  -3   5   6     1715.81     1630.90     54.91 o 
  -2   5   6     1123.75     1095.27     35.05 o 
  -1   5   6     4893.21     4738.24    145.33 o 
   0   5   6     3483.66     3452.55    120.99 o 
   1   5   6     1161.88     1155.65     46.28 o 
   2   5   6      369.74      409.76     22.02 o 
   3   5   6      228.12      181.28     27.47 o 
   4   5   6      639.77      712.63     32.88 o 
   5   5   6      478.36      456.90     23.45 o 
  -5   6   6       83.56       37.85     18.02 o 
  -4   6   6      687.31      691.83     33.00 o 
  -3   6   6      793.56      838.88     34.53 o 
  -2   6   6      389.45      345.14     18.80 o 
  -1   6   6     2611.92     2590.76     87.47 o 
   0   6   6     2501.20     2552.51     83.42 o 
   1   6   6     2755.14     2817.26     94.52 o 
   2   6   6     2475.07     2462.76     94.11 o 
   3   6   6     1357.03     1334.69     55.98 o 
   4   6   6      406.18      413.43     23.94 o 
   5   6   6      163.11      187.20     26.09 o 
   6   6   6      229.68      232.26     26.65 o 
  -6   7   6      438.32      397.90     50.13 o 
  -5   7   6      422.73      420.75     34.51 o 
  -4   7   6      704.93      682.97     39.66 o 
  -3   7   6      433.38      398.01     26.57 o 
  -2   7   6      404.38      391.58     22.28 o 
  -1   7   6     2000.84     2039.41     75.78 o 
   0   7   6     1083.89     1101.64     43.36 o 
   1   7   6      632.62      629.70     33.27 o 
   2   7   6      698.62      716.72     35.68 o 
   3   7   6      679.51      661.98     36.59 o 
   4   7   6     1963.20     1936.98     86.29 o 
   5   7   6      240.22      211.58     29.91 o 
   6   7   6      425.41      385.16     33.70 o 
   7   7   6       98.09       99.10     29.98 o 
  -7   8   6       86.71       47.89     37.05 o 
  -6   8   6      285.08      301.88     37.16 o 
  -5   8   6      203.61      167.38     30.47 o 
  -4   8   6      308.86      219.34     25.45 o 
  -3   8   6      116.81      105.24     23.53 o 
  -2   8   6     2483.74     2604.69    103.58 o 
  -1   8   6     1540.13     1624.38     77.21 o 
   0   8   6      689.32      708.23     37.66 o 
   1   8   6      976.81      999.78     46.31 o 
   2   8   6      596.57      543.46     39.07 o 
   3   8   6      119.78      107.75     26.61 o 
   4   8   6      180.51      169.48     30.63 o 
   5   8   6        7.27       -1.35     29.98 o 
   6   8   6      223.78      163.63     34.48 o 
   7   8   6      289.38      312.70     43.09 o 
   8   8   6       73.86       55.97     34.23 o 
  -8   9   6      101.83      127.97     43.66 o 
  -7   9   6       95.43      141.88     38.00 o 
  -6   9   6      317.63      329.18     39.73 o 
  -5   9   6       74.69      124.16     32.73 o 
  -4   9   6      212.53      207.51     34.24 o 
  -3   9   6       49.99       17.67     26.12 o 
  -2   9   6      733.52      770.61     41.91 o 
  -1   9   6       39.71        6.12     25.70 o 
   0   9   6      403.99      426.50     55.01 o 
   1   9   6      959.70     1010.83     53.83 o 
   2   9   6      535.63      518.90     39.28 o 
   3   9   6      176.36      149.10     30.29 o 
   4   9   6       19.31      -29.65     29.65 o 
   5   9   6       99.55      115.21     33.56 o 
   6   9   6      154.96      162.21     36.10 o 
   7   9   6        5.94       -4.02     32.02 o 
   8   9   6       29.75       -3.41     41.98 o 
   9   9   6       67.11       67.54     54.96 o 
  -8  10   6      149.97      153.86     43.54 o 
  -7  10   6      304.89      345.76     68.46 o 
  -6  10   6      246.29      262.12     41.77 o 
  -5  10   6       16.94      -12.50     34.88 o 
  -4  10   6      101.69       78.31     32.53 o 
  -3  10   6       18.48       -5.13     29.20 o 
  -2  10   6      182.74      122.94     33.25 o 
  -1  10   6      121.70      119.84     33.61 o 
   0  10   6      173.02      171.01     31.44 o 
   1  10   6        4.74       -0.82     31.41 o 
   2  10   6      234.38      267.34     38.83 o 
   3  10   6      139.38      162.66     36.62 o 
   4  10   6       65.25       10.90     31.80 o 
   5  10   6      112.09      129.37     37.26 o 
   6  10   6       35.74       42.34     37.69 o 
   7  10   6       72.62       71.20     38.85 o 
   8  10   6       76.75       35.15     40.23 o 
  -7  11   6      145.10      104.90     43.33 o 
  -6  11   6      114.25      116.71     43.33 o 
  -5  11   6      122.73      141.79     40.67 o 
  -4  11   6      320.64      366.76     56.72 o 
  -3  11   6       15.61       46.43     34.14 o 
  -2  11   6      162.04      133.70     35.29 o 
  -1  11   6        4.21      -14.04     38.13 o 
   0  11   6      249.84      295.28     46.81 o 
   1  11   6       29.53       45.51     36.50 o 
   2  11   6      280.01      361.57     57.38 o 
   3  11   6      126.27      156.05     37.38 o 
   4  11   6      327.06      337.13     41.88 o 
   5  11   6      272.21      305.44     51.12 o 
   6  11   6      126.73       78.46     53.97 o 
   7  11   6       17.79      -34.64     68.75 o 
  -5  12   6       22.53       -8.32     41.54 o 
  -4  12   6       74.84       72.77     42.33 o 
  -3  12   6       36.14        1.39     45.30 o 
  -2  12   6       61.39      -31.99     40.96 o 
  -1  12   6       32.00      -55.94     60.68 o 
   0  12   6       83.47      100.64     43.61 o 
   1  12   6       11.95      -24.84     38.36 o 
   2  12   6       25.03      -10.09     42.14 o 
   3  12   6        9.24      -41.48     54.49 o 
   4  12   6      220.12      231.98     43.96 o 
   5  12   6       95.89       66.01     42.30 o 
  -1  13   6        3.69      -32.81     57.00 o 
   0  13   6       34.30       33.42     48.45 o 
   1  13   6      139.83      134.09     45.94 o 
   0   1   7      116.83      102.58      8.26 o 
   1   1   7     2044.82     2074.92     60.09 o 
  -1   2   7     3333.94     3320.42    105.63 o 
   0   2   7        6.84        3.54      3.19 o 
   1   2   7     1185.65     1126.82     38.12 o 
   2   2   7     2742.13     2832.23     83.72 o 
  -2   3   7     5261.49     5304.15    155.78 o 
  -1   3   7     1871.62     1897.97     60.89 o 
   0   3   7      643.61      684.74     21.74 o 
   1   3   7     3005.89     3016.35     93.25 o 
   2   3   7     1042.48     1007.88     45.58 o 
   3   3   7     1201.45     1143.39     41.90 o 
  -3   4   7      696.26      715.47     30.36 o 
  -2   4   7     3762.25     3563.62    123.31 o 
  -1   4   7     1394.14     1378.93     49.94 o 
   0   4   7     2052.45     2036.13     79.29 o 
   1   4   7     2691.17     2892.53     94.14 o 
   2   4   7     2402.66     2386.72     73.13 o 
   3   4   7     1790.17     1706.52     59.08 o 
   4   4   7     1113.33     1163.56     44.26 o 
  -4   5   7      216.64      202.69     22.42 o 
  -3   5   7     1390.19     1387.42     52.84 o 
  -2   5   7      503.17      480.57     22.71 o 
  -1   5   7       95.23       99.16     12.71 o 
   0   5   7      675.15      700.10     31.28 o 
   1   5   7      353.53      354.30     27.19 o 
   2   5   7     1209.92     1152.93     40.59 o 
   3   5   7     1709.03     1767.26     70.08 o 
   4   5   7     1344.92     1433.39     65.72 o 
   5   5   7      460.50      426.33     25.81 o 
  -5   6   7     1612.23     1643.02     72.05 o 
  -4   6   7     1100.35     1067.42     50.21 o 
  -3   6   7     1001.20      937.36     35.84 o 
  -2   6   7      156.25      137.49     14.77 o 
  -1   6   7       23.77       21.57     12.64 o 
   0   6   7      350.84      356.04     20.01 o 
   1   6   7      583.70      545.82     30.83 o 
   2   6   7      319.01      351.24     24.39 o 
   3   6   7       67.99       58.69     20.19 o 
   4   6   7      130.64      103.79     17.20 o 
   5   6   7      380.51      422.83     45.67 o 
   6   6   7     1058.48     1128.19     60.86 o 
  -6   7   7      416.25      460.42     37.14 o 
  -5   7   7       15.06       13.15     25.63 o 
  -4   7   7      115.38       67.66     21.38 o 
  -3   7   7      736.91      736.29     41.84 o 
  -2   7   7     1077.04     1082.99     52.22 o 
  -1   7   7     1152.18     1185.00     45.25 o 
   0   7   7      132.83      120.74     17.13 o 
   1   7   7      256.73      220.02     22.49 o 
   2   7   7      294.06      285.86     25.79 o 
   3   7   7      938.68      896.22     49.42 o 
   4   7   7     1598.40     1662.15     73.62 o 
   5   7   7      215.65      199.83     29.41 o 
   6   7   7      345.77      346.85     34.33 o 
   7   7   7      103.22      104.11     30.75 o 
  -7   8   7       44.49       39.97     35.79 o 
  -6   8   7      463.65      499.87     42.16 o 
  -5   8   7       44.62       21.34     27.99 o 
  -4   8   7      497.53      510.24     34.27 o 
  -3   8   7      141.51      139.15     33.98 o 
  -2   8   7      208.88      201.23     24.88 o 
  -1   8   7      734.59      767.81     40.96 o 
   0   8   7      274.83      292.97     37.03 o 
   1   8   7     2168.26     2267.44     96.25 o 
   2   8   7      912.66      930.60     58.19 o 
   3   8   7      277.79      282.94     31.06 o 
   4   8   7       13.15      -13.79     24.36 o 
   5   8   7        8.12        2.62     25.33 o 
   6   8   7      182.34      214.13     31.53 o 
   7   8   7      184.71      191.20     34.11 o 
   8   8   7      161.63      152.33     40.51 o 
  -8   9   7       56.08      104.33     42.75 o 
  -7   9   7        4.40      -11.42     38.76 o 
  -6   9   7       70.64       71.82     32.41 o 
  -5   9   7      442.44      507.49     42.00 o 
  -4   9   7      637.96      672.31     55.64 o 
  -3   9   7       66.44       42.68     25.44 o 
  -2   9   7       79.24       76.45     27.13 o 
  -1   9   7      213.49      193.28     30.70 o 
   0   9   7      545.29      504.10     43.50 o 
   1   9   7      357.71      403.98     35.04 o 
   2   9   7       28.62       51.18     30.79 o 
   3   9   7      144.09      127.95     32.46 o 
   4   9   7      284.55      256.89     44.23 o 
   5   9   7      287.21      286.26     37.56 o 
   6   9   7      135.54      103.51     34.92 o 
   7   9   7       16.39       -4.71     37.81 o 
   8   9   7       18.35      -23.52     49.17 o 
   9   9   7      275.64      350.68     64.68 o 
  -8  10   7       41.77       46.98     38.61 o 
  -7  10   7       25.76       42.13     36.72 o 
  -6  10   7       25.92       30.49     37.68 o 
  -5  10   7       48.31       42.48     37.57 o 
  -4  10   7       58.54       61.79     35.44 o 
  -3  10   7      263.13      270.76     37.05 o 
  -2  10   7      293.52      294.61     34.46 o 
  -1  10   7      118.13      120.14     31.96 o 
   0  10   7      172.93      163.62     36.01 o 
   1  10   7       57.42       32.02     31.22 o 
   2  10   7      152.60      129.20     33.96 o 
   3  10   7      278.08      282.88     35.66 o 
   4  10   7       46.88       24.93     34.29 o 
   5  10   7      227.71      187.81     43.30 o 
   6  10   7      402.26      445.48     52.47 o 
   7  10   7      152.85      124.05     57.59 o 
   8  10   7       27.46       13.40     41.38 o 
  -6  11   7       56.80       47.93     43.10 o 
  -5  11   7      124.51       95.61     46.92 o 
  -4  11   7       33.21       55.18     36.53 o 
  -3  11   7       14.44       11.69     41.16 o 
  -2  11   7       41.91       -2.32     41.44 o 
  -1  11   7       69.64       36.08     40.88 o 
   0  11   7      228.01      221.16     40.89 o 
   1  11   7      169.92      140.13     40.05 o 
   2  11   7      217.47      156.40     38.11 o 
   3  11   7      120.38       75.59     46.45 o 
   4  11   7        6.07      -35.46     35.46 o 
   5  11   7      157.95      135.56     54.72 o 
   6  11   7       63.43       62.87     40.62 o 
  -4  12   7      163.11      149.02     42.06 o 
  -3  12   7       10.87       -1.16     47.67 o 
  -2  12   7       43.90       26.42     44.51 o 
  -1  12   7       57.86       20.02     54.39 o 
   0  12   7       10.61        3.22     57.80 o 
   1  12   7       28.74      -42.51     42.51 o 
   2  12   7      139.64      120.22     39.82 o 
   3  12   7       24.50      -39.26     47.27 o 
   4  12   7       56.82      -10.43     62.32 o 
   0   0   8     7081.61     6989.13    397.24 o 
   0   1   8     2612.54     2564.80    103.77 o 
   1   1   8     2113.81     2042.32     60.64 o 
  -1   2   8     2657.54     2625.18     85.92 o 
   0   2   8     4774.68     5074.52    163.73 o 
   1   2   8     1622.60     1648.21     56.98 o 
   2   2   8      111.43      116.48     12.70 o 
  -2   3   8      808.30      831.81     27.69 o 
  -1   3   8     3157.25     3329.08    103.52 o 
   0   3   8     1397.98     1414.93     45.77 o 
   1   3   8      455.94      435.75     23.67 o 
   2   3   8     1187.82     1215.86     47.81 o 
   3   3   8       31.79       15.32      7.33 o 
  -3   4   8      486.62      466.70     22.35 o 
  -2   4   8       45.78       39.96      9.44 o 
  -1   4   8      621.01      621.64     33.80 o 
   0   4   8       88.20       77.43     10.22 o 
   1   4   8      387.34      371.39     16.44 o 
   2   4   8        8.58        1.50      7.81 o 
   3   4   8      372.06      374.83     18.73 o 
   4   4   8      460.68      483.37     20.71 o 
  -4   5   8     2626.62     2758.12     98.07 o 
  -3   5   8       11.73       10.24     10.04 o 
  -2   5   8      261.67      255.94     17.31 o 
  -1   5   8      140.66      143.75     14.68 o 
   0   5   8       87.68       71.71     14.72 o 
   1   5   8       48.57       31.93     11.96 o 
   2   5   8      271.68      282.14     16.20 o 
   3   5   8      758.69      725.85     33.58 o 
   4   5   8     1711.11     1766.23     65.12 o 
   5   5   8      137.85      159.25     22.98 o 
  -5   6   8      350.55      376.45     43.53 o 
  -4   6   8      485.21      440.81     31.99 o 
  -3   6   8       63.68       40.27     16.62 o 
  -2   6   8       40.22       22.03     13.15 o 
  -1   6   8      159.64      145.04     15.81 o 
   0   6   8       34.25       15.54     14.30 o 
   1   6   8      154.30      161.70     17.73 o 
   2   6   8      115.00      100.22     16.89 o 
   3   6   8       25.36       12.06     15.40 o 
   4   6   8     1392.00     1497.69     72.66 o 
   5   6   8     1430.58     1470.14     90.47 o 
   6   6   8     1821.05     1996.18     98.67 o 
  -6   7   8      439.02      466.01     36.13 o 
  -5   7   8      120.31      107.30     36.97 o 
  -4   7   8      202.47      194.98     23.23 o 
  -3   7   8      363.82      332.78     26.46 o 
  -2   7   8        8.99      -17.08     21.14 o 
  -1   7   8      121.65       98.51     23.74 o 
   0   7   8      239.65      296.70     49.50 o 
   1   7   8      182.54      213.46     24.71 o 
   2   7   8      108.08       95.04     23.92 o 
   3   7   8      104.37      123.80     23.16 o 
   4   7   8     1099.73     1223.69     60.89 o 
   5   7   8     1499.08     1652.67     79.45 o 
   6   7   8      640.85      667.43     59.14 o 
   7   7   8      502.12      534.34     71.79 o 
  -7   8   8      166.39      160.52     35.11 o 
  -6   8   8       96.80      125.88     33.16 o 
  -5   8   8      199.22      226.27     32.45 o 
  -4   8   8      151.38      170.39     33.09 o 
  -3   8   8       77.33       86.22     25.53 o 
  -2   8   8       15.28       -8.05     23.01 o 
  -1   8   8       87.49       49.27     26.23 o 
   0   8   8      387.96      401.87     61.02 o 
   1   8   8      163.14      137.07     28.26 o 
   2   8   8      175.30      157.15     28.39 o 
   3   8   8     1537.33     1647.86     77.64 o 
   4   8   8      570.56      594.84     52.33 o 
   5   8   8       90.40       87.47     29.20 o 
   6   8   8       66.34       34.69     31.71 o 
   7   8   8      190.41      179.32     33.95 o 
   8   8   8       20.60       -7.69     36.67 o 
  -8   9   8       40.80       25.53     39.06 o 
  -7   9   8       84.80       77.89     37.56 o 
  -6   9   8       32.81        6.69     32.81 o 
  -5   9   8      163.08      175.53     36.84 o 
  -4   9   8       77.24       97.46     32.38 o 
  -3   9   8      102.68       51.89     26.68 o 
  -2   9   8      124.93       89.70     27.92 o 
  -1   9   8      657.29      598.39     42.77 o 
   0   9   8       28.83        7.96     32.81 o 
   1   9   8      209.17      155.20     33.23 o 
   2   9   8      193.29      185.54     32.43 o 
   3   9   8       28.59      -14.93     27.62 o 
   4   9   8      196.65      139.92     34.24 o 
   5   9   8       98.41      102.97     33.82 o 
   6   9   8      243.77      254.72     36.85 o 
   7   9   8      199.27      186.63     37.45 o 
   8   9   8        9.05      -23.72     38.73 o 
  -7  10   8      102.61       98.86     37.70 o 
  -6  10   8        7.99      -13.38     38.52 o 
  -5  10   8      150.62      156.53     46.25 o 
  -4  10   8      140.50      136.94     36.38 o 
  -3  10   8      371.98      433.94     54.12 o 
  -2  10   8       19.01      -31.95     31.95 o 
  -1  10   8      325.68      324.66     50.04 o 
   0  10   8      268.84      308.92     54.86 o 
   1  10   8      210.09      230.03     35.14 o 
   2  10   8       36.15       27.67     31.55 o 
   3  10   8       38.02       36.92     31.99 o 
   4  10   8       54.77       41.26     35.17 o 
   5  10   8       62.14       29.61     53.08 o 
   6  10   8       48.21       28.32     38.96 o 
   7  10   8       65.57       32.69     36.23 o 
  -6  11   8       31.28      -31.02     43.87 o 
  -5  11   8       60.86       55.85     40.27 o 
  -4  11   8       31.05       79.74     37.19 o 
  -3  11   8      290.51      376.84     54.73 o 
  -2  11   8       98.18       91.52     50.85 o 
  -1  11   8      433.50      448.42     63.63 o 
   0  11   8      282.54      272.67     38.76 o 
   1  11   8      109.90       39.49     41.32 o 
   2  11   8      102.11       63.07     35.72 o 
   3  11   8       36.36       46.72     37.52 o 
   4  11   8      107.88       94.83     40.39 o 
   5  11   8       11.05        3.78     71.65 o 
   6  11   8       11.87      -39.83     39.83 o 
  -3  12   8       63.58      133.98     50.36 o 
  -2  12   8       73.36      116.14     43.01 o 
  -1  12   8       83.23       71.33     61.70 o 
   0  12   8       81.90       78.30     44.18 o 
   1  12   8      253.32      249.70     70.70 o 
   2  12   8       52.49      -20.74     47.75 o 
   3  12   8       72.63      -13.54     61.15 o 
   0   1   9      442.80      503.67     22.80 o 
   1   1   9      843.65      856.83     26.51 o 
  -1   2   9      839.66      873.48     30.76 o 
   0   2   9      135.21      136.65     11.71 o 
   1   2   9     1231.79     1251.31     44.54 o 
   2   2   9     1954.03     2050.81     74.48 o 
  -2   3   9      172.42      178.33     17.25 o 
  -1   3   9      379.18      371.80     18.83 o 
   0   3   9      107.20      127.69     15.58 o 
   1   3   9     2609.50     2615.32     90.92 o 
   2   3   9      595.12      607.37     28.19 o 
   3   3   9      734.52      762.15     33.42 o 
  -3   4   9     1119.50     1117.36     42.60 o 
  -2   4   9     1073.30     1146.58     43.48 o 
  -1   4   9      649.64      644.73     31.06 o 
   0   4   9       43.64       42.60     12.46 o 
   1   4   9     1444.47     1394.18     50.62 o 
   2   4   9      101.57       98.72     17.98 o 
   3   4   9      659.90      639.25     33.88 o 
   4   4   9     1867.56     1921.58     67.38 o 
  -4   5   9      211.56      237.17     21.74 o 
  -3   5   9      524.45      525.07     24.94 o 
  -2   5   9      465.16      411.40     24.99 o 
  -1   5   9      213.54      171.87     21.97 o 
   0   5   9     1287.38     1281.61     48.44 o 
   1   5   9      640.52      661.45     28.14 o 
   2   5   9      276.77      246.62     14.26 o 
   3   5   9      553.62      515.24     25.57 o 
   4   5   9      264.10      263.67     19.90 o 
   5   5   9      548.06      538.40     50.28 o 
  -5   6   9      567.67      587.55     52.31 o 
  -4   6   9       86.07       87.27     28.89 o 
  -3   6   9      173.60      135.27     20.20 o 
  -2   6   9       31.02       19.49     19.12 o 
  -1   6   9       65.98       85.30     14.77 o 
   0   6   9      719.63      698.48     33.17 o 
   1   6   9       99.17       97.27     16.55 o 
   2   6   9      462.33      436.52     24.20 o 
   3   6   9      573.31      570.26     27.93 o 
   4   6   9      216.22      217.63     25.53 o 
   5   6   9       33.52        6.87     21.80 o 
   6   6   9      273.81      247.90     40.94 o 
  -6   7   9      525.27      562.23     64.14 o 
  -5   7   9      207.66      228.34     28.62 o 
  -4   7   9      138.68      154.80     26.83 o 
  -3   7   9       51.79       17.19     22.14 o 
  -2   7   9      401.49      361.46     29.55 o 
  -1   7   9       38.30      -11.73     23.41 o 
   0   7   9      158.00      143.43     24.11 o 
   1   7   9       98.01       89.36     24.21 o 
   2   7   9      873.91      887.84     49.01 o 
   3   7   9      779.58      811.08     53.36 o 
   4   7   9      395.43      414.44     44.36 o 
   5   7   9       18.54       22.57     26.10 o 
   6   7   9       15.44      -13.21     28.36 o 
   7   7   9       95.33      107.30     32.10 o 
  -7   8   9       20.50      -15.37     36.38 o 
  -6   8   9      126.58      162.62     35.44 o 
  -5   8   9      288.16      311.48     34.30 o 
  -4   8   9      547.42      518.97     51.76 o 
  -3   8   9      219.92      171.03     25.45 o 
  -2   8   9      257.58      254.43     28.86 o 
  -1   8   9       73.89       -0.94     30.18 o 
   0   8   9       54.51       45.13     29.09 o 
   1   8   9      462.65      466.93     37.70 o 
   2   8   9     1172.86     1255.45     62.47 o 
   3   8   9      125.94      121.95     27.17 o 
   4   8   9       27.71       29.93     27.24 o 
   5   8   9       87.91       58.47     28.77 o 
   6   8   9       50.48       48.97     33.04 o 
   7   8   9       29.93        6.42     34.75 o 
   8   8   9        5.96      -36.99     36.99 o 
  -8   9   9      123.74      137.95     43.18 o 
  -7   9   9       35.59        8.09     39.37 o 
  -6   9   9      115.52      105.36     34.98 o 
  -5   9   9      459.85      537.46     74.93 o 
  -4   9   9      310.07      351.11     37.64 o 
  -3   9   9      342.57      388.00     46.04 o 
  -2   9   9      146.36      150.21     30.98 o 
  -1   9   9      204.34      169.78     30.29 o 
   0   9   9      231.85      190.59     58.67 o 
   1   9   9      409.92      477.68     41.55 o 
   2   9   9      141.68      115.47     32.44 o 
   3   9   9       26.87       11.00     30.70 o 
   4   9   9      201.03      256.73     32.75 o 
   5   9   9       71.77       39.61     41.46 o 
   6   9   9      196.43      169.87     37.66 o 
   7   9   9       57.22       21.80     38.51 o 
   8   9   9       58.45       28.34     47.87 o 
  -7  10   9       15.18       12.43     38.99 o 
  -6  10   9      100.55       65.80     38.92 o 
  -5  10   9      112.83      129.87     36.77 o 
  -4  10   9       67.71       78.45     35.45 o 
  -3  10   9       74.28       41.24     38.94 o 
  -2  10   9       39.78      -10.17     37.12 o 
  -1  10   9      113.27       76.64     40.57 o 
   0  10   9       45.94        1.05     31.46 o 
   1  10   9      116.48      104.07     34.78 o 
   2  10   9      340.61      387.69     49.65 o 
   3  10   9      629.85      740.21     66.37 o 
   4  10   9      148.99      101.69     36.97 o 
   5  10   9       30.63       14.54     35.35 o 
   6  10   9      264.64      259.29     47.96 o 
   7  10   9       82.09       34.76     46.93 o 
  -5  11   9        2.74       27.64     40.88 o 
  -4  11   9       68.13       75.14     45.55 o 
  -3  11   9      147.57      204.36     46.03 o 
  -2  11   9       68.92      127.79     44.67 o 
  -1  11   9       45.15      -11.36     71.05 o 
   0  11   9       12.48       -1.31     41.29 o 
   1  11   9      162.28      144.50     54.10 o 
   2  11   9       14.97       58.68     43.64 o 
   3  11   9       94.93       67.52     46.51 o 
   4  11   9      159.68      112.24     56.65 o 
   5  11   9       80.23       15.74     37.31 o 
  -2  12   9       39.80       38.89     57.04 o 
  -1  12   9       85.44       64.21     47.84 o 
   0  12   9       59.04       25.23     45.94 o 
   1  12   9       21.50      -51.56     51.56 o 
   2  12   9       33.14      -22.33     74.34 o 
   0   1  10       94.44       73.88      8.86 o 
   1   1  10      105.62      108.32      9.36 o 
  -1   2  10      146.07      166.31     11.01 o 
   0   2  10      387.35      427.20     19.20 o 
   1   2  10      152.19      173.43     14.98 o 
   2   2  10      483.97      499.62     26.58 o 
  -2   3  10     1001.45     1087.88     46.94 o 
  -1   3  10      277.83      272.74     15.93 o 
   0   3  10      522.19      533.57     22.79 o 
   1   3  10      180.29      192.74     17.74 o 
   2   3  10       31.92       26.47     16.45 o 
   3   3  10      254.44      265.01     19.33 o 
  -3   4  10      156.76      192.09     23.80 o 
  -2   4  10      637.12      612.42     25.83 o 
  -1   4  10      954.75     1011.27     40.04 o 
   0   4  10     1506.54     1587.86     58.35 o 
   1   4  10     1003.56     1093.35     45.74 o 
   2   4  10      893.33      968.77     41.08 o 
   3   4  10      378.51      403.35     25.86 o 
   4   4  10      373.12      391.64     34.75 o 
  -4   5  10       18.32        6.38     17.64 o 
  -3   5  10      687.25      665.83     34.31 o 
  -2   5  10      816.77      829.43     38.36 o 
  -1   5  10     1448.68     1549.75     76.75 o 
   0   5  10      240.79      251.94     15.90 o 
   1   5  10      523.41      531.47     23.04 o 
   2   5  10      866.58      834.69     50.17 o 
   3   5  10       13.47      -10.57     23.17 o 
   4   5  10       46.71       45.13     27.22 o 
   5   5  10       32.65       35.61     18.34 o 
  -5   6  10       80.81       61.40     23.38 o 
  -4   6  10       38.48        4.73     22.25 o 
  -3   6  10      125.60      115.27     19.63 o 
  -2   6  10      597.34      643.17     51.71 o 
  -1   6  10     1246.09     1303.44     62.26 o 
   0   6  10      708.31      699.26     44.15 o 
   1   6  10      417.97      426.77     24.70 o 
   2   6  10      680.88      706.38     45.05 o 
   3   6  10      139.20      136.33     20.82 o 
   4   6  10       15.94       30.04     18.00 o 
   5   6  10      104.71      102.85     22.88 o 
   6   6  10      155.83      118.00     26.17 o 
  -6   7  10        6.16        3.71     27.96 o 
  -5   7  10      597.44      612.99     72.15 o 
  -4   7  10      339.98      355.62     36.91 o 
  -3   7  10      648.26      599.31     51.77 o 
  -2   7  10      132.53      111.53     23.55 o 
  -1   7  10      349.79      302.10     36.84 o 
   0   7  10      540.47      502.86     39.34 o 
   1   7  10      155.04      170.14     25.00 o 
   2   7  10      837.37      875.67     50.95 o 
   3   7  10      774.75      752.20     67.43 o 
   4   7  10      290.43      273.22     27.13 o 
   5   7  10       27.73      -14.28     25.31 o 
   6   7  10       90.45      119.14     28.16 o 
   7   7  10       48.60       43.01     29.92 o 
  -7   8  10       67.18       41.78     37.32 o 
  -6   8  10       99.56       62.35     33.21 o 
  -5   8  10       72.20      114.90     32.01 o 
  -4   8  10       18.69       33.16     26.67 o 
  -3   8  10      156.35      121.35     31.99 o 
  -2   8  10      665.73      616.63     76.31 o 
  -1   8  10      148.96      156.24     35.75 o 
   0   8  10      224.78      267.83     50.51 o 
   1   8  10      769.43      757.86     54.09 o 
   2   8  10        8.59      -16.10     25.39 o 
   3   8  10       31.77        9.77     27.71 o 
   4   8  10      115.37      102.28     25.99 o 
   5   8  10       20.87        7.54     28.95 o 
   6   8  10       21.57       -2.47     29.75 o 
   7   8  10       91.33       31.19     46.50 o 
   8   8  10       82.92       16.95     65.83 o 
  -7   9  10       41.22       31.08     45.17 o 
  -6   9  10       61.37       45.72     35.93 o 
  -5   9  10       93.05       81.04     35.97 o 
  -4   9  10       34.92       38.15     31.02 o 
  -3   9  10       89.47       70.19     34.96 o 
  -2   9  10      456.82      476.54     50.80 o 
  -1   9  10       90.34       45.52     35.73 o 
   0   9  10        6.18      -16.95     36.83 o 
   1   9  10      346.70      352.39     48.08 o 
   2   9  10       30.09        1.83     29.95 o 
   3   9  10      108.28       85.30     30.45 o 
   4   9  10       15.48      -22.31     35.64 o 
   5   9  10      190.61      183.36     45.56 o 
   6   9  10       28.94      -21.98     37.16 o 
   7   9  10        7.90       -7.35     46.16 o 
  -6  10  10      126.30      128.30     45.74 o 
  -5  10  10       67.72       65.86     36.38 o 
  -4  10  10       12.97      -15.94     36.82 o 
  -3  10  10       96.53      127.28     40.24 o 
  -2  10  10      111.79       78.86     39.98 o 
  -1  10  10       44.86       -4.44     52.49 o 
   0  10  10        1.17      -35.89     35.89 o 
   1  10  10       44.40      -16.66     31.34 o 
   2  10  10        6.09      -12.92     34.50 o 
   3  10  10      165.41      124.35     53.85 o 
   4  10  10       27.66       46.33     48.36 o 
   5  10  10        2.32      -37.26     68.58 o 
   6  10  10       25.76       16.55     48.34 o 
  -4  11  10       61.64       68.12     45.46 o 
  -3  11  10       26.62       48.61     45.46 o 
  -2  11  10       22.60       68.62     40.40 o 
  -1  11  10       49.58      107.59     47.80 o 
   0  11  10      111.86       62.48     64.07 o 
   1  11  10        4.84      -38.86     38.86 o 
   2  11  10       49.78       -4.19     61.14 o 
   3  11  10      181.75      150.61     83.56 o 
   4  11  10      211.11      222.40     88.25 o 
   0   1  11      598.22      624.24     28.77 o 
   1   1  11     1567.62     1687.09     50.93 o 
  -1   2  11      400.20      400.39     18.36 o 
   0   2  11      172.31      196.75     13.02 o 
   1   2  11      465.77      494.84     19.59 o 
   2   2  11      776.67      842.33     38.90 o 
  -2   3  11      368.93      350.65     31.87 o 
  -1   3  11      913.71      945.55     33.11 o 
   0   3  11      755.79      837.89     32.65 o 
   1   3  11      176.83      178.78     20.84 o 
   2   3  11      382.67      386.49     34.94 o 
   3   3  11      115.14      125.44     19.30 o 
  -3   4  11      216.79      209.08     32.75 o 
  -2   4  11      608.43      656.79     30.60 o 
  -1   4  11      113.97      120.79     13.31 o 
   0   4  11      547.69      581.73     31.89 o 
   1   4  11      957.92     1025.26     52.58 o 
   2   4  11      749.86      797.82     49.13 o 
   3   4  11      488.66      487.94     40.74 o 
   4   4  11      675.73      676.68     63.57 o 
  -4   5  11      131.51      114.93     27.17 o 
  -3   5  11      294.86      313.56     30.71 o 
  -2   5  11      235.10      275.46     24.84 o 
  -1   5  11       78.11       47.55     20.06 o 
   0   5  11       51.29       51.28     13.44 o 
   1   5  11      402.94      372.37     32.03 o 
   2   5  11       86.87       67.50     27.99 o 
   3   5  11      895.08      889.67     59.76 o 
   4   5  11       71.93       67.07     29.95 o 
   5   5  11      415.41      506.86     74.35 o 
  -5   6  11      449.71      420.00     43.42 o 
  -4   6  11      208.77      225.64     26.47 o 
  -3   6  11      412.51      457.52     45.16 o 
  -2   6  11       36.84       19.43     19.64 o 
  -1   6  11       33.02       17.45     21.14 o 
   0   6  11       30.32        2.53     19.71 o 
   1   6  11      459.29      465.26     35.93 o 
   2   6  11      412.04      432.90     37.33 o 
   3   6  11        1.59      -22.10     28.52 o 
   4   6  11      180.15      185.53     35.68 o 
   5   6  11      170.52      161.06     36.27 o 
   6   6  11      329.39      289.89     42.51 o 
  -6   7  11       55.97       11.14     37.52 o 
  -5   7  11       72.67       79.95     27.78 o 
  -4   7  11       27.13       38.21     24.81 o 
  -3   7  11      538.36      557.08     58.41 o 
  -2   7  11      247.26      212.60     31.36 o 
  -1   7  11      258.75      292.13     32.41 o 
   0   7  11       54.08       -2.16     39.87 o 
   1   7  11      165.67      145.31     30.62 o 
   2   7  11      125.40      121.64     20.70 o 
   3   7  11       43.15        3.39     40.68 o 
   4   7  11      112.99       56.90     38.02 o 
   5   7  11       81.61       62.30     34.75 o 
   6   7  11       17.79      -40.78     40.78 o 
   7   7  11       39.40        0.40     44.06 o 
  -7   8  11      246.53      247.42     46.63 o 
  -6   8  11       90.16       44.37     41.83 o 
  -5   8  11       84.12      119.73     32.33 o 
  -4   8  11       84.93       75.42     29.97 o 
  -3   8  11       30.19       25.66     29.86 o 
  -2   8  11       15.56      -21.45     35.15 o 
  -1   8  11      159.36      175.85     35.63 o 
   0   8  11      212.33      187.77     34.99 o 
   1   8  11      288.49      262.80     47.19 o 
   2   8  11       66.13       32.93     23.50 o 
   3   8  11      155.74      191.31     38.70 o 
   4   8  11       24.05       17.79     40.21 o 
   5   8  11       34.44        9.87     42.22 o 
   6   8  11       12.82      -17.29     46.98 o 
   7   8  11       10.70      -44.06     44.06 o 
   8   8  11       46.69        2.09     42.81 o 
  -7   9  11        6.35      -41.55     41.55 o 
  -6   9  11       40.22      -11.83     44.33 o 
  -5   9  11      245.45      259.97     37.52 o 
  -4   9  11      273.55      274.52     38.30 o 
  -3   9  11       10.22      -32.41     36.11 o 
  -2   9  11      106.04      105.58     37.20 o 
  -1   9  11       21.23      -15.57     26.50 o 
   0   9  11       41.16      -18.90     31.32 o 
   1   9  11      251.29      234.76     44.34 o 
   2   9  11       37.92       12.17     30.17 o 
   3   9  11      259.39      229.73     70.98 o 
   4   9  11       87.45       34.21     59.81 o 
   5   9  11       10.84      -11.84     43.40 o 
   6   9  11       25.69      -47.77     47.77 o 
   7   9  11        8.22        9.86     57.07 o 
  -5  10  11       21.57      -11.65     47.98 o 
  -4  10  11       49.14      108.85     39.27 o 
  -3  10  11        1.22       21.11     39.84 o 
  -2  10  11      198.98      277.20     50.31 o 
  -1  10  11      123.91      135.30     52.31 o 
   0  10  11      238.69      260.98     61.79 o 
   1  10  11       13.75       -9.07     34.00 o 
   2  10  11       27.97       -8.95     64.23 o 
   3  10  11       54.80       40.93     66.77 o 
   4  10  11       17.98        4.11     61.15 o 
   5  10  11       56.52       25.96     77.88 o 
  -3  11  11       16.47      -36.75     43.42 o 
  -2  11  11       26.11       39.20     41.31 o 
  -1  11  11       17.39       23.61     46.66 o 
   0  11  11       85.02       73.00     38.97 o 
   1  11  11       25.35        0.47     48.21 o 
   2  11  11       53.98       16.13     77.57 o 
   3  11  11       33.81      -10.64     84.57 o 
   0   0  12      422.41      512.05     42.59 o 
   0   1  12      603.37      705.49     30.34 o 
   1   1  12      868.18      983.52     32.59 o 
  -1   2  12      868.52      967.48     36.21 o 
   0   2  12      835.48      845.77     33.37 o 
   1   2  12       55.89       70.57      9.22 o 
   2   2  12      785.40      830.39     44.49 o 
  -2   3  12      169.00      151.47     31.38 o 
  -1   3  12      389.71      433.78     22.48 o 
   0   3  12      461.15      443.27     27.50 o 
   1   3  12       65.56       52.35     23.28 o 
   2   3  12      169.29      167.86     29.08 o 
   3   3  12      361.11      369.06     74.75 o 
  -3   4  12       26.20       35.84     26.49 o 
  -2   4  12       70.18       82.53     26.65 o 
  -1   4  12      289.20      296.81     22.14 o 
   0   4  12        5.87       -0.10     17.23 o 
   1   4  12      577.05      588.36     45.70 o 
   2   4  12      233.58      265.35     37.85 o 
   3   4  12      375.46      318.41     56.37 o 
   4   4  12      131.53      154.08     68.11 o 
  -4   5  12      519.83      513.75     77.39 o 
  -3   5  12       11.99        8.91     31.18 o 
  -2   5  12      173.77      194.66     38.94 o 
  -1   5  12        6.69        9.87     18.93 o 
   0   5  12       79.99       58.76     17.63 o 
   1   5  12       38.92       34.93     26.57 o 
   2   5  12      372.32      354.66     43.69 o 
   3   5  12       88.54       95.95     31.40 o 
   4   5  12      286.92      286.45     40.54 o 
   5   5  12      134.97      114.79     36.60 o 
  -5   6  12      152.71      157.04     36.97 o 
  -4   6  12        7.60      -22.25     36.88 o 
  -3   6  12       51.26       45.21     21.11 o 
  -2   6  12       68.29       46.66     28.23 o 
  -1   6  12       36.30       15.19     20.45 o 
   0   6  12       58.20       42.21     25.18 o 
   1   6  12      133.96      119.26     30.92 o 
   2   6  12      220.02      168.16     34.32 o 
   3   6  12       66.06       47.91     30.76 o 
   4   6  12      347.52      385.61     73.92 o 
   5   6  12      294.78      273.99     42.83 o 
   6   6  12      304.47      296.37     75.12 o 
  -6   7  12      134.57       95.76     37.50 o 
  -5   7  12      372.21      317.77     45.71 o 
  -4   7  12       21.12        4.69     36.47 o 
  -3   7  12       90.93       80.32     26.01 o 
  -2   7  12       11.49       -8.79     22.29 o 
  -1   7  12       68.67       64.70     25.00 o 
   0   7  12       19.74      -30.94     30.94 o 
   1   7  12        5.94      -24.00     31.91 o 
   2   7  12        4.73      -34.19     34.19 o 
   3   7  12      263.47      284.07     78.66 o 
   4   7  12      127.76       77.94     36.76 o 
   5   7  12      197.39      199.44     45.25 o 
   6   7  12       69.47       50.70     48.02 o 
   7   7  12      169.42      135.98     43.70 o 
  -7   8  12      122.84       91.13     48.12 o 
  -6   8  12       46.60        7.62     53.12 o 
  -5   8  12       71.86       72.06     38.51 o 
  -4   8  12      338.73      289.49     77.63 o 
  -3   8  12        2.80      -22.35     28.66 o 
  -2   8  12       24.59       42.53     31.46 o 
  -1   8  12        9.39      -27.41     27.41 o 
   0   8  12       24.74        3.22     31.30 o 
   1   8  12      162.64      155.53     51.52 o 
   2   8  12       71.03        4.08     35.91 o 
   3   8  12       95.33       70.37     37.54 o 
   4   8  12      164.48       96.17     45.23 o 
   5   8  12      193.53      125.47     61.62 o 
   6   8  12      225.68      196.50     52.85 o 
   7   8  12       28.11      -45.55     45.55 o 
  -6   9  12       48.65       60.27     49.98 o 
  -5   9  12      127.92       86.04     51.92 o 
  -4   9  12       15.00      -33.63     46.41 o 
  -3   9  12        6.48       19.28     33.01 o 
  -2   9  12      104.37      127.54     35.70 o 
  -1   9  12       72.93       75.85     37.96 o 
   0   9  12        9.97      -32.28     32.28 o 
   1   9  12       27.01       -8.94     46.50 o 
   2   9  12       70.28        2.74     38.69 o 
   3   9  12        3.96      -40.32     40.32 o 
   4   9  12       33.05      -11.54     63.74 o 
   5   9  12        8.60      -41.05     71.52 o 
   6   9  12       58.58       68.01     53.16 o 
  -4  10  12        7.03       49.98     47.56 o 
  -3  10  12       21.66       58.19     40.46 o 
  -2  10  12       72.59      138.74     39.71 o 
  -1  10  12       88.22      111.45     54.46 o 
   0  10  12       57.69       -2.97     60.55 o 
   1  10  12       30.46      -39.72     70.45 o 
   2  10  12       13.77       -2.27     61.48 o 
   3  10  12       40.05        3.05     76.20 o 
   4  10  12       81.90      -29.86     60.40 o 
  -1  11  12       57.47      120.91     40.52 o 
   0  11  12       59.93       22.14     52.53 o 
   1  11  12       78.90       82.23     73.41 o 
   0   1  13      795.76      873.25     43.50 o 
   1   1  13      181.64      237.08     17.15 o 
  -1   2  13      578.65      647.99     29.87 o 
   0   2  13      806.38      905.68     43.80 o 
   1   2  13      576.62      576.31     26.21 o 
   2   2  13       65.41      111.54     24.64 o 
  -2   3  13       22.54       38.93     25.67 o 
  -1   3  13       46.84       36.93     14.35 o 
   0   3  13       88.86      102.06     15.70 o 
   1   3  13      242.67      228.14     30.29 o 
   2   3  13      385.56      392.95     43.89 o 
   3   3  13      372.13      403.03     54.68 o 
  -3   4  13      156.85      168.32     50.93 o 
  -2   4  13      449.28      442.21     56.49 o 
  -1   4  13      180.07      184.29     19.59 o 
   0   4  13       88.35      111.20     13.62 o 
   1   4  13       51.27       64.00     29.50 o 
   2   4  13       23.13       19.27     30.21 o 
   3   4  13      130.27      123.48     34.38 o 
   4   4  13      217.11      183.10     48.73 o 
  -4   5  13       69.95       73.00     31.26 o 
  -3   5  13       51.99       35.08     29.95 o 
  -2   5  13       84.70       93.31     31.94 o 
  -1   5  13      160.99      184.25     21.69 o 
   0   5  13      485.85      520.26     60.35 o 
   1   5  13      450.29      406.65     47.34 o 
   2   5  13        2.22        2.31     32.03 o 
   3   5  13      173.26      202.99     57.80 o 
   4   5  13       75.92       12.74     38.97 o 
   5   5  13       44.23       -6.49     39.97 o 
  -5   6  13       83.74       58.78     43.50 o 
  -4   6  13       37.26       27.89     38.45 o 
  -3   6  13       12.85        0.98     34.35 o 
  -2   6  13       17.71        1.18     28.37 o 
  -1   6  13        7.30       -2.94     21.82 o 
   0   6  13      109.14      142.07     34.93 o 
   1   6  13      134.28      133.09     32.11 o 
   2   6  13       10.90        6.78     30.13 o 
   3   6  13      105.13      102.55     33.43 o 
   4   6  13       65.50       60.80     36.29 o 
   5   6  13       26.41      -32.38     34.35 o 
   6   6  13       55.82       -1.13     40.39 o 
  -6   7  13       99.91       74.45     42.84 o 
  -5   7  13       40.34       29.55     45.11 o 
  -4   7  13        2.14        5.77     43.75 o 
  -3   7  13       29.33        4.70     35.04 o 
  -2   7  13       18.84       14.52     26.48 o 
  -1   7  13      162.33      114.00     26.36 o 
   0   7  13       10.98      -18.51     31.63 o 
   1   7  13      139.07      105.85     33.51 o 
   2   7  13      207.26      208.94     38.22 o 
   3   7  13       83.03       47.24     35.01 o 
   4   7  13       51.57       26.11     39.20 o 
   5   7  13       18.83      -28.45     40.08 o 
   6   7  13       33.56      -43.08     43.08 o 
   7   7  13       26.61       14.21     42.98 o 
  -6   8  13       28.30      -19.80     43.71 o 
  -5   8  13      188.84      202.71     46.61 o 
  -4   8  13      112.21      165.80     74.70 o 
  -3   8  13       67.63       56.54     60.96 o 
  -2   8  13       11.35       -7.14     30.32 o 
  -1   8  13       28.15        7.59     29.61 o 
   0   8  13        7.85      -18.60     36.70 o 
   1   8  13       95.15       64.98     38.09 o 
   2   8  13      143.28      136.80     48.71 o 
   3   8  13       32.98       -6.89     42.73 o 
   4   8  13       19.84       -9.34     39.08 o 
   5   8  13       72.73       78.83     51.58 o 
   6   8  13       47.74       59.55     50.31 o 
  -5   9  13       87.90       29.93     46.35 o 
  -4   9  13       49.01       64.45     46.20 o 
  -3   9  13       65.03       26.47     45.34 o 
  -2   9  13       63.05       74.83     44.22 o 
  -1   9  13       31.91      -30.18     44.48 o 
   0   9  13       48.74      -13.50     50.58 o 
   1   9  13      190.78      187.19     70.45 o 
   2   9  13      198.51      223.69     69.31 o 
   3   9  13       25.79       -9.65     59.48 o 
   4   9  13       50.50       22.26     68.51 o 
   5   9  13       26.03      -21.89     85.03 o 
  -3  10  13       44.22       40.55     47.85 o 
  -2  10  13       44.68       21.21     46.97 o 
  -1  10  13       34.35       44.63     57.83 o 
   0  10  13       14.65       -2.55     53.70 o 
   1  10  13       49.20       28.78     48.29 o 
   2  10  13       35.60       86.55     69.40 o 
   3  10  13       63.93       32.66     59.28 o 
   0   1  14      152.66      170.07     19.14 o 
   1   1  14      461.96      498.21     30.04 o 
  -1   2  14      164.77      191.23     18.42 o 
   0   2  14       11.96       25.86     15.91 o 
   1   2  14      101.82      109.92     12.76 o 
   2   2  14      190.30      211.09     28.83 o 
  -2   3  14      179.07      134.85     28.73 o 
  -1   3  14       61.68       73.39     14.32 o 
   0   3  14      200.69      235.22     20.53 o 
   1   3  14       96.69      121.01     28.82 o 
   2   3  14       54.07       47.78     29.02 o 
   3   3  14        0.99      -28.83     28.83 o 
  -3   4  14       85.21       62.17     32.34 o 
  -2   4  14      260.71      292.63     35.32 o 
  -1   4  14      211.62      235.90     24.95 o 
   0   4  14      118.08      114.94     28.43 o 
   1   4  14       52.00       32.10     29.71 o 
   2   4  14      616.36      670.39    115.88 o 
   3   4  14       74.08       74.76     35.12 o 
   4   4  14       35.91       -2.96     34.59 o 
  -4   5  14        8.89       -3.49     35.88 o 
  -3   5  14      114.92      110.50     33.60 o 
  -2   5  14      133.27      135.81     41.74 o 
  -1   5  14      209.07      217.22     34.51 o 
   0   5  14      236.39      239.19     35.61 o 
   1   5  14      410.68      408.86     70.04 o 
   2   5  14        1.58       -5.41     33.38 o 
   3   5  14        8.99      -10.43     34.13 o 
   4   5  14       15.99      -36.06     39.72 o 
   5   5  14       70.87       40.98     40.51 o 
  -5   6  14       15.84       -8.58     39.32 o 
  -4   6  14        0.72       15.52     37.67 o 
  -3   6  14      231.63      231.48     37.66 o 
  -2   6  14      232.27      202.46     32.10 o 
  -1   6  14       40.32       56.79     30.11 o 
   0   6  14      122.37      160.85     36.00 o 
   1   6  14      216.61      198.40     52.55 o 
   2   6  14       67.41       54.03     38.57 o 
   3   6  14      152.52      153.02     43.88 o 
   4   6  14       74.82       92.98     42.97 o 
   5   6  14        9.47      -34.15     43.22 o 
   6   6  14       70.02       44.85     44.51 o 
  -6   7  14        5.42       -5.30     45.16 o 
  -5   7  14       37.08       20.66     44.14 o 
  -4   7  14       40.34       25.10     41.85 o 
  -3   7  14       91.78       61.89     39.12 o 
  -2   7  14      189.93      186.71     36.87 o 
  -1   7  14      143.10      167.92     35.22 o 
   0   7  14       82.59       84.58     40.18 o 
   1   7  14       74.08       80.05     33.35 o 
   2   7  14      324.76      279.24     44.21 o 
   3   7  14       92.46       75.56     37.37 o 
   4   7  14       23.31      -42.08     42.08 o 
   5   7  14       12.31      -39.53     39.53 o 
   6   7  14       24.42      -42.15     42.15 o 
   7   7  14       46.60        6.82     49.10 o 
  -5   8  14       38.21       16.22     48.29 o 
  -4   8  14       18.29       12.89     44.77 o 
  -3   8  14       41.27       18.70     42.16 o 
  -2   8  14       96.40       82.32     38.84 o 
  -1   8  14      104.66      102.78     39.53 o 
   0   8  14       26.77       32.42     46.83 o 
   1   8  14       62.76        4.94     38.39 o 
   2   8  14      106.18       -6.26     49.91 o 
   3   8  14       23.92      -42.42     42.42 o 
   4   8  14       19.09      -44.65     44.65 o 
   5   8  14       13.78      -39.49     62.05 o 
  -4   9  14       35.95      -18.45     48.01 o 
  -3   9  14       17.86        8.92     42.98 o 
  -2   9  14       52.89       35.11     58.45 o 
  -1   9  14        2.49      -61.92     61.92 o 
   0   9  14       18.43      -27.15     47.27 o 
   1   9  14       48.68      -29.18     45.90 o 
   2   9  14       60.72       50.93     64.56 o 
   3   9  14        3.87      -74.41     76.40 o 
   4   9  14        6.09      -36.56     69.90 o 
   0   1  15      494.93      566.30     34.39 o 
   1   1  15      366.98      411.81     27.32 o 
  -1   2  15      112.37      134.02     17.23 o 
   0   2  15      149.18      181.22     28.03 o 
   1   2  15       34.42       56.61     28.42 o 
   2   2  15       26.62       24.97     25.41 o 
  -2   3  15       57.60       63.75     28.83 o 
  -1   3  15      207.91      254.65     40.05 o 
   0   3  15      173.41      160.11     26.18 o 
   1   3  15       67.48       50.52     28.51 o 
   2   3  15        4.25       14.50     30.06 o 
   3   3  15       48.46       44.21     30.29 o 
  -3   4  15        7.05        3.01     33.27 o 
  -2   4  15       89.15      133.78     29.79 o 
  -1   4  15       13.06       22.78     22.64 o 
   0   4  15      101.36      120.23     28.83 o 
   1   4  15      254.54      268.92     38.11 o 
   2   4  15      300.72      311.11     39.05 o 
   3   4  15       83.52       46.60     35.19 o 
   4   4  15        4.61      -14.32     34.78 o 
  -4   5  15       32.15       41.46     44.40 o 
  -3   5  15      157.74      187.34     50.60 o 
  -2   5  15      112.26       97.39     30.31 o 
  -1   5  15        3.95       44.10     46.08 o 
   0   5  15        7.04        3.47     29.37 o 
   1   5  15       60.02       28.40     34.75 o 
   2   5  15      111.77      142.70     38.61 o 
   3   5  15       30.82        2.35     38.47 o 
   4   5  15       73.90       78.32     39.53 o 
   5   5  15       75.24       84.34     43.49 o 
  -5   6  15       58.69       52.81     44.46 o 
  -4   6  15       12.03       17.12     39.27 o 
  -3   6  15       89.86       76.26     36.36 o 
  -2   6  15       88.03       99.33     35.26 o 
  -1   6  15      101.39       49.24     85.52 o 
   0   6  15       61.88       77.43     36.19 o 
   1   6  15       69.57       87.28     37.79 o 
   2   6  15       97.75       73.52     39.10 o 
   3   6  15       37.09       -3.71     38.50 o 
   4   6  15       23.73       -5.59     39.43 o 
   5   6  15        5.36      -47.32     47.32 o 
   6   6  15        6.48      -23.02     44.29 o 
  -6   7  15       74.40       62.78     51.11 o 
  -5   7  15        2.27      -44.51     44.51 o 
  -4   7  15       98.80       73.56     56.56 o 
  -3   7  15       45.48       12.69     37.56 o 
  -2   7  15       10.23        5.08     56.07 o 
  -1   7  15       50.21        6.36     55.24 o 
   0   7  15       20.09       29.27     38.79 o 
   1   7  15       37.31       35.60     37.98 o 
   2   7  15        6.36       -7.68     42.74 o 
   3   7  15        0.71      -43.25     43.79 o 
   4   7  15        7.13      -14.65     42.62 o 
   5   7  15        5.50      -18.18     55.74 o 
   6   7  15        1.10      -51.21     51.21 o 
  -4   8  15       61.15       11.40     43.53 o 
  -3   8  15       14.92       95.41     55.72 o 
  -2   8  15        8.26      -46.38     49.84 o 
  -1   8  15       19.16      -54.97     59.02 o 
   0   8  15       35.69       13.32     75.09 o 
   1   8  15       60.00       67.59     46.12 o 
   2   8  15       15.39      -35.16     45.09 o 
   3   8  15       80.07        6.98     42.77 o 
   4   8  15       47.83      -25.49     50.04 o 
  -2   9  15       32.72       21.23     68.38 o 
  -1   9  15       10.16      -36.22     65.26 o 
   0   9  15        3.58      -62.58     62.58 o 
   1   9  15       35.35       46.24     50.41 o 
   2   9  15       11.67       46.19     53.90 o 
   0   1  16       60.68      107.94     24.35 o 
   1   1  16       26.38       38.44     18.35 o 
  -1   2  16        4.69       -2.12     25.24 o 
   0   2  16       51.58       71.43     18.29 o 
   1   2  16      307.96      317.49     40.10 o 
   2   2  16       60.39       43.66     28.71 o 
  -2   3  16        1.38        1.23     29.36 o 
  -1   3  16        9.07       11.88     23.89 o 
   0   3  16       60.74       43.90     25.99 o 
   1   3  16      113.46      111.87     30.30 o 
   2   3  16      186.11      185.25     33.60 o 
   3   3  16       36.85       30.86     32.77 o 
  -3   4  16       22.50       35.98     33.06 o 
  -2   4  16        7.08       16.58     29.05 o 
  -1   4  16       43.64       26.43     44.84 o 
   0   4  16       26.87       -4.28     40.09 o 
   1   4  16      114.99      109.06     33.16 o 
   2   4  16       32.43        4.75     34.45 o 
   3   4  16       69.08       50.67     36.53 o 
   4   4  16        5.55       -5.58     38.02 o 
  -4   5  16       28.67       21.82     39.88 o 
  -3   5  16       20.53       48.47     34.89 o 
  -2   5  16       70.86       42.10     49.94 o 
  -1   5  16       38.35      -27.35     50.15 o 
   0   5  16        1.47       37.02     49.47 o 
   1   5  16       30.10       38.71     37.31 o 
   2   5  16      135.45      147.26     38.48 o 
   3   5  16       36.24       15.20     37.12 o 
   4   5  16      130.70      129.91     43.36 o 
   5   5  16       12.39      -42.94     42.94 o 
  -5   6  16       53.18        5.27     45.19 o 
  -4   6  16        2.65      -18.59     41.14 o 
  -3   6  16       32.99      -19.51     36.32 o 
  -2   6  16       42.09      -19.89     53.41 o 
  -1   6  16        0.43      -69.85     70.46 o 
   0   6  16        3.75      -16.28     56.32 o 
   1   6  16      101.86       76.23     56.98 o 
   2   6  16        0.75       25.83     42.71 o 
   3   6  16       32.03       26.34     41.51 o 
   4   6  16       18.36      -27.34     50.91 o 
   5   6  16       17.17      -29.78     47.01 o 
   6   6  16       51.68      -15.26     44.98 o 
  -4   7  16       43.13       12.66     42.42 o 
  -3   7  16       37.38       74.47     62.23 o 
  -2   7  16       20.95      -41.62     58.79 o 
  -1   7  16       83.74       13.18     57.46 o 
   0   7  16        6.84      -75.14    112.87 o 
   1   7  16        2.39       -0.93     41.08 o 
   2   7  16       36.83       11.02     43.45 o 
   3   7  16       46.44       27.91     48.63 o 
   4   7  16       22.41       28.41     49.52 o 
  -2   8  16       22.70       -7.29     65.36 o 
  -1   8  16        1.11      -51.33     62.79 o 
   0   8  16       39.68        0.34     65.13 o 
   1   8  16       52.91       76.85     64.43 o 
   2   8  16        0.94       38.43     49.39 o 
   0   1  17       89.49       93.68     21.01 o 
   1   1  17       14.31       30.26     26.36 o 
  -1   2  17       10.06      -10.44     25.60 o 
   0   2  17      107.96       61.19     38.79 o 
   1   2  17       45.13       49.85     32.73 o 
   2   2  17       31.96       25.51     30.22 o 
  -2   3  17       37.76       30.21     30.30 o 
  -1   3  17       22.72       20.88     41.11 o 
   0   3  17       28.53      -22.59     41.24 o 
   1   3  17       59.05       87.69     31.67 o 
   2   3  17       65.58       66.83     32.50 o 
   3   3  17      155.47      171.71     35.59 o 
  -3   4  17       23.20      -34.68     34.68 o 
  -2   4  17       31.43      -51.49     51.49 o 
  -1   4  17      129.08       96.77     48.96 o 
   0   4  17        8.91       -8.54     41.54 o 
   1   4  17       28.12       46.20     32.38 o 
   2   4  17        6.77       14.33     35.21 o 
   3   4  17        3.44        3.85     37.71 o 
   4   4  17       25.71       19.43     39.57 o 
  -4   5  17       22.79      -10.01     40.46 o 
  -3   5  17       17.87       -6.55     53.38 o 
  -2   5  17       35.20      -56.66     56.66 o 
  -1   5  17       20.58      -41.27     47.98 o 
   0   5  17       65.87       53.49     51.26 o 
   1   5  17       29.19       -4.47     49.76 o 
   2   5  17       24.36       -4.08     39.22 o 
   3   5  17       52.73        4.89     40.77 o 
   4   5  17       13.08      -28.36     42.93 o 
   5   5  17        1.12      -26.93     43.24 o 
  -4   6  17        1.45      -69.42     83.20 o 
  -3   6  17       21.60       -5.10     62.26 o 
  -2   6  17        6.74      -58.02     58.02 o 
  -1   6  17       19.56       14.29     53.35 o 
   0   6  17       25.29       -3.74     56.80 o 
   1   6  17        2.68       -7.27     58.18 o 
   2   6  17        0.93      -33.54     40.29 o 
   3   6  17       29.43       10.14     45.71 o 
   4   6  17       26.60       11.89     62.75 o 
  -2   7  17        2.17       -1.63     61.53 o 
  -1   7  17       15.97      -41.46     58.21 o 
   0   7  17        3.23       11.21     75.55 o 
   1   7  17       39.23       15.03     61.28 o 
   2   7  17       30.31       47.52     47.61 o 
   0   1  18       20.47      -19.66     34.67 o 
   1   1  18       13.58       -2.73     26.26 o 
  -1   2  18       65.08       32.36     39.49 o 
   0   2  18       33.85      -20.40     37.68 o 
   1   2  18       27.89       -2.83     29.16 o 
   2   2  18        9.97       17.74     31.81 o 
  -2   3  18       32.26        4.21     47.95 o 
  -1   3  18       36.14        9.79     45.62 o 
   0   3  18       32.70       18.73     43.73 o 
   1   3  18        8.05       23.75     43.97 o 
   2   3  18        7.53      -13.85     33.53 o 
   3   3  18        7.15      -10.90     33.80 o 
  -3   4  18       63.28      -21.19     52.76 o 
  -2   4  18       91.07       48.90     54.74 o 
  -1   4  18       25.05       25.37     61.65 o 
   0   4  18        5.90      -31.26     48.55 o 
   1   4  18       12.23       12.23     54.46 o 
   2   4  18       35.22       30.48     37.13 o 
   3   4  18       25.13      -22.22     38.05 o 
   4   4  18       23.82      -34.64     40.31 o 
  -4   5  18        5.88      -13.28     63.14 o 
  -3   5  18       42.75      -24.82     57.97 o 
  -2   5  18       19.58      -51.35     51.35 o 
  -1   5  18       11.84      -21.89     52.38 o 
   0   5  18       38.05      -34.71     51.17 o 
   1   5  18       31.12       20.59     52.66 o 
   2   5  18        1.98        3.80     55.16 o 
   3   5  18       21.37      -28.99     42.11 o 
   4   5  18        3.23      -42.31     42.31 o 
  -2   6  18      130.60       33.54     73.70 o 
  -1   6  18        4.19      -55.72     59.30 o 
   0   6  18       17.77      -53.57     83.43 o 
   1   6  18        0.72      -57.09     57.09 o 
   2   6  18       16.02      -11.75     56.55 o 
   0   1  19       62.41       70.42     38.33 o 
   1   1  19       11.64      -17.61     54.23 o 
  -1   2  19       10.01      -25.69     40.54 o 
   0   2  19        2.47      -40.04     40.04 o 
   1   2  19        1.86      -14.73     40.41 o 
   2   2  19       18.07      -24.03     41.78 o 
  -2   3  19       25.53        8.38     48.98 o 
  -1   3  19       14.94      -45.94     45.94 o 
   0   3  19       50.78       28.04     45.00 o 
   1   3  19       10.92      -48.19     50.06 o 
   2   3  19       17.51      -40.67     45.30 o 
   3   3  19        6.22      -48.28     48.28 o 
  -2   4  19        6.16        3.15     57.01 o 
  -1   4  19        9.69      -13.64     54.64 o 
   0   4  19       11.58       -3.42     51.39 o 
   1   4  19       28.79       32.32     47.97 o 
   2   4  19       10.52      -27.43     48.11 o 
   0   5  19       13.00       11.12     64.89 o 
   1   1  20        7.99      -18.54     58.87 o 
  -1   2  20        8.88      -60.26     60.26 o 
   0   2  20        6.90      -42.44     42.44 o 
   1   2  20       22.25       39.86     68.14 o 
                                                 
